# Supplementary material for: Highly Educated Men Establish Strong Emotional Links with Their Dogs: A Study with Monash Dog Owner Relationship Scale (MDORS) in Committed Spanish Dog Owners
Source: PLoS One. 2016 Dec 29;11(12):e0168748. doi: 10.1371/journal.pone.0168748 (PMC5199054; doi:10.1371/journal.pone.0168748)
Supplement: S1 File — (XLS) [file pone.0168748.s001.xls]

## Sheet: All data
CASE ID	Relationship quality group (2 group solution)	Relationship quality group (3 group solution)	Relationship quality class (2 group solution)	Relationship quality class (3 group solution)	SOURCE	Source type	Origin (Corrected)	Origin:general link	Origin: SocialNetwork	Origin: Unknown	Origin: VetClinic	Response ID	Time Started	Date Submitted	Status	Contact ID	Legacy Comments	Comments	Language	Referer	Extended Referer	SessionID	User Agent	Extended User Agent	IP Address	Longitude	Latitude	Country	City	Region	Postal	type of area	Type of area Urban	Type of area Rural	area of Spain	Name of your vet center	Your age	Owner sex	Owner sex (male=1)	Man: Gender	Woman: gender	Son /Daughter: family role	grandma/grandpa: family role	Member of a couple with children: family role	Mother/father alone (monoparental): family role	Member of a couple without children:	Flat mate: family role	I live alone: family role	Other (specify please): family role
1	High	High	2	3	GENERAL LINK	GeneralLink	VetClinic	1	0	0	0	4	2013-04-23 09:08:39	2013-04-23 09:22:21	Complete				Spanish			1366722519_517687d7d7e353.77476441	Mozilla/5.0 (Macintosh; Intel Mac OS X 10_6_8) AppleWebKit/534.59.8 (KHTML, like Gecko) Version/5.1.	Mozilla/5.0 (Macintosh; Intel Mac OS X 10_6_8) AppleWebKit/534.59.8 (KHTML, like Gecko) Version/5.1.9 Safari/534.59.8	193.144.6.207	2.1741	41.3984	Spain	Barcelona	56		Urban	1	0	NE	CV	37	Female	0	0	1	0	0	0	0	0	0	1	0
2	High	High	2	3	GENERAL LINK	GeneralLink	VetClinic	1	0	0	0	5	2013-04-23 09:22:39	2013-04-23 09:26:32	Complete				Spanish			1366723359_51768b1f398d23.81230473	Mozilla/5.0 (Macintosh; Intel Mac OS X 10_6_8) AppleWebKit/534.59.8 (KHTML, like Gecko) Version/5.1.	Mozilla/5.0 (Macintosh; Intel Mac OS X 10_6_8) AppleWebKit/534.59.8 (KHTML, like Gecko) Version/5.1.9 Safari/534.59.8	193.144.6.207	2.1741	41.3984	Spain	Barcelona	56		Urban	1	0	NE	CV	37	Female	0	0	1	0	0	0	0	0	0	1	1
3	Low	Low	1	1	GENERAL LINK	GeneralLink	VetClinic	1	0	0	0	6	2013-04-24 05:28:58	2013-04-24 05:36:00	Complete				Spanish			1366795738_5177a5da146d12.40797465	Mozilla/4.0 (compatible; MSIE 8.0; Windows NT 5.1; Trident/4.0; .NET CLR 1.1.4322; InfoPath.1; .NET4	Mozilla/4.0 (compatible; MSIE 8.0; Windows NT 5.1; Trident/4.0; .NET CLR 1.1.4322; InfoPath.1; .NET4.0C; .NET4.0E)	193.144.6.107, 10.84.73.5			Spain	Barcelona			Urban	1	0	NE	joanic	43	Male	1	1	0	0	0	1	0	0	0	0	0
4	High	High	2	3	GENERAL LINK	GeneralLink	VetClinic	1	0	0	0	8	2013-04-25 06:37:19	2013-04-25 06:41:50	Complete				Spanish			1366886239_5179075f457eb5.48490403	Mozilla/5.0 (Macintosh; Intel Mac OS X 10_6_8) AppleWebKit/534.59.8 (KHTML, like Gecko) Version/5.1.	Mozilla/5.0 (Macintosh; Intel Mac OS X 10_6_8) AppleWebKit/534.59.8 (KHTML, like Gecko) Version/5.1.9 Safari/534.59.8	193.144.6.207	2.1741	41.3984	Spain	Barcelona	56		Urban	1	0	NE	CV	37	Female	0	0	1	0	0	0	0	0	0	1	0
6	High	High	2	3	GENERAL LINK	GeneralLink	VetClinic	1	0	0	0	11	2013-04-25 14:02:32	2013-04-25 14:08:46	Complete				Spanish			1366912952_51796fb8833d82.89754046	Mozilla/5.0 (Windows NT 6.1; WOW64) AppleWebKit/537.31 (KHTML, like Gecko) Chrome/26.0.1410.64 Safar	Mozilla/5.0 (Windows NT 6.1; WOW64) AppleWebKit/537.31 (KHTML, like Gecko) Chrome/26.0.1410.64 Safari/537.31	83.57.9.41	2.1741	41.3984	Spain	Barcelona	56		Urban	1	0	NE	CV JOANIC	42	Male	1	1	0	1	0	0	0	1	0	0	0
7	Low	Low	1	1	GENERAL LINK	GeneralLink	VetClinic	1	0	0	0	12	2013-04-30 07:04:35	2013-04-30 07:13:59	Complete				Spanish			1367319875_517fa5430e3b52.12244325	Mozilla/5.0 (Macintosh; Intel Mac OS X 10_8_3) AppleWebKit/537.31 (KHTML, like Gecko) Chrome/26.0.14	Mozilla/5.0 (Macintosh; Intel Mac OS X 10_8_3) AppleWebKit/537.31 (KHTML, like Gecko) Chrome/26.0.1410.65 Safari/537.31	84.88.71.233	2.1741	41.3984	Spain	Barcelona	56		Urban	1	0	NE	GATIGOS VETERINARIS	34	Female	0	0	1	0	0	1	0	0	0	0	0
9	Low	Low	1	1	GENERAL LINK	GeneralLink	VetClinic	1	0	0	0	14	2013-05-02 05:27:50	2013-05-02 05:33:10	Complete				Spanish			1367486870_51823196440596.09506163	Mozilla/4.0 (compatible; MSIE 7.0; Windows NT 6.0; Trident/4.0; GTB7.4; chromeframe/26.0.1410.64; BT	Mozilla/4.0 (compatible; MSIE 7.0; Windows NT 6.0; Trident/4.0; GTB7.4; chromeframe/26.0.1410.64; BTRS99997; .NET4.0C)	95.60.103.116	3.0743	41.862	Spain	Calonge	56		Rural	0	1	NE	Gat-i-Gos	58	Female	0	0	1	0	0	1	0	0	0	0	0
10	High	High	2	3	GENERAL LINK	GeneralLink	VetClinic	1	0	0	0	15	2013-05-02 05:29:10	2013-05-02 05:40:05	Complete				Spanish			1367486950_518231e6ee6779.27761745	Mozilla/5.0 (Linux; U; Android 2.3.6; es-es; GT-S5570I Build/GINGERBREAD) AppleWebKit/533.1 (KHTML,	Mozilla/5.0 (Linux; U; Android 2.3.6; es-es; GT-S5570I Build/GINGERBREAD) AppleWebKit/533.1 (KHTML, like Gecko) Version/4.0 Mobile Safari/533.1	81.45.53.224	-4	40	Spain				Rural	0	1	NE	gatigos	38	Female	0	0	1	0	0	0	0	1	0	0	0
11	Low	Low	1	1	GENERAL LINK	GeneralLink	VetClinic	1	0	0	0	18	2013-05-02 05:32:52	2013-05-02 05:39:38	Complete				Spanish			1367487172_518232c47f7360.57795317	Mozilla/5.0 (Windows NT 6.1; WOW64) AppleWebKit/537.31 (KHTML, like Gecko) Chrome/26.0.1410.64 Safar	Mozilla/5.0 (Windows NT 6.1; WOW64) AppleWebKit/537.31 (KHTML, like Gecko) Chrome/26.0.1410.64 Safari/537.31	83.63.167.6	-3.8125	40.3465	Spain	Alcorcón	29		Urban	1	0	Centre	Artviu, L'hospitalet de Llobregat	41	Male	1	1	0	0	0	0	0	0	0	0	1
12	Low	Low	1	1	GENERAL LINK	GeneralLink	VetClinic	1	0	0	0	19	2013-05-02 05:33:48	2013-05-02 05:38:23	Complete				English			1367487228_518232fc04fb84.22335882	Mozilla/5.0 (compatible; MSIE 9.0; Windows NT 6.1; Trident/5.0)	Mozilla/5.0 (compatible; MSIE 9.0; Windows NT 6.1; Trident/5.0)	88.1.152.208	1.1074	41.1559	Spain	Reus	56		Urban	1	0	NE	Gatigos	40	Male	1	1	0	0	0	1	0	0	0	0	0
13	High	High	2	3	GENERAL LINK	GeneralLink	VetClinic	1	0	0	0	20	2013-05-02 05:34:02	2013-05-02 05:48:48	Complete				English			1367487242_5182330a7b6a08.07743500	Mozilla/5.0 (Windows NT 6.1; WOW64) AppleWebKit/537.31 (KHTML, like Gecko) Chrome/26.0.1410.64 Safar	Mozilla/5.0 (Windows NT 6.1; WOW64) AppleWebKit/537.31 (KHTML, like Gecko) Chrome/26.0.1410.64 Safari/537.31	88.3.240.20	0.6329	41.0418	Spain	Ginestar	56		Rural	0	1	NE	GatiGos Torredembarra	56	Female	0	0	1	0	0	1	0	0	0	0	0
14	High	Medium	2	2	GENERAL LINK	GeneralLink	VetClinic	1	0	0	0	21	2013-05-02 05:35:23	2013-05-02 05:41:57	Complete				English			1367487323_5182335b11c887.33539229	Mozilla/5.0 (Windows NT 5.1; rv:20.0) Gecko/20100101 Firefox/20.0	Mozilla/5.0 (Windows NT 5.1; rv:20.0) Gecko/20100101 Firefox/20.0	85.192.76.214	2.0081	41.5611	Spain	Terrassa	56		Urban	1	0	NE	gat i gos	26	Female	0	0	1	0	0	0	0	0	0	1	0
15	Low	Low	1	1	GENERAL LINK	GeneralLink	VetClinic	1	0	0	0	23	2013-05-02 05:36:24	2013-05-02 06:03:56	Complete				Spanish			1367487384_5182339834b450.64569447	Mozilla/5.0 (iPhone; CPU iPhone OS 6_1_3 like Mac OS X) AppleWebKit/536.26 (KHTML, like Gecko) Versi	Mozilla/5.0 (iPhone; CPU iPhone OS 6_1_3 like Mac OS X) AppleWebKit/536.26 (KHTML, like Gecko) Version/6.0 Mobile/10B329 Safari/8536.25	81.45.53.103	-4	40	Spain				Rural	0	1	NE	Gat i Gos	41	Male	1	1	0	0	0	0	0	0	0	1	0
16	High	Medium	2	2	GENERAL LINK	GeneralLink	VetClinic	1	0	0	0	25	2013-05-02 05:38:05	2013-05-02 05:42:45	Complete				Spanish			1367487485_518233fd82f2d2.64009599	Mozilla/5.0 (Windows NT 5.1) AppleWebKit/537.31 (KHTML, like Gecko) Chrome/26.0.1410.64 Safari/537.3	Mozilla/5.0 (Windows NT 5.1) AppleWebKit/537.31 (KHTML, like Gecko) Chrome/26.0.1410.64 Safari/537.31	87.111.80.253	1.1398	41.076	Spain	Salou	56		Rural	0	1	NE	gatigos	36	Female	0	0	1	0	0	1	0	0	0	0	0
18	Low	Low	1	1	GENERAL LINK	GeneralLink	VetClinic	1	0	0	0	28	2013-05-02 05:54:39	2013-05-02 06:01:10	Complete				English			1367488479_518237df0de102.72766300	Mozilla/5.0 (compatible; MSIE 9.0; Windows NT 6.0; Trident/5.0)	Mozilla/5.0 (compatible; MSIE 9.0; Windows NT 6.0; Trident/5.0)	77.224.184.51	2.1741	41.3984	Spain	Barcelona	56		Urban	1	0	NE	Centro Veterinario Maragall	46	Male	1	1	0	0	0	1	0	0	0	0	0
20	High	High	2	3	GENERAL LINK	GeneralLink	VetClinic	1	0	0	0	32	2013-05-02 06:02:41	2013-05-02 07:15:28	Complete				Spanish			1367488961_518239c1a1f9c1.03865457	Mozilla/5.0 (Windows NT 5.1; rv:20.0) Gecko/20100101 Firefox/20.0	Mozilla/5.0 (Windows NT 5.1; rv:20.0) Gecko/20100101 Firefox/20.0	80.34.36.239	-0.4094	42.1387	Spain	Huesca	52		Rural	0	1	NE	ARAN VETERINARIS (VIELLA)	51	Female	0	0	1	0	0	0	0	0	1	0	0
21	Low	Low	1	1	GENERAL LINK	GeneralLink	VetClinic	1	0	0	0	33	2013-05-02 06:04:54	2013-05-02 06:12:14	Complete				Spanish			1367489094_51823a4659c129.32299670	Mozilla/4.0 (compatible; MSIE 8.0; Windows NT 6.1; Trident/4.0; SLCC2; .NET CLR 2.0.50727; .NET CLR	Mozilla/4.0 (compatible; MSIE 8.0; Windows NT 6.1; Trident/4.0; SLCC2; .NET CLR 2.0.50727; .NET CLR 3.5.30729; .NET CLR 3.0.30729; InfoPath.3; Tablet PC 2.0)	none, 195.53.125.135			Spain	Torredembarra			Rural	0	1	NE	GatiGos Veterinaris	50	Female	0	0	1	0	0	0	1	0	0	0	0
22	High	High	2	3	GENERAL LINK	GeneralLink	VetClinic	1	0	0	0	34	2013-05-02 06:06:13	2013-05-02 06:16:14	Complete				Spanish			1367489173_51823a950bfc95.67829344	Mozilla/5.0 (Windows NT 6.1; WOW64; rv:20.0) Gecko/20100101 Firefox/20.0	Mozilla/5.0 (Windows NT 6.1; WOW64; rv:20.0) Gecko/20100101 Firefox/20.0	88.12.90.48	1.5337	41.2205	Spain	El Vendrell	56		Rural	0	1	NE	Gat i Gos	38	Male	1	1	0	0	0	0	0	0	0	0	1
23	High	High	2	3	GENERAL LINK	GeneralLink	VetClinic	1	0	0	0	35	2013-05-02 06:07:17	2013-05-02 06:12:38	Complete				Spanish			1367489237_51823ad5b87525.14231491	Mozilla/5.0 (Windows NT 6.1; WOW64; rv:20.0) Gecko/20100101 Firefox/20.0	Mozilla/5.0 (Windows NT 6.1; WOW64; rv:20.0) Gecko/20100101 Firefox/20.0	151.237.198.165	1.4557	41.1847	Spain	Roda De Bará	56		Rural	0	1	NE	GatiGos Torredembarra	39	Female	0	0	1	0	0	0	0	1	0	0	0
24	Low	Low	1	1	GENERAL LINK	GeneralLink	VetClinic	1	0	0	0	36	2013-05-02 06:07:22	2013-05-02 06:17:03	Complete				Spanish			1367489242_51823adaaecd83.57149079	Mozilla/5.0 (Windows NT 6.1) AppleWebKit/537.31 (KHTML, like Gecko) Chrome/26.0.1410.64 Safari/537.3	Mozilla/5.0 (Windows NT 6.1) AppleWebKit/537.31 (KHTML, like Gecko) Chrome/26.0.1410.64 Safari/537.31	95.23.122.151	1.1398	41.076	Spain	Salou	56		Rural	0	1	NE	gatigos	35	Male	1	1	0	0	0	1	0	0	0	0	0
25	High	High	2	3	GENERAL LINK	GeneralLink	VetClinic	1	0	0	0	37	2013-05-02 06:07:53	2013-05-02 06:14:43	Complete				Spanish			1367489273_51823af9c93683.91481293	Mozilla/5.0 (compatible; MSIE 9.0; Windows NT 6.1; Trident/5.0; MAAU; MAAU)	Mozilla/5.0 (compatible; MSIE 9.0; Windows NT 6.1; Trident/5.0; MAAU; MAAU)	85.58.192.134	2.1094	41.5433	Spain	Sabadell	56		Urban	1	0	NE	gatigos torredem	47	Female	0	0	1	0	0	1	0	0	0	0	0
26	High	High	2	3	GENERAL LINK	GeneralLink	VetClinic	1	0	0	0	38	2013-05-02 06:11:04	2013-05-02 06:20:47	Complete				Spanish			1367489464_51823bb84a64c6.28286975	Mozilla/5.0 (iPhone; CPU iPhone OS 6_0_1 like Mac OS X) AppleWebKit/536.26 (KHTML, like Gecko) Versi	Mozilla/5.0 (iPhone; CPU iPhone OS 6_0_1 like Mac OS X) AppleWebKit/536.26 (KHTML, like Gecko) Version/6.0 Mobile/10A523 Safari/8536.25	81.45.53.90	-4	40	Spain				Rural	0	1	NE	Gatigos	42	Female	0	0	1	0	0	1	0	0	0	0	0
27	Low	Low	1	1	GENERAL LINK	GeneralLink	VetClinic	1	0	0	0	39	2013-05-02 06:11:13	2013-05-02 06:25:17	Complete				English			1367489473_51823bc1b2a534.38300946	Mozilla/4.0 (compatible; MSIE 8.0; Windows NT 5.1; Trident/4.0; .NET CLR 1.1.4322; InfoPath.1; .NET	Mozilla/4.0 (compatible; MSIE 8.0; Windows NT 5.1; Trident/4.0; .NET CLR 1.1.4322; InfoPath.1; .NET CLR 2.0.50727; .NET CLR 3.0.04506.30)	83.247.136.63	2.1741	41.3984	Spain	Barcelona	56		Urban	1	0	NE	GATIGOS TORREDEMBARRA	48	Female	0	0	1	0	0	1	0	0	0	0	0
29	Low	Low	1	1	GENERAL LINK	GeneralLink	VetClinic	1	0	0	0	41	2013-05-02 06:15:02	2013-05-02 06:26:17	Complete				Spanish			1367489702_51823ca6ede2c9.35428601	Mozilla/5.0 (Linux; Android 4.0.3; LG-E610 Build/IML74K) AppleWebKit/535.19 (KHTML, like Gecko) Chro	Mozilla/5.0 (Linux; Android 4.0.3; LG-E610 Build/IML74K) AppleWebKit/535.19 (KHTML, like Gecko) Chrome/18.0.1025.166 Mobile Safari/535.19	213.143.59.156	-3.6922	40.4086	Spain	Madrid	29		Urban	1	0	Centre	gatigos torredembarra	30	Female	0	0	1	0	0	0	0	0	0	0	1
30	Low	Low	1	1	GENERAL LINK	GeneralLink	VetClinic	1	0	0	0	42	2013-05-02 06:15:59	2013-05-02 06:25:49	Complete				Spanish			1367489759_51823cdf71f366.70370897	Mozilla/5.0 (compatible; MSIE 9.0; Windows NT 6.1; WOW64; Trident/5.0)	Mozilla/5.0 (compatible; MSIE 9.0; Windows NT 6.1; WOW64; Trident/5.0)	83.40.168.227	1.1074	41.1559	Spain	Reus	56		Urban	1	0	NE	gatigos	54	Female	0	0	1	0	0	1	0	0	0	0	0
31	Low	Low	1	1	GENERAL LINK	GeneralLink	VetClinic	1	0	0	0	43	2013-05-02 06:12:30	2013-05-02 06:23:37	Complete				Spanish			1367489550_51823c0e2687b0.61775289	Mozilla/5.0 (compatible; MSIE 9.0; Windows NT 6.1; Trident/5.0)	Mozilla/5.0 (compatible; MSIE 9.0; Windows NT 6.1; Trident/5.0)	83.33.191.81	1.25	41.1167	Spain	Tarragona	56		Urban	1	0	NE	GATIGOS	59	Female	0	0	1	0	1	0	1	0	0	1	0
32	High	High	2	3	GENERAL LINK	GeneralLink	VetClinic	1	0	0	0	44	2013-05-02 06:32:02	2013-05-02 06:38:49	Complete				Spanish			1367490722_518240a2dd5e62.28702318	Mozilla/4.0 (compatible; MSIE 8.0; Windows NT 6.1; WOW64; Trident/4.0; GTB7.4; BTRS102563; SIMBAR={9	Mozilla/4.0 (compatible; MSIE 8.0; Windows NT 6.1; WOW64; Trident/4.0; GTB7.4; BTRS102563; SIMBAR={9BEA70CC-2B40-11E1-9EF4-E0699592B13B}; SLCC2; .NET CLR 2.0.50727; .NET CLR 3.5.30729; .NET CLR 3.0.30729; Media Center PC 6.0; .NET4.0C; AskTbATU2/5.14.1.20007; .NET4.0E; MATM)	83.44.56.216	2.1741	41.3984	Spain	Barcelona	56		Urban	1	0	NE	gatigos	44	Female	0	0	1	0	0	1	0	0	0	0	0
33	High	High	2	3	GENERAL LINK	GeneralLink	VetClinic	1	0	0	0	45	2013-05-02 06:53:49	2013-05-02 06:59:40	Complete				English			1367492026_518245baecfbe9.12244836	Mozilla/5.0 (Windows NT 6.1; WOW64; rv:20.0) Gecko/20100101 Firefox/20.0	Mozilla/5.0 (Windows NT 6.1; WOW64; rv:20.0) Gecko/20100101 Firefox/20.0	83.59.58.59	1.1074	41.1559	Spain	Reus	56		Urban	1	0	NE	CLÍNICA VETERINARIA GATiGOS	52	Female	0	0	1	0	0	0	0	0	0	1	0
34	Low	Low	1	1	GENERAL LINK	GeneralLink	VetClinic	1	0	0	0	47	2013-05-02 06:57:17	2013-05-02 07:03:34	Complete				Spanish			1367492237_5182468de56019.02687766	Mozilla/5.0 (Windows NT 5.1) AppleWebKit/537.31 (KHTML, like Gecko) Chrome/26.0.1410.64 Safari/537.3	Mozilla/5.0 (Windows NT 5.1) AppleWebKit/537.31 (KHTML, like Gecko) Chrome/26.0.1410.64 Safari/537.31	83.39.197.19	1.25	41.1167	Spain	Tarragona	56		Urban	1	0	NE	gatigos altafulla	42	Male	1	1	0	0	0	1	0	0	0	0	0
35	Low	Low	1	1	GENERAL LINK	GeneralLink	VetClinic	1	0	0	0	49	2013-05-02 07:01:00	2013-05-02 07:11:33	Complete				Spanish			1367492460_5182476c1dc041.28096913	Mozilla/5.0 (Windows NT 5.1; rv:20.0) Gecko/20100101 Firefox/20.0	Mozilla/5.0 (Windows NT 5.1; rv:20.0) Gecko/20100101 Firefox/20.0	88.87.199.201	2.1741	41.3984	Spain	Barcelona	56		Urban	1	0	NE	Valencia Veterinaris	32	Female	0	0	1	0	0	0	0	0	0	1	0
36	High	High	2	3	GENERAL LINK	GeneralLink	VetClinic	1	0	0	0	51	2013-05-02 07:02:38	2013-05-02 07:08:08	Complete				Spanish			1367492558_518247ced1c9d0.70493749	Mozilla/5.0 (Linux; U; Android 2.3.4; es-es; SonyEricssonLT18i-o Build/4.0.2.A.0.62) AppleWebKit/533	Mozilla/5.0 (Linux; U; Android 2.3.4; es-es; SonyEricssonLT18i-o Build/4.0.2.A.0.62) AppleWebKit/533.1 (KHTML, like Gecko) Version/4.0 Mobile Safari/533.1	77.226.152.37	0.5216	40.8125	Spain	Tortosa	56		Rural	0	1	NE	gatigos torredembarra	37	Male	1	1	0	0	0	0	0	0	0	1	0
37	Low	Low	1	1	GENERAL LINK	GeneralLink	VetClinic	1	0	0	0	52	2013-05-02 07:03:38	2013-05-02 07:12:40	Complete				English			1367492618_5182480a16d024.67818628	Mozilla/5.0 (Linux; Android 4.1.2; Nexus S Build/JZO54K) AppleWebKit/537.31 (KHTML, like Gecko) Chro	Mozilla/5.0 (Linux; Android 4.1.2; Nexus S Build/JZO54K) AppleWebKit/537.31 (KHTML, like Gecko) Chrome/26.0.1410.58 Mobile Safari/537.31	85.61.233.16	2.1741	41.3984	Spain	Barcelona	56		Urban	1	0	NE	Gatigos	29	Male	1	1	0	1	0	0	0	0	0	0	0
38	High	Medium	2	2	GENERAL LINK	GeneralLink	VetClinic	1	0	0	0	54	2013-05-02 07:14:21	2013-05-02 07:25:58	Complete				Spanish			1367493261_51824a8d2dc606.54912269	Mozilla/5.0 (compatible; MSIE 9.0; Windows NT 6.0; Trident/5.0)	Mozilla/5.0 (compatible; MSIE 9.0; Windows NT 6.0; Trident/5.0)	92.56.154.252	1.4002	41.146	Spain	Torredembarra	56		Rural	0	1	NE	GatiGos	70	Female	0	0	1	0	0	0	0	0	0	0	1
39	High	High	2	3	GENERAL LINK	GeneralLink	VetClinic	1	0	0	0	55	2013-05-02 07:14:50	2013-05-02 07:24:57	Complete				Spanish			1367493290_51824aaaee4284.97123075	Mozilla/5.0 (Macintosh; Intel Mac OS X 10_7_5) AppleWebKit/536.29.13 (KHTML, like Gecko) Version/6.0	Mozilla/5.0 (Macintosh; Intel Mac OS X 10_7_5) AppleWebKit/536.29.13 (KHTML, like Gecko) Version/6.0.4 Safari/536.29.13	151.237.198.230	1.4557	41.1847	Spain	Roda De Bará	56		Rural	0	1	NE	Gat i Gos	63	Female	0	0	1	0	0	0	0	1	0	0	0
40	High	Medium	2	2	GENERAL LINK	GeneralLink	VetClinic	1	0	0	0	56	2013-05-02 07:19:50	2013-05-02 07:26:56	Complete				Spanish			1367493590_51824bd6debfc1.04222623	Mozilla/5.0 (compatible; MSIE 10.0; Windows NT 6.1; WOW64; Trident/6.0)	Mozilla/5.0 (compatible; MSIE 10.0; Windows NT 6.1; WOW64; Trident/6.0)	88.25.95.123	1.1074	41.1559	Spain	Reus	56		Urban	1	0	NE	GAT I GOS	38	Female	0	0	1	0	0	1	0	0	0	0	0
41	High	High	2	3	GENERAL LINK	GeneralLink	VetClinic	1	0	0	0	59	2013-05-02 07:37:40	2013-05-02 07:44:24	Complete				Spanish			1367494660_51825004e3ee53.67469154	Mozilla/4.0 (compatible; MSIE 8.0; Windows NT 5.1; Trident/4.0; .NET CLR 2.0.50727; .NET CLR 1.1.432	Mozilla/4.0 (compatible; MSIE 8.0; Windows NT 5.1; Trident/4.0; .NET CLR 2.0.50727; .NET CLR 1.1.4322; .NET CLR 3.0.04506.30; .NET CLR 3.0.04506.648; .NET CLR 3.5.21022; .NET CLR 3.0.4506.2152; .NET CLR 3.5.30729; .NET4.0C; .NET4.0E)	83.247.136.52	2.1741	41.3984	Spain	Barcelona	56		Urban	1	0	NE	GAT I GOS	32	Female	0	0	1	0	0	1	0	0	0	0	0
42	Low	Low	1	1	GENERAL LINK	GeneralLink	VetClinic	1	0	0	0	60	2013-05-02 07:40:39	2013-05-02 07:48:26	Complete				English			1367494839_518250b7511218.07392869	Mozilla/5.0 (Linux; U; Android 2.3.7; ca-es; SonyEricssonST25i-o Build/6.0.B.3.184) AppleWebKit/533.	Mozilla/5.0 (Linux; U; Android 2.3.7; ca-es; SonyEricssonST25i-o Build/6.0.B.3.184) AppleWebKit/533.1 (KHTML, like Gecko) Version/4.0 Mobile Safari/533.1	85.58.77.95	2.1741	41.3984	Spain	Barcelona	56		Urban	1	0	NE	gatigos	32	Male	1	1	0	0	0	0	0	1	0	0	0
44	High	High	2	3	GENERAL LINK	GeneralLink	VetClinic	1	0	0	0	62	2013-05-02 07:42:27	2013-05-02 07:51:21	Complete				Spanish			1367494947_51825123c85903.92413698	Mozilla/5.0 (Windows NT 5.1) AppleWebKit/537.31 (KHTML, like Gecko) Chrome/26.0.1410.64 Safari/537.3	Mozilla/5.0 (Windows NT 5.1) AppleWebKit/537.31 (KHTML, like Gecko) Chrome/26.0.1410.64 Safari/537.31	83.43.90.7	1.7257	41.223	Spain	Vilanova I La Geltru	56		Rural	0	1	NE	Gat i gos	46	Female	0	0	1	0	0	0	0	0	0	1	0
45	High	High	2	3	GENERAL LINK	GeneralLink	VetClinic	1	0	0	0	63	2013-05-02 07:46:19	2013-05-02 07:53:41	Complete				Spanish			1367495179_5182520bce7cf0.85463905	Mozilla/5.0 (compatible; MSIE 9.0; Windows NT 6.1; WOW64; Trident/5.0; MATM)	Mozilla/5.0 (compatible; MSIE 9.0; Windows NT 6.1; WOW64; Trident/5.0; MATM)	88.15.41.59	1.25	41.1167	Spain	Tarragona	56		Urban	1	0	NE	gatigos	40	Male	1	1	0	1	0	0	0	0	0	0	0
46	High	High	2	3	GENERAL LINK	GeneralLink	VetClinic	1	0	0	0	70	2013-05-02 08:06:37	2013-05-02 08:17:32	Complete				Spanish			1367496397_518256cdbca728.49780137	Mozilla/5.0 (Linux; U; Android 4.0.4; es-es; SonyEricssonLT26i-o Build/6.1.A.2.55) AppleWebKit/534.3	Mozilla/5.0 (Linux; U; Android 4.0.4; es-es; SonyEricssonLT26i-o Build/6.1.A.2.55) AppleWebKit/534.30 (KHTML, like Gecko) Version/4.0 Mobile Safari/534.30	213.143.49.169	-3.6922	40.4086	Spain	Madrid	29		Urban	1	0	Centre	gat i gos	38	Male	1	1	0	0	0	0	1	0	0	0	0
47	High	Medium	2	2	GENERAL LINK	GeneralLink	VetClinic	1	0	0	0	71	2013-05-02 08:21:09	2013-05-02 08:26:03	Complete				Spanish			1367497269_51825a350b1bb8.64124141	Mozilla/5.0 (compatible; MSIE 9.0; Windows NT 6.1; WOW64; Trident/5.0)	Mozilla/5.0 (compatible; MSIE 9.0; Windows NT 6.1; WOW64; Trident/5.0)	195.77.209.2	2.1741	41.3984	Spain	Barcelona	56		Urban	1	0	NE	clinica veterinaria calafell	35	Female	0	0	1	0	0	1	0	0	0	0	0
48	High	Medium	2	2	GENERAL LINK	GeneralLink	VetClinic	1	0	0	0	72	2013-05-02 08:21:37	2013-05-02 08:31:32	Complete				Spanish			1367497297_51825a512ce743.64352043	Mozilla/5.0 (iPhone; CPU iPhone OS 6_1_2 like Mac OS X) AppleWebKit/536.26 (KHTML, like Gecko) Versi	Mozilla/5.0 (iPhone; CPU iPhone OS 6_1_2 like Mac OS X) AppleWebKit/536.26 (KHTML, like Gecko) Version/6.0 Mobile/10B146 Safari/8536.25	81.45.53.80	-4	40	Spain				Rural	0	1	NE	Gat i gos	29	Male	1	1	0	0	0	0	0	1	0	0	0
49	High	Medium	2	2	GENERAL LINK	GeneralLink	VetClinic	1	0	0	0	74	2013-05-02 08:22:51	2013-05-02 08:32:28	Complete				Spanish			1367497368_51825a986f0b73.24052582	Mozilla/5.0 (compatible; MSIE 9.0; Windows NT 6.1; Trident/5.0; MAMD)	Mozilla/5.0 (compatible; MSIE 9.0; Windows NT 6.1; Trident/5.0; MAMD)	193.153.157.141	1.1074	41.1559	Spain	Reus	56		Urban	1	0	NE	gat y gos	55	Female	0	0	1	1	0	0	0	0	0	0	0
50	High	Medium	2	2	GENERAL LINK	GeneralLink	VetClinic	1	0	0	0	75	2013-05-02 08:26:12	2013-05-02 08:30:10	Complete				Spanish			1367497572_51825b647e6019.27025669	Mozilla/4.0 (compatible; MSIE 8.0; Windows NT 6.1; WOW64; Trident/4.0; SLCC2; .NET CLR 2.0.50727; .N	Mozilla/4.0 (compatible; MSIE 8.0; Windows NT 6.1; WOW64; Trident/4.0; SLCC2; .NET CLR 2.0.50727; .NET CLR 3.5.30729; .NET CLR 3.0.30729; Media Center PC 6.0; InfoPath.2; .NET4.0C)	89.129.235.244	1.4002	41.146	Spain	Torredembarra	56		Rural	0	1	NE	Gatigos	31	Male	1	1	0	0	0	0	0	1	0	0	0
52	Low	Low	1	1	GENERAL LINK	GeneralLink	VetClinic	1	0	0	0	77	2013-05-02 08:44:01	2013-05-02 08:49:53	Complete				Spanish			1367498641_51825f912168a6.96823828	Mozilla/5.0 (Windows NT 6.1; WOW64) AppleWebKit/537.31 (KHTML, like Gecko) Chrome/26.0.1410.64 Safar	Mozilla/5.0 (Windows NT 6.1; WOW64) AppleWebKit/537.31 (KHTML, like Gecko) Chrome/26.0.1410.64 Safari/537.31	88.5.47.118	1.25	41.1167	Spain	Tarragona	56		Urban	1	0	NE	GATIGOS	51	Female	0	0	1	0	0	1	0	0	0	0	0
53	Low	Low	1	1	GENERAL LINK	GeneralLink	VetClinic	1	0	0	0	79	2013-05-02 08:56:42	2013-05-02 09:07:41	Complete				Spanish			1367499402_5182628a029b05.04229325	Mozilla/5.0 (Windows NT 5.1) AppleWebKit/537.31 (KHTML, like Gecko) Chrome/26.0.1410.64 Safari/537.3	Mozilla/5.0 (Windows NT 5.1) AppleWebKit/537.31 (KHTML, like Gecko) Chrome/26.0.1410.64 Safari/537.31	88.11.217.117	2.2555	41.9293	Spain	Vic	56		Rural	0	1	NE	ART VIU	48	Female	0	0	1	0	0	1	0	0	0	0	0
54	High	Medium	2	2	GENERAL LINK	GeneralLink	VetClinic	1	0	0	0	80	2013-05-02 08:57:31	2013-05-02 09:14:59	Complete				Spanish			1367499451_518262bb965a32.47906803	Mozilla/5.0 (compatible; MSIE 10.0; Windows NT 6.1; Trident/6.0)	Mozilla/5.0 (compatible; MSIE 10.0; Windows NT 6.1; Trident/6.0)	37.15.50.148	2.1741	41.3984	Spain	Barcelona	56		Urban	1	0	NE	GAT Y GOS	52	Female	0	0	1	0	0	0	1	0	0	0	0
55	High	High	2	3	GENERAL LINK	GeneralLink	VetClinic	1	0	0	0	82	2013-05-02 09:01:34	2013-05-02 09:11:20	Complete				Spanish			1367499694_518263ae9ef065.08107600	Mozilla/5.0 (iPhone; CPU iPhone OS 6_1 like Mac OS X) AppleWebKit/536.26 (KHTML, like Gecko) Version	Mozilla/5.0 (iPhone; CPU iPhone OS 6_1 like Mac OS X) AppleWebKit/536.26 (KHTML, like Gecko) Version/6.0 Mobile/10B141 Safari/8536.25	95.21.254.174	1.1074	41.1559	Spain	Reus	56		Urban	1	0	NE	Gat y gos	26	Female	0	0	1	0	0	0	0	1	0	0	0
57	Low	Low	1	1	GENERAL LINK	GeneralLink	VetClinic	1	0	0	0	85	2013-05-02 09:20:54	2013-05-02 11:04:33	Complete				Spanish			1367500854_51826836b9d7b6.88062224	Mozilla/4.0 (compatible; MSIE 8.0; Windows NT 5.1; Trident/4.0; GTB7.4; .NET CLR 1.1.4322)	Mozilla/4.0 (compatible; MSIE 8.0; Windows NT 5.1; Trident/4.0; GTB7.4; .NET CLR 1.1.4322)	217.11.101.178	1.36	41.1673	Spain	La Riera	56		Rural	0	1	NE	GATIGOS TORREDEMBARRA	33	Female	0	0	1	0	0	0	0	1	0	0	0
58	High	High	2	3	GENERAL LINK	GeneralLink	VetClinic	1	0	0	0	86	2013-05-02 09:44:02	2013-05-02 09:53:06	Complete				Spanish			1367502242_51826da28171b4.75484223	Mozilla/5.0 (compatible; MSIE 10.0; Windows NT 6.1; Trident/6.0)	Mozilla/5.0 (compatible; MSIE 10.0; Windows NT 6.1; Trident/6.0)	188.86.117.70	2.5585	41.7477	Spain	Breda	56		Rural	0	1	NE	Gatigos	27	Female	0	0	1	0	0	1	0	0	0	0	0
59	High	Medium	2	2	GENERAL LINK	GeneralLink	VetClinic	1	0	0	0	88	2013-05-02 10:05:01	2013-05-02 10:15:59	Complete				Spanish			1367503501_5182728d91ed66.34166915	Mozilla/5.0 (compatible; MSIE 9.0; Windows NT 6.1; WOW64; Trident/5.0)	Mozilla/5.0 (compatible; MSIE 9.0; Windows NT 6.1; WOW64; Trident/5.0)	84.77.73.51	2.2897	41.6078	Spain	Granollers	56		Urban	1	0	NE	GATIGOS	27	Female	0	0	1	0	0	0	0	1	0	0	0
61	High	High	2	3	GENERAL LINK	GeneralLink	VetClinic	1	0	0	0	90	2013-05-02 10:08:30	2013-05-02 10:22:56	Complete				Spanish			1367503710_5182735e605e19.88749253	Mozilla/5.0 (iPhone; CPU iPhone OS 6_1_3 like Mac OS X) AppleWebKit/536.26 (KHTML, like Gecko) Versi	Mozilla/5.0 (iPhone; CPU iPhone OS 6_1_3 like Mac OS X) AppleWebKit/536.26 (KHTML, like Gecko) Version/6.0 Mobile/10B329 Safari/8536.25	79.158.241.244	1.1074	41.1559	Spain	Reus	56		Urban	1	0	NE	Gat y goss	42	Female	0	0	1	0	0	0	1	0	0	0	0
62	High	High	2	3	GENERAL LINK	GeneralLink	VetClinic	1	0	0	0	91	2013-05-02 10:22:55	2013-05-02 10:30:20	Complete				Spanish			1367504575_518276bfb1cc94.43220965	Mozilla/5.0 (Windows NT 5.1; rv:20.0) Gecko/20100101 Firefox/20.0	Mozilla/5.0 (Windows NT 5.1; rv:20.0) Gecko/20100101 Firefox/20.0	178.23.215.13	0.6333	41.6167	Spain	Lleida	56		Rural	0	1	NE	CENTRE VETERINARI GAT I GOS TORREDEMBARRA	32	Female	0	0	1	0	0	0	0	1	0	0	0
63	Low	Low	1	1	GENERAL LINK	GeneralLink	VetClinic	1	0	0	0	92	2013-05-02 10:30:57	2013-05-02 10:41:06	Complete				Spanish			1367505057_518278a1c3be96.17861992	Mozilla/5.0 (Windows NT 5.1) AppleWebKit/537.31 (KHTML, like Gecko) Chrome/26.0.1410.64 Safari/537.3	Mozilla/5.0 (Windows NT 5.1) AppleWebKit/537.31 (KHTML, like Gecko) Chrome/26.0.1410.64 Safari/537.31	83.53.196.78	1.5337	41.2205	Spain	El Vendrell	56		Rural	0	1	NE	GatiGos	45	Male	1	1	0	0	0	1	0	0	0	0	0
64	Low	Low	1	1	GENERAL LINK	GeneralLink	VetClinic	1	0	0	0	94	2013-05-02 10:36:41	2013-05-02 10:45:53	Complete				Spanish			1367505401_518279f9002272.51217374	Mozilla/4.0 (compatible; MSIE 8.0; Windows NT 5.1; Trident/4.0; .NET CLR 2.0.50727; .NET CLR 3.0.450	Mozilla/4.0 (compatible; MSIE 8.0; Windows NT 5.1; Trident/4.0; .NET CLR 2.0.50727; .NET CLR 3.0.4506.2152; .NET CLR 3.5.30729; .NET4.0C; .NET4.0E)	80.28.248.148	1.1074	41.1559	Spain	Reus	56		Urban	1	0	NE	gat i gos	53	Female	0	0	1	0	0	1	0	0	0	0	0
66	Low	Low	1	1	GENERAL LINK	GeneralLink	VetClinic	1	0	0	0	96	2013-05-02 10:48:15	2013-05-02 10:57:27	Complete				Spanish			1367506095_51827cafd66d51.27104132	Mozilla/4.0 (compatible; MSIE 8.0; Windows NT 5.1; Trident/4.0; chromeframe/26.0.1410.64; GTB7.4; .N	Mozilla/4.0 (compatible; MSIE 8.0; Windows NT 5.1; Trident/4.0; chromeframe/26.0.1410.64; GTB7.4; .NET CLR 1.1.4322; McAfee)	83.38.95.179	1.2697	41.1754	Spain	Pallaresos	56		Rural	0	1	NE	GATIGOS	50	Male	1	1	0	0	0	1	0	0	0	0	0
67	Low	Low	1	1	GENERAL LINK	GeneralLink	VetClinic	1	0	0	0	97	2013-05-02 10:48:21	2013-05-02 10:56:35	Complete				Spanish			1367506101_51827cb52ce9f5.72402842	Mozilla/5.0 (Windows NT 6.1; WOW64) AppleWebKit/537.31 (KHTML, like Gecko) Chrome/26.0.1410.64 Safar	Mozilla/5.0 (Windows NT 6.1; WOW64) AppleWebKit/537.31 (KHTML, like Gecko) Chrome/26.0.1410.64 Safari/537.31	83.32.23.89	1.1074	41.1559	Spain	Reus	56		Urban	1	0	NE	gat i gos	58	Male	1	1	0	0	0	1	0	0	0	0	0
69	High	High	2	3	GENERAL LINK	GeneralLink	VetClinic	1	0	0	0	101	2013-05-02 11:19:16	2013-05-02 11:25:50	Complete				Spanish			1367507956_518283f4a32a62.79263958	Mozilla/4.0 (compatible; MSIE 8.0; Windows NT 5.1; Trident/4.0; BTRS125471; GTB7.4; .NET CLR 1.0.370	Mozilla/4.0 (compatible; MSIE 8.0; Windows NT 5.1; Trident/4.0; BTRS125471; GTB7.4; .NET CLR 1.0.3705; .NET CLR 1.1.4322; .NET CLR 2.0.50727; Media Center PC 4.0; InfoPath.2; .NET CLR 3.0.4506.2152; .NET CLR 3.5.30729; .NET4.0C; AskTbORJ/5.15.15.36191)	80.102.151.197	2.1741	41.3984	Spain	Barcelona	56		Urban	1	0	NE	gatigos	37	Female	0	0	1	0	0	1	0	0	0	0	0
70	High	High	2	3	GENERAL LINK	GeneralLink	VetClinic	1	0	0	0	103	2013-05-02 11:41:25	2013-05-02 11:55:53	Complete				English			1367509285_518289254ae090.03386704	Mozilla/5.0 (iPhone; CPU iPhone OS 6_1_3 like Mac OS X) AppleWebKit/536.26 (KHTML, like Gecko) Versi	Mozilla/5.0 (iPhone; CPU iPhone OS 6_1_3 like Mac OS X) AppleWebKit/536.26 (KHTML, like Gecko) Version/6.0 Mobile/10B329 Safari/8536.25	89.204.135.23	9	51	Spain	Lleida			Rural	0	1	NE	Anadon	31	Male	1	1	0	0	0	0	0	1	0	0	0
71	Low	Low	1	1	GENERAL LINK	GeneralLink	VetClinic	1	0	0	0	105	2013-05-02 12:23:23	2013-05-02 12:33:21	Complete				Spanish			1367511803_518292fb1e7287.60082850	Mozilla/5.0 (compatible; MSIE 9.0; Windows NT 6.1; WOW64; Trident/5.0)	Mozilla/5.0 (compatible; MSIE 9.0; Windows NT 6.1; WOW64; Trident/5.0)	83.35.188.235	1.25	41.1167	Spain	Tarragona	56		Urban	1	0	NE	GATIGOS	46	Male	1	1	0	0	0	1	0	0	0	0	0
72	High	High	2	3	GENERAL LINK	GeneralLink	VetClinic	1	0	0	0	106	2013-05-02 12:36:15	2013-05-02 12:44:00	Complete				Spanish			1367512574_518295fedfe3e9.31417361	Mozilla/5.0 (Windows NT 5.1; rv:20.0) Gecko/20100101 Firefox/20.0	Mozilla/5.0 (Windows NT 5.1; rv:20.0) Gecko/20100101 Firefox/20.0	80.35.8.219	1.0524	41.0748	Spain	Cambrils	56		Rural	0	1	NE	gat i gos torredembarra	28	Female	0	0	1	0	0	0	0	1	0	0	0
73	High	Medium	2	2	GENERAL LINK	GeneralLink	VetClinic	1	0	0	0	107	2013-05-02 12:45:31	2013-05-02 12:51:50	Complete				Spanish			1367513131_5182982b734ba5.62026943	Mozilla/5.0 (Macintosh; Intel Mac OS X 10_8_3) AppleWebKit/536.28.10 (KHTML, like Gecko) Version/6.0	Mozilla/5.0 (Macintosh; Intel Mac OS X 10_8_3) AppleWebKit/536.28.10 (KHTML, like Gecko) Version/6.0.3 Safari/536.28.10	79.152.20.152	1.1074	41.1559	Spain	Reus	56		Urban	1	0	NE	GATIGOS	26	Female	0	0	1	1	0	0	0	0	0	0	0
74	Low	Low	1	1	GENERAL LINK	GeneralLink	VetClinic	1	0	0	0	108	2013-05-02 13:25:02	2013-05-02 13:30:13	Complete				Spanish			1367515502_5182a16e051b96.87288171	Mozilla/5.0 (Windows NT 6.0) AppleWebKit/537.31 (KHTML, like Gecko) Chrome/26.0.1410.64 Safari/537.3	Mozilla/5.0 (Windows NT 6.0) AppleWebKit/537.31 (KHTML, like Gecko) Chrome/26.0.1410.64 Safari/537.31	95.21.247.221	1.1074	41.1559	Spain	Reus	56		Urban	1	0	NE	Pet'its	31	Female	0	0	1	0	0	1	0	0	0	0	0
75	Low	Low	1	1	GENERAL LINK	GeneralLink	VetClinic	1	0	0	0	109	2013-05-02 13:35:20	2013-05-02 14:07:04	Complete				Spanish			1367516120_5182a3d85281a8.33730932	Mozilla/5.0 (compatible; MSIE 10.0; Windows NT 6.2; WOW64; Trident/6.0; Touch)	Mozilla/5.0 (compatible; MSIE 10.0; Windows NT 6.2; WOW64; Trident/6.0; Touch)	85.58.190.114	2.1741	41.3984	Spain	Barcelona	56		Urban	1	0	NE	GatiGos	52	Male	1	1	0	0	0	0	1	0	0	0	0
77	High	Medium	2	2	GENERAL LINK	GeneralLink	VetClinic	1	0	0	0	111	2013-05-02 13:46:45	2013-05-02 13:56:43	Complete				Spanish			1367516805_5182a685b3fd82.16626671	Mozilla/5.0 (compatible; MSIE 10.0; Windows NT 6.1; Trident/6.0; MAAU)	Mozilla/5.0 (compatible; MSIE 10.0; Windows NT 6.1; Trident/6.0; MAAU)	95.23.114.92	1.1074	41.1559	Spain	Reus	56		Urban	1	0	NE	gatigos	40	Female	0	0	1	0	0	1	0	0	0	0	0
78	High	Medium	2	2	GENERAL LINK	GeneralLink	VetClinic	1	0	0	0	113	2013-05-02 14:32:50	2013-05-02 14:43:40	Complete				Spanish			1367519570_5182b152e7dea8.44966505	Mozilla/5.0 (Linux; U; Android 4.1.1; es-es; rk30sdk Build/JRO03H) AppleWebKit/534.30 (KHTML, like G	Mozilla/5.0 (Linux; U; Android 4.1.1; es-es; rk30sdk Build/JRO03H) AppleWebKit/534.30 (KHTML, like Gecko) Version/4.0 Safari/534.30	46.27.226.238	2.8763	41.8888	Spain	Cassá De La Selva	56		Rural	0	1	NE	gat i gos	25	Female	0	0	1	0	0	0	0	1	0	0	0
79	Low	Low	1	1	GENERAL LINK	GeneralLink	VetClinic	1	0	0	0	114	2013-05-02 14:35:34	2013-05-02 14:42:25	Complete				Spanish			1367519734_5182b1f6b28721.24916869	Mozilla/4.0 (compatible; MSIE 8.0; Windows NT 6.1; WOW64; Trident/4.0; GTB7.4; SLCC2; .NET CLR 2.0.5	Mozilla/4.0 (compatible; MSIE 8.0; Windows NT 6.1; WOW64; Trident/4.0; GTB7.4; SLCC2; .NET CLR 2.0.50727; .NET CLR 3.5.30729; .NET CLR 3.0.30729; Media Center PC 6.0; InfoPath.2)	213.143.48.98	2.1741	41.3984	Spain	Barcelona	56		Urban	1	0	NE	Gat i gos	31	Female	0	0	1	0	0	1	0	0	0	0	0
80	High	High	2	3	GENERAL LINK	GeneralLink	VetClinic	1	0	0	0	116	2013-05-02 14:45:22	2013-05-02 14:50:44	Complete				Spanish			1367520322_5182b4426d9276.90336321	Mozilla/5.0 (Linux; U; Android 4.1.1; es-es; rk30sdk Build/JRO03H) AppleWebKit/534.30 (KHTML, like G	Mozilla/5.0 (Linux; U; Android 4.1.1; es-es; rk30sdk Build/JRO03H) AppleWebKit/534.30 (KHTML, like Gecko) Version/4.0 Safari/534.30	46.27.226.238	2.8763	41.8888	Spain	Cassá De La Selva	56		Rural	0	1	NE	gat y gos	31	Male	1	1	0	0	0	0	0	1	0	0	0
81	Low	Low	1	1	GENERAL LINK	GeneralLink	VetClinic	1	0	0	0	119	2013-05-02 15:36:31	2013-05-02 16:08:31	Complete				Spanish			1367523391_5182c03f189012.93493848	Mozilla/5.0 (Windows NT 6.1; WOW64) AppleWebKit/537.1 (KHTML, like Gecko) Maxthon/4.0.5.2000 Chrome/	Mozilla/5.0 (Windows NT 6.1; WOW64) AppleWebKit/537.1 (KHTML, like Gecko) Maxthon/4.0.5.2000 Chrome/22.0.1229.79 Safari/537.1	92.56.159.1	1.1074	41.1559	Spain	Reus	56		Urban	1	0	NE	GatiGos	39	Male	1	1	0	0	0	1	0	0	0	0	0
82	High	Medium	2	2	GENERAL LINK	GeneralLink	VetClinic	1	0	0	0	121	2013-05-02 15:45:31	2013-05-02 15:56:29	Complete				Spanish			1367523931_5182c25b16fa34.71757706	Mozilla/5.0 (Windows NT 6.1; WOW64) AppleWebKit/537.31 (KHTML, like Gecko) Chrome/26.0.1410.64 Safar	Mozilla/5.0 (Windows NT 6.1; WOW64) AppleWebKit/537.31 (KHTML, like Gecko) Chrome/26.0.1410.64 Safari/537.31	83.32.23.89	1.1074	41.1559	Spain	Reus	56		Urban	1	0	NE	Gat y Gos	57	Female	0	0	1	0	0	1	0	0	0	0	0
84	High	High	2	3	GENERAL LINK	GeneralLink	VetClinic	1	0	0	0	124	2013-05-02 16:21:17	2013-05-02 16:30:59	Complete				Spanish			1367526077_5182cabd22bdf6.95428373	Mozilla/4.0 (compatible; MSIE 8.0; Windows NT 5.1; Trident/4.0; HbTools 4.8.2; OfficeLiveConnector.1	Mozilla/4.0 (compatible; MSIE 8.0; Windows NT 5.1; Trident/4.0; HbTools 4.8.2; OfficeLiveConnector.1.3; OfficeLivePatch.0.0; .NET CLR 2.0.50727; BOIE8;ENUS)	46.27.226.51	0.9085	41.138	Spain	Argentera	56		Rural	0	1	NE	gat y gos	41	Male	1	1	0	0	0	0	1	0	0	0	0
86	High	High	2	3	GENERAL LINK	GeneralLink	VetClinic	1	0	0	0	127	2013-05-02 17:20:23	2013-05-02 17:34:44	Complete				Spanish			1367529623_5182d8973edc14.65106345	Mozilla/5.0 (Windows NT 6.1; WOW64; rv:16.0) Gecko/20100101 Firefox/16.0	Mozilla/5.0 (Windows NT 6.1; WOW64; rv:16.0) Gecko/20100101 Firefox/16.0	92.56.154.55	1.4002	41.146	Spain	Torredembarra	56		Rural	0	1	NE	GATIGOS	35	Female	0	0	1	0	0	0	0	1	0	0	0
90	Low	Low	1	1	GENERAL LINK	GeneralLink	VetClinic	1	0	0	0	134	2013-05-03 04:06:28	2013-05-03 04:14:59	Complete				Spanish			1367568388_51837004c06261.87833651	Mozilla/5.0 (Windows NT 6.1; rv:20.0) Gecko/20100101 Firefox/20.0	Mozilla/5.0 (Windows NT 6.1; rv:20.0) Gecko/20100101 Firefox/20.0	84.76.49.220	2.1741	41.3984	Spain	Barcelona	56		Urban	1	0	NE	gatigos	45	Female	0	0	1	0	0	1	0	0	0	0	0
91	High	High	2	3	GENERAL LINK	GeneralLink	VetClinic	1	0	0	0	135	2013-05-03 04:10:30	2013-05-03 04:18:33	Complete				Spanish			1367568630_518370f6750793.34736940	Mozilla/5.0 (compatible; MSIE 9.0; Windows NT 6.1; WOW64; Trident/5.0; NP06)	Mozilla/5.0 (compatible; MSIE 9.0; Windows NT 6.1; WOW64; Trident/5.0; NP06)	88.12.102.255	1.25	41.1167	Spain	Tarragona	56		Urban	1	0	NE	GAT I GOS TORREDEMBARA	35	Male	1	1	0	0	0	1	0	0	0	0	0
92	High	High	2	3	GENERAL LINK	GeneralLink	VetClinic	1	0	0	0	136	2013-05-03 04:24:38	2013-05-03 04:32:17	Complete				Spanish			1367569478_5183744613d590.07618261	Mozilla/5.0 (Windows NT 6.1; rv:20.0) Gecko/20100101 Firefox/20.0	Mozilla/5.0 (Windows NT 6.1; rv:20.0) Gecko/20100101 Firefox/20.0	95.23.124.190	1.0524	41.0748	Spain	Cambrils	56		Rural	0	1	NE	GATIGOS	29	Female	0	0	1	0	0	0	0	1	0	0	0
93	Low	Low	1	1	GENERAL LINK	GeneralLink	VetClinic	1	0	0	0	138	2013-05-03 05:33:58	2013-05-03 05:41:04	Complete				Spanish			1367573638_51838486cd1e80.37117189	Mozilla/5.0 (Windows NT 6.1; rv:20.0) Gecko/20100101 Firefox/20.0	Mozilla/5.0 (Windows NT 6.1; rv:20.0) Gecko/20100101 Firefox/20.0	81.39.197.241	1.25	41.1167	Spain	Tarragona	56		Urban	1	0	NE	Gatigos	31	Female	0	0	1	0	0	0	0	1	0	0	0
94	High	High	2	3	GENERAL LINK	GeneralLink	VetClinic	1	0	0	0	139	2013-05-03 06:15:05	2013-05-03 06:26:34	Complete				Spanish			1367576105_51838e2904bb00.35671440	Mozilla/5.0 (compatible; MSIE 9.0; Windows NT 6.1; WOW64; Trident/5.0)	Mozilla/5.0 (compatible; MSIE 9.0; Windows NT 6.1; WOW64; Trident/5.0)	188.79.218.129	1.1074	41.1559	Spain	Reus	56		Urban	1	0	NE	Andreu Cusidó Veterinaris	46	Female	0	0	1	1	0	0	1	0	0	0	0
96	High	Medium	2	2	GENERAL LINK	GeneralLink	VetClinic	1	0	0	0	141	2013-05-03 08:19:26	2013-05-03 08:25:52	Complete				Spanish			1367583566_5183ab4ea128d8.64496335	Mozilla/5.0 (compatible; MSIE 9.0; Windows NT 6.1; WOW64; Trident/5.0)	Mozilla/5.0 (compatible; MSIE 9.0; Windows NT 6.1; WOW64; Trident/5.0)	80.35.9.171	1.25	41.1167	Spain	Tarragona	56		Urban	1	0	NE	gat i gos	29	Female	0	0	1	0	0	0	0	1	0	0	0
97	High	High	2	3	GENERAL LINK	GeneralLink	VetClinic	1	0	0	0	142	2013-05-03 08:54:26	2013-05-03 09:03:39	Complete				Spanish			1367585666_5183b38214fc18.49184312	Mozilla/5.0 (Windows NT 5.1) AppleWebKit/537.31 (KHTML, like Gecko) Chrome/26.0.1410.64 Safari/537.3	Mozilla/5.0 (Windows NT 5.1) AppleWebKit/537.31 (KHTML, like Gecko) Chrome/26.0.1410.64 Safari/537.31	81.45.238.67	-4	40	Spain				Rural	0	1	NE	gatigos altafulla	27	Male	1	1	0	1	0	0	0	0	0	0	0
98	Low	Low	1	1	GENERAL LINK	GeneralLink	VetClinic	1	0	0	0	144	2013-05-03 09:47:42	2013-05-03 09:54:04	Complete				Spanish			1367588862_5183bffeb02c37.93576701	Mozilla/4.0 (compatible; MSIE 8.0; Windows NT 6.0; Trident/4.0; SLCC1; .NET CLR 2.0.50727; InfoPath.	Mozilla/4.0 (compatible; MSIE 8.0; Windows NT 6.0; Trident/4.0; SLCC1; .NET CLR 2.0.50727; InfoPath.1; .NET CLR 3.5.30729; .NET CLR 3.0.30729; .NET4.0C; .NET4.0E)	unknown, 83.54.6.209			Spain	Barcelona			Urban	1	0	NE	HV Sant Pau	49	Male	1	1	0	0	0	1	0	0	0	0	0
99	Low	Low	1	1	GENERAL LINK	GeneralLink	VetClinic	1	0	0	0	146	2013-05-03 11:47:55	2013-05-03 11:57:32	Complete				Spanish			1367596075_5183dc2b644222.98381200	Mozilla/5.0 (Windows NT 5.1) AppleWebKit/537.31 (KHTML, like Gecko) Chrome/26.0.1410.64 Safari/537.3	Mozilla/5.0 (Windows NT 5.1) AppleWebKit/537.31 (KHTML, like Gecko) Chrome/26.0.1410.64 Safari/537.31	83.61.3.146	2.6552	39.5743	Spain	Palma De Mallorca	7		Urban	1	0	Balears	GATIGOS	41	Male	1	1	0	0	0	1	0	0	0	0	0
101	High	High	2	3	GENERAL LINK	GeneralLink	VetClinic	1	0	0	0	153	2013-05-03 17:11:27	2013-05-03 17:20:18	Complete				Spanish			1367615487_518427ff285647.54312154	Mozilla/5.0 (Windows NT 6.1; WOW64) AppleWebKit/537.31 (KHTML, like Gecko) Chrome/26.0.1410.64 Safar	Mozilla/5.0 (Windows NT 6.1; WOW64) AppleWebKit/537.31 (KHTML, like Gecko) Chrome/26.0.1410.64 Safari/537.31	83.53.20.168	1.25	41.1167	Spain	Tarragona	56		Urban	1	0	NE	gatigos	57	Female	0	0	1	0	0	0	1	0	0	0	0
104	High	High	2	3	GENERAL LINK	GeneralLink	VetClinic	1	0	0	0	157	2013-05-04 02:37:01	2013-05-04 02:41:48	Complete				Spanish			1367649421_5184ac8d200841.60111443	Mozilla/5.0 (Windows NT 5.1) AppleWebKit/537.31 (KHTML, like Gecko) Chrome/26.0.1410.64 Safari/537.3	Mozilla/5.0 (Windows NT 5.1) AppleWebKit/537.31 (KHTML, like Gecko) Chrome/26.0.1410.64 Safari/537.31	87.111.82.23	0.9763	41.169	Spain	Riudecols	56		Rural	0	1	NE	Gatigos	25	Female	0	0	1	0	0	0	0	1	0	0	0
105	Low	Low	1	1	GENERAL LINK	GeneralLink	VetClinic	1	0	0	0	160	2013-05-04 06:08:49	2013-05-04 06:16:44	Complete				Spanish			1367662129_5184de31b3ff70.07594011	Mozilla/5.0 (Windows NT 6.1; WOW64) AppleWebKit/537.31 (KHTML, like Gecko) Chrome/26.0.1410.64 Safar	Mozilla/5.0 (Windows NT 6.1; WOW64) AppleWebKit/537.31 (KHTML, like Gecko) Chrome/26.0.1410.64 Safari/537.31	88.4.73.206, 80.58.250.94			Spain	Torredembarra			Rural	0	1	NE	gat i gos	53	Female	0	0	1	0	0	0	1	0	0	0	0
108	Low	Low	1	1	GENERAL LINK	GeneralLink	VetClinic	1	0	0	0	165	2013-05-04 16:29:22	2013-05-04 16:50:37	Complete				Spanish			1367699362_51856fa2d22ac3.85808872	Mozilla/5.0 (iPad; CPU OS 6_1_3 like Mac OS X) AppleWebKit/536.26 (KHTML, like Gecko) Mobile/10B329	Mozilla/5.0 (iPad; CPU OS 6_1_3 like Mac OS X) AppleWebKit/536.26 (KHTML, like Gecko) Mobile/10B329	188.77.167.170	1.1398	41.076	Spain	Salou	56		Rural	0	1	NE	Gatigos	36	Female	0	0	1	0	0	1	0	0	0	0	0
109	Low	Low	1	1	GENERAL LINK	GeneralLink	VetClinic	1	0	0	0	167	2013-05-04 17:09:05	2013-05-04 17:19:39	Complete				Spanish			1367701745_518578f1b55cf6.13847806	Mozilla/5.0 (compatible; MSIE 10.0; Windows NT 6.2; Win64; x64; Trident/6.0)	Mozilla/5.0 (compatible; MSIE 10.0; Windows NT 6.2; Win64; x64; Trident/6.0)	87.223.118.58	-4	40	Spain				Rural	0	1	NE	GAT I GOS TORREDEMBARRA	29	Female	0	0	1	0	0	1	0	0	0	0	0
111	High	High	2	3	GENERAL LINK	GeneralLink	VetClinic	1	0	0	0	169	2013-05-05 03:40:22	2013-05-05 03:50:39	Complete				English			1367739622_51860ce6ce31c2.92730815	Mozilla/4.0 (compatible; MSIE 8.0; Windows NT 6.0; Trident/4.0; Mozilla/4.0 (compatible; MSIE 6.0; W	Mozilla/4.0 (compatible; MSIE 8.0; Windows NT 6.0; Trident/4.0; Mozilla/4.0 (compatible; MSIE 6.0; Windows NT 5.1; SV1) ; SLCC1; .NET CLR 2.0.50727; Media Center PC 5.0; .NET CLR 1.1.4322; .NET CLR 3.5.30729; .NET CLR 3.0.30618; OfficeLiveConnector.1.3; OfficeLivePatch.0.0; BRI/2; AskTbAVR-4/5.15.20.37949)	81.32.3.104	1.5337	41.2205	Spain	El Vendrell	56		Rural	0	1	NE	gatigos	30	Male	1	1	0	0	0	0	0	1	0	0	0
113	Low	Low	1	1	GENERAL LINK	GeneralLink	VetClinic	1	0	0	0	173	2013-05-05 13:46:07	2013-05-05 13:53:27	Complete				Spanish			1367775967_51869adfcbac79.45623901	Mozilla/5.0 (Windows NT 5.1) AppleWebKit/537.31 (KHTML, like Gecko) Chrome/26.0.1410.64 Safari/537.3	Mozilla/5.0 (Windows NT 5.1) AppleWebKit/537.31 (KHTML, like Gecko) Chrome/26.0.1410.64 Safari/537.31	88.5.46.59	1.34	41.2691	Spain	Bráfim	56		Rural	0	1	NE	gatigos	38	Female	0	0	1	0	0	1	0	0	0	0	0
114	Low	Low	1	1	GENERAL LINK	GeneralLink	VetClinic	1	0	0	0	174	2013-05-05 15:39:01	2013-05-05 15:46:06	Complete				Spanish			1367782741_5186b5557c8141.36285041	Mozilla/5.0 (Windows NT 6.1; WOW64) AppleWebKit/537.31 (KHTML, like Gecko) Chrome/26.0.1410.64 Safar	Mozilla/5.0 (Windows NT 6.1; WOW64) AppleWebKit/537.31 (KHTML, like Gecko) Chrome/26.0.1410.64 Safari/537.31	88.15.40.29	1.3244	41.1753	Spain	Catllar	56		Rural	0	1	NE	luis escude	64	Female	0	0	1	0	1	0	0	0	0	0	0
115	High	High	2	3	GENERAL LINK	GeneralLink	VetClinic	1	0	0	0	176	2013-05-05 16:36:27	2013-05-05 16:46:04	Complete				Spanish			1367786187_5186c2cb3b09a7.32594405	Mozilla/5.0 (compatible; MSIE 10.0; Windows NT 6.1; WOW64; Trident/6.0)	Mozilla/5.0 (compatible; MSIE 10.0; Windows NT 6.1; WOW64; Trident/6.0)	95.120.171.50	1.25	41.1167	Spain	Tarragona	56		Urban	1	0	NE	Gat i gos torredembarra	39	Female	0	0	1	0	0	1	0	0	0	0	0
117	Low	Low	1	1	GENERAL LINK	GeneralLink	VetClinic	1	0	0	0	178	2013-05-06 05:25:19	2013-05-06 05:35:54	Complete				Spanish			1367832319_518776ff927dd1.96845128	Mozilla/5.0 (Windows NT 6.1) AppleWebKit/537.31 (KHTML, like Gecko) Chrome/26.0.1410.64 Safari/537.3	Mozilla/5.0 (Windows NT 6.1) AppleWebKit/537.31 (KHTML, like Gecko) Chrome/26.0.1410.64 Safari/537.31	83.43.64.153	1.25	41.1167	Spain	Tarragona	56		Urban	1	0	NE	GatiGos Torredembarra	32	Female	0	0	1	0	0	0	0	1	0	0	0
118	High	High	2	3	GENERAL LINK	GeneralLink	VetClinic	1	0	0	0	179	2013-05-06 07:32:51	2013-05-06 07:39:53	Complete				Spanish			1367839971_518794e3831677.80048250	Mozilla/5.0 (Windows NT 5.1; rv:20.0) Gecko/20100101 Firefox/20.0	Mozilla/5.0 (Windows NT 5.1; rv:20.0) Gecko/20100101 Firefox/20.0	81.33.47.207	2.1741	41.3984	Spain	Barcelona	56		Urban	1	0	NE	CLINICA VETERINARIA BALMES	43	Female	0	0	1	0	0	0	1	0	0	0	0
119	High	High	2	3	GENERAL LINK	GeneralLink	VetClinic	1	0	0	0	180	2013-05-06 07:51:47	2013-05-06 08:03:38	Complete				Spanish			1367841107_518799531b28f7.07382468	Mozilla/5.0 (compatible; MSIE 9.0; Windows NT 6.1; WOW64; Trident/5.0)	Mozilla/5.0 (compatible; MSIE 9.0; Windows NT 6.1; WOW64; Trident/5.0)	79.152.18.141	1.1074	41.1559	Spain	Reus	56		Urban	1	0	NE	GatiGos	46	Male	1	1	0	0	0	1	0	0	0	0	0
121	High	High	2	3	GENERAL LINK	GeneralLink	VetClinic	1	0	0	0	183	2013-05-06 19:45:38	2013-05-06 19:57:09	Complete				Spanish			1367883938_518840a25cc448.32261106	Mozilla/5.0 (Linux; U; Android 4.0.4; es-es; GT-I9100-ORANGE/I9100BVLPH Build/IMM76D) AppleWebKit/53	Mozilla/5.0 (Linux; U; Android 4.0.4; es-es; GT-I9100-ORANGE/I9100BVLPH Build/IMM76D) AppleWebKit/534.30 (KHTML, like Gecko) Version/4.0 Mobile Safari/534.30	213.143.49.175	-3.6922	40.4086	Spain	Madrid	29		Urban	1	0	Centre	gat y gos	25	Male	1	1	0	0	0	0	0	1	0	0	0
122	Low	Low	1	1	GENERAL LINK	GeneralLink	VetClinic	1	0	0	0	184	2013-05-07 05:33:44	2013-05-07 05:43:16	Complete				English			1367919224_5188ca78e693d1.58452538	Mozilla/5.0 (Windows NT 6.1) AppleWebKit/537.31 (KHTML, like Gecko) Chrome/26.0.1410.64 Safari/537.3	Mozilla/5.0 (Windows NT 6.1) AppleWebKit/537.31 (KHTML, like Gecko) Chrome/26.0.1410.64 Safari/537.31	81.36.38.92	1.1074	41.1559	Spain	Reus	56		Urban	1	0	NE	Gat i Gos	37	Male	1	1	0	0	0	1	0	0	0	0	0
123	Low	Low	1	1	GENERAL LINK	GeneralLink	VetClinic	1	0	0	0	185	2013-05-07 07:43:11	2013-05-07 07:47:43	Complete				Spanish			1367926991_5188e8cfed04e8.07804435	Mozilla/4.0 (compatible; MSIE 8.0; Windows NT 5.1; Trident/4.0; .NET CLR 1.1.4322; .NET CLR 3.0.0450	Mozilla/4.0 (compatible; MSIE 8.0; Windows NT 5.1; Trident/4.0; .NET CLR 1.1.4322; .NET CLR 3.0.04506.30; InfoPath.1; .NET CLR 3.0.04506.648; .NET CLR 3.5.21022; .NET CLR 2.0.50727; .NET CLR 3.0.4506.2152; .NET CLR 3.5.30729; .NET4.0C; .NET4.0E)	83.247.136.52	2.1741	41.3984	Spain	Barcelona	56		Urban	1	0	NE	GATIGOS	36	Female	0	0	1	0	0	1	0	0	0	0	0
127	Low	Low	1	1	GENERAL LINK	GeneralLink	VetClinic	1	0	0	0	193	2013-05-08 11:14:48	2013-05-08 11:23:22	Complete				Spanish			1368026088_518a6be85c28f1.40048787	Mozilla/5.0 (Windows NT 5.1; rv:20.0) Gecko/20100101 Firefox/20.0	Mozilla/5.0 (Windows NT 5.1; rv:20.0) Gecko/20100101 Firefox/20.0	88.27.171.226	1.25	41.1167	Spain	Tarragona	56		Urban	1	0	NE	Gat i gos torredembarra	47	Female	0	0	1	0	0	0	0	1	0	0	0
128	High	Medium	2	2	GENERAL LINK	GeneralLink	VetClinic	1	0	0	0	194	2013-05-08 11:55:26	2013-05-08 12:01:25	Complete				Spanish			1368028526_518a756e0ed599.90187320	Mozilla/5.0 (Windows NT 6.1; WOW64) AppleWebKit/537.31 (KHTML, like Gecko) Chrome/26.0.1410.64 Safar	Mozilla/5.0 (Windows NT 6.1; WOW64) AppleWebKit/537.31 (KHTML, like Gecko) Chrome/26.0.1410.64 Safari/537.31	213.27.227.219	2.1741	41.3984	Spain	Barcelona	56		Urban	1	0	NE	sants	31	Female	0	0	1	0	0	0	0	0	0	1	0
130	High	Medium	2	2	GENERAL LINK	GeneralLink	VetClinic	1	0	0	0	198	2013-05-09 04:55:24	2013-05-09 05:06:34	Complete				Spanish			1368089724_518b647c5a1647.17808237	Mozilla/5.0 (iPhone; CPU iPhone OS 6_1_3 like Mac OS X) AppleWebKit/536.26 (KHTML, like Gecko) Versi	Mozilla/5.0 (iPhone; CPU iPhone OS 6_1_3 like Mac OS X) AppleWebKit/536.26 (KHTML, like Gecko) Version/6.0 Mobile/10B329 Safari/8536.25	81.45.53.185	-4	40	Spain				Rural	0	1	NE	Gat i Gos	29	Male	1	1	0	0	0	0	0	1	0	0	0
132	High	High	2	3	GENERAL LINK	GeneralLink	VetClinic	1	0	0	0	201	2013-05-09 12:18:27	2013-05-09 12:23:26	Complete				Spanish			1368116307_518bcc535848b5.49011364	Mozilla/5.0 (compatible; MSIE 9.0; Windows NT 6.1; WOW64; Trident/5.0)	Mozilla/5.0 (compatible; MSIE 9.0; Windows NT 6.1; WOW64; Trident/5.0)	95.60.74.49	1.25	41.1167	Spain	Tarragona	56		Urban	1	0	NE	Animalia	40	Female	0	0	1	0	0	0	0	1	0	0	0
133	High	High	2	3	GENERAL LINK	GeneralLink	VetClinic	1	0	0	0	202	2013-05-09 14:43:42	2013-05-09 14:48:35	Complete				Spanish			1368125021_518bee5ded7af7.15440784	Mozilla/5.0 (Windows NT 6.1; WOW64) AppleWebKit/537.31 (KHTML, like Gecko) Chrome/26.0.1410.64 Safar	Mozilla/5.0 (Windows NT 6.1; WOW64) AppleWebKit/537.31 (KHTML, like Gecko) Chrome/26.0.1410.64 Safari/537.31	79.145.80.136	1.0524	41.0748	Spain	Cambrils	56		Rural	0	1	NE	gat i gos	27	Female	0	0	1	0	0	0	0	1	0	0	0
134	High	High	2	3	GENERAL LINK	GeneralLink	VetClinic	1	0	0	0	203	2013-05-10 07:12:27	2013-05-10 07:28:10	Complete				Spanish			1368184347_518cd61b924310.80684324	Mozilla/5.0 (Macintosh; U; PPC Mac OS X 10_4_11; es) AppleWebKit/533.19.4 (KHTML, like Gecko) Versio	Mozilla/5.0 (Macintosh; U; PPC Mac OS X 10_4_11; es) AppleWebKit/533.19.4 (KHTML, like Gecko) Version/4.1.3 Safari/533.19.4	80.25.184.8	2.1741	41.3984	Spain	Barcelona	56		Urban	1	0	NE	gat i gos	44	Female	0	0	1	0	0	0	0	1	0	0	0
136	High	High	2	3	GENERAL LINK	GeneralLink	VetClinic	1	0	0	0	205	2013-05-12 15:44:06	2013-05-12 15:49:38	Complete				Spanish			1368387846_518ff106bdcbe5.26574564	Mozilla/5.0 (iPad; CPU OS 6_1_3 like Mac OS X) AppleWebKit/536.26 (KHTML, like Gecko) Version/6.0 Mo	Mozilla/5.0 (iPad; CPU OS 6_1_3 like Mac OS X) AppleWebKit/536.26 (KHTML, like Gecko) Version/6.0 Mobile/10B329 Safari/8536.25	80.102.134.106	2.1741	41.3984	Spain	Barcelona	56		Urban	1	0	NE	Tarraco veterinaria	31	Female	0	0	1	1	0	0	0	0	0	0	0
137	Low	Low	1	1	GENERAL LINK	GeneralLink	VetClinic	1	0	0	0	206	2013-05-13 02:45:45	2013-05-13 02:56:21	Complete				Spanish			1368427545_51908c19aacec0.48307745	Mozilla/4.0 (compatible; MSIE 8.0; Windows NT 5.1; Trident/4.0; BTRS123285; GTB7.4; AskTbORJ/5.15.1.	Mozilla/4.0 (compatible; MSIE 8.0; Windows NT 5.1; Trident/4.0; BTRS123285; GTB7.4; AskTbORJ/5.15.1.22229)	80.34.23.3	2.0265	41.5989	Spain	Matadepera	56		Rural	0	1	NE	GATIGOS	49	Female	0	0	1	0	0	1	0	0	0	0	0
138	High	Medium	2	2	GENERAL LINK	GeneralLink	VetClinic	1	0	0	0	208	2013-05-13 07:26:14	2013-05-13 07:36:03	Complete				Spanish			1368444374_5190cdd6c0af01.17240145	Mozilla/5.0 (iPhone; CPU iPhone OS 6_1_2 like Mac OS X) AppleWebKit/536.26 (KHTML, like Gecko) Versi	Mozilla/5.0 (iPhone; CPU iPhone OS 6_1_2 like Mac OS X) AppleWebKit/536.26 (KHTML, like Gecko) Version/6.0 Mobile/10B146 Safari/8536.25	81.45.53.203	-4	40	Spain				Urban	1	0	NE	Clinica veterinaria poble nou	27	Female	0	0	1	1	0	0	0	0	0	0	0
139	Low	Low	1	1	GENERAL LINK	GeneralLink	VetClinic	1	0	0	0	211	2013-05-13 07:28:24	2013-05-13 07:34:08	Complete				Spanish			1368444504_5190ce58b5bd71.61445709	Mozilla/4.0 (compatible; MSIE 8.0; Windows NT 5.1; Trident/4.0; BTRS105650; .NET CLR 3.0.4506.2152;	Mozilla/4.0 (compatible; MSIE 8.0; Windows NT 5.1; Trident/4.0; BTRS105650; .NET CLR 3.0.4506.2152; .NET CLR 3.5.30729; .NET CLR 2.0.50727; .NET4.0C; .NET4.0E)	80.37.56.245	2.3164	41.4805	Spain	Masnou	56		Rural	0	1	NE	sant pol veterinari	51	Male	1	1	0	0	0	1	0	0	0	0	0
140	High	Medium	2	2	GENERAL LINK	GeneralLink	VetClinic	1	0	0	0	212	2013-05-13 07:28:58	2013-05-13 07:33:44	Complete				Spanish			1368444538_5190ce7ab92764.59924824	Mozilla/5.0 (compatible; MSIE 9.0; Windows NT 6.1; Trident/5.0)	Mozilla/5.0 (compatible; MSIE 9.0; Windows NT 6.1; Trident/5.0)	212.170.228.188	2.1741	41.3984	Spain	Barcelona	56		Urban	1	0	NE	Ars Veterinaria	33	Male	1	1	0	0	0	0	0	1	0	0	0
141	High	Medium	2	2	GENERAL LINK	GeneralLink	VetClinic	1	0	0	0	213	2013-05-13 07:29:09	2013-05-13 07:35:17	Complete				Spanish			1368444549_5190ce85a51574.90582494	Mozilla/5.0 (Linux; U; Android 4.1.2; es-es; SAMSUNG GT-I9100/I9100XWLSD Build/JZO54K) AppleWebKit/5	Mozilla/5.0 (Linux; U; Android 4.1.2; es-es; SAMSUNG GT-I9100/I9100XWLSD Build/JZO54K) AppleWebKit/534.30 (KHTML, like Gecko) Version/4.0 Mobile Safari/534.30	77.225.70.215	0.0458	38.6433	Spain	Calpe	60		Rural	0	1	Levante	benissa	25	Male	1	1	0	0	0	0	0	1	0	0	0
143	Low	Low	1	1	GENERAL LINK	GeneralLink	VetClinic	1	0	0	0	218	2013-05-13 07:32:12	2013-05-13 07:37:28	Complete				Spanish			1368444732_5190cf3c840eb3.37389581	Mozilla/5.0 (Windows NT 6.1; rv:20.0) Gecko/20100101 Firefox/20.0	Mozilla/5.0 (Windows NT 6.1; rv:20.0) Gecko/20100101 Firefox/20.0	88.19.144.210	2.1741	41.3984	Spain	Barcelona	56		Urban	1	0	NE	ars veterinaria	35	Male	1	1	0	0	0	1	0	0	0	0	0
145	High	High	2	3	GENERAL LINK	GeneralLink	VetClinic	1	0	0	0	221	2013-05-13 07:34:35	2013-05-13 07:43:04	Complete				Spanish			1368444875_5190cfcb844e82.92929697	Mozilla/5.0 (Windows NT 5.1) AppleWebKit/537.31 (KHTML, like Gecko) Chrome/26.0.1410.64 Safari/537.3	Mozilla/5.0 (Windows NT 5.1) AppleWebKit/537.31 (KHTML, like Gecko) Chrome/26.0.1410.64 Safari/537.31	178.23.208.198	2.1741	41.3984	Spain	Barcelona	56		Urban	1	0	NE	Ars Veteriania	41	Female	0	0	1	1	0	0	0	0	0	0	0
146	High	High	2	3	GENERAL LINK	GeneralLink	VetClinic	1	0	0	0	223	2013-05-13 07:37:30	2013-05-13 07:46:17	Complete				Spanish			1368445050_5190d07ad209f6.33130350	Mozilla/5.0 (Linux; U; Android 4.1.2; es-es; GT-I9300 Build/JZO54K) AppleWebKit/534.30 (KHTML, like	Mozilla/5.0 (Linux; U; Android 4.1.2; es-es; GT-I9300 Build/JZO54K) AppleWebKit/534.30 (KHTML, like Gecko) Version/4.0 Mobile Safari/534.30	81.45.53.25	-4	40	Spain				Urban	1	0	NE	ars veterinaria	34	Female	0	0	1	0	0	1	0	0	0	0	0
147	Low	Low	1	1	GENERAL LINK	GeneralLink	VetClinic	1	0	0	0	225	2013-05-13 07:37:45	2013-05-13 07:46:38	Complete				Spanish			1368445065_5190d089425233.28540982	Mozilla/5.0 (Macintosh; Intel Mac OS X 10_7_5) AppleWebKit/536.29.13 (KHTML, like Gecko) Version/6.0	Mozilla/5.0 (Macintosh; Intel Mac OS X 10_7_5) AppleWebKit/536.29.13 (KHTML, like Gecko) Version/6.0.4 Safari/536.29.13	69.138.56.6	-86.7844	36.1659	Spain	Barcelona	TN		Urban	1	0	NE	Taxdirt	35	Female	0	0	1	0	0	0	0	1	0	0	0
148	High	High	2	3	GENERAL LINK	GeneralLink	VetClinic	1	0	0	0	226	2013-05-13 07:39:25	2013-05-13 07:45:59	Complete				Spanish			1368445165_5190d0ed989d98.11750908	Mozilla/5.0 (Linux; U; Android 2.3.7; es-es; SonyEricssonLT26i-o Build/6.0.A.3.75) AppleWebKit/533.1	Mozilla/5.0 (Linux; U; Android 2.3.7; es-es; SonyEricssonLT26i-o Build/6.0.A.3.75) AppleWebKit/533.1 (KHTML, like Gecko) Version/4.0 Mobile Safari/533.1	213.143.59.129	-3.6922	40.4086	Spain	Madrid	29		Urban	1	0	Centre	veterinaria taxdirt	28	Female	0	0	1	0	0	0	0	1	0	0	0
149	High	Medium	2	2	GENERAL LINK	GeneralLink	VetClinic	1	0	0	0	227	2013-05-13 07:39:35	2013-05-13 08:04:56	Complete				Spanish			1368445175_5190d0f79bc5b9.51908164	Mozilla/5.0 (iPhone; CPU iPhone OS 6_1_2 like Mac OS X) AppleWebKit/536.26 (KHTML, like Gecko) Versi	Mozilla/5.0 (iPhone; CPU iPhone OS 6_1_2 like Mac OS X) AppleWebKit/536.26 (KHTML, like Gecko) Version/6.0 Mobile/10B146 Safari/8536.25	87.111.249.80	2.1741	41.3984	Spain	Barcelona	56		Urban	1	0	NE	Ars	34	Male	1	1	0	0	0	0	0	0	0	1	0
150	High	Medium	2	2	GENERAL LINK	GeneralLink	VetClinic	1	0	0	0	229	2013-05-13 07:42:21	2013-05-13 07:57:04	Complete				English			1368445341_5190d19d7954a0.61147685	Mozilla/5.0 (iPhone; CPU iPhone OS 6_1_4 like Mac OS X) AppleWebKit/536.26 (KHTML, like Gecko) Versi	Mozilla/5.0 (iPhone; CPU iPhone OS 6_1_4 like Mac OS X) AppleWebKit/536.26 (KHTML, like Gecko) Version/6.0 Mobile/10B350 Safari/8536.25	84.88.59.1	2.1741	41.3984	Spain	Barcelona	56		Urban	1	0	NE	Ars Veterinaria	28	Female	0	0	1	1	0	0	0	1	0	0	0
151	Low	Low	1	1	GENERAL LINK	GeneralLink	VetClinic	1	0	0	0	230	2013-05-13 07:42:34	2013-05-13 07:49:38	Complete				Spanish			1368445354_5190d1aa1dff65.42197856	Mozilla/4.0 (compatible; MSIE 8.0; Windows NT 5.1; Trident/4.0; GTB7.4; .NET CLR 1.1.4322; .NET CLR	Mozilla/4.0 (compatible; MSIE 8.0; Windows NT 5.1; Trident/4.0; GTB7.4; .NET CLR 1.1.4322; .NET CLR 2.0.50727; .NET CLR 3.0.4506.2152; .NET CLR 3.5.30729)	2.139.180.163	2.1741	41.3984	Spain	Barcelona	56		Urban	1	0	NE	clinica ars	40	Female	0	0	1	0	0	0	0	0	0	1	0
152	High	Medium	2	2	GENERAL LINK	GeneralLink	VetClinic	1	0	0	0	232	2013-05-13 07:46:53	2013-05-13 07:52:42	Complete				Spanish			1368445613_5190d2adccf590.22066869	Mozilla/5.0 (Windows NT 5.1) AppleWebKit/537.31 (KHTML, like Gecko) Chrome/26.0.1410.64 Safari/537.3	Mozilla/5.0 (Windows NT 5.1) AppleWebKit/537.31 (KHTML, like Gecko) Chrome/26.0.1410.64 Safari/537.31	83.50.152.107	2.1741	41.3984	Spain	Barcelona	56		Urban	1	0	NE	Clínica Vetreinaria Rocaberti	30	Female	0	0	1	0	0	0	0	1	0	0	0
154	High	High	2	3	GENERAL LINK	GeneralLink	VetClinic	1	0	0	0	236	2013-05-13 07:54:30	2013-05-13 08:02:01	Complete				Spanish			1368446070_5190d4761fff49.84086918	Mozilla/5.0 (iPhone; CPU iPhone OS 6_1_2 like Mac OS X) AppleWebKit/536.26 (KHTML, like Gecko) Versi	Mozilla/5.0 (iPhone; CPU iPhone OS 6_1_2 like Mac OS X) AppleWebKit/536.26 (KHTML, like Gecko) Version/6.0 Mobile/10B146 Safari/8536.25	213.143.59.175	-3.6922	40.4086	Spain	Madrid	29		Urban	1	0	Centre	Bremen veteinaris	27	Female	0	0	1	0	0	1	0	0	0	0	0
155	High	High	2	3	GENERAL LINK	GeneralLink	VetClinic	1	0	0	0	237	2013-05-13 07:55:22	2013-05-13 08:02:20	Complete				Spanish			1368446122_5190d4aa0a87d6.47030764	Mozilla/4.0 (compatible; MSIE 7.0; Windows NT 5.1; .NET CLR 1.1.4322; .NET CLR 2.0.50727; .NET CLR 3	Mozilla/4.0 (compatible; MSIE 7.0; Windows NT 5.1; .NET CLR 1.1.4322; .NET CLR 2.0.50727; .NET CLR 3.0.04506.648; .NET CLR 3.5.21022; .NET CLR 3.0.4506.2152; .NET CLR 3.5.30729)	195.55.133.76	-4	40	Spain				Urban	1	0	NE	ARS	32	Female	0	0	1	0	0	0	0	1	0	0	0
156	High	High	2	3	GENERAL LINK	GeneralLink	VetClinic	1	0	0	0	238	2013-05-13 07:59:17	2013-05-13 08:12:39	Complete				Spanish			1368446357_5190d595275753.85678124	Mozilla/5.0 (Linux; U; Android 4.1.1; es-es; GT-I8190 Build/JRO03H) AppleWebKit/534.30 (KHTML, like	Mozilla/5.0 (Linux; U; Android 4.1.1; es-es; GT-I8190 Build/JRO03H) AppleWebKit/534.30 (KHTML, like Gecko) Version/4.0 Mobile Safari/534.30	81.45.53.139	-4	40	Spain				Urban	1	0	NE	ars veterinaria i centre veterinari la riera	44	Female	0	0	1	0	0	0	0	0	0	1	0
157	High	High	2	3	GENERAL LINK	GeneralLink	VetClinic	1	0	0	0	239	2013-05-13 08:00:52	2013-05-13 08:10:05	Complete				English			1368446451_5190d5f3f29f91.39062234	Mozilla/5.0 (Windows NT 6.1; WOW64) AppleWebKit/537.31 (KHTML, like Gecko) Chrome/26.0.1410.64 Safar	Mozilla/5.0 (Windows NT 6.1; WOW64) AppleWebKit/537.31 (KHTML, like Gecko) Chrome/26.0.1410.64 Safari/537.31	88.7.121.189	2.1741	41.3984	Spain	Barcelona	56		Urban	1	0	NE	Veterinos	26	Female	0	0	1	0	0	0	0	1	0	0	0
159	High	High	2	3	GENERAL LINK	GeneralLink	VetClinic	1	0	0	0	241	2013-05-13 08:03:23	2013-05-13 08:09:50	Complete				Spanish			1368446603_5190d68be0ef93.92060921	Mozilla/5.0 (Windows NT 6.0) AppleWebKit/537.31 (KHTML, like Gecko) Chrome/26.0.1410.64 Safari/537.3	Mozilla/5.0 (Windows NT 6.0) AppleWebKit/537.31 (KHTML, like Gecko) Chrome/26.0.1410.64 Safari/537.31	80.39.231.32	2.1741	41.3984	Spain	Barcelona	56		Urban	1	0	NE	Dr.Palacios	33	Female	0	0	1	0	0	0	0	1	0	0	0
160	High	Medium	2	2	GENERAL LINK	GeneralLink	VetClinic	1	0	0	0	242	2013-05-13 08:04:56	2013-05-13 08:12:00	Complete				Spanish			1368446696_5190d6e8ec84d8.45977125	Mozilla/4.0 (compatible; MSIE 8.0; Windows NT 5.1; Trident/4.0; .NET CLR 1.1.4322; .NET CLR 2.0.5072	Mozilla/4.0 (compatible; MSIE 8.0; Windows NT 5.1; Trident/4.0; .NET CLR 1.1.4322; .NET CLR 2.0.50727; InfoPath.1; .NET4.0C; .NET4.0E)	194.156.44.24	6.7667	51.2167	Spain	Bellaterra	7		Urban	1	0	NE	Hospital Veterinario Bellaterra	34	Female	0	0	1	0	0	0	0	1	0	0	0
161	High	High	2	3	GENERAL LINK	GeneralLink	VetClinic	1	0	0	0	245	2013-05-13 08:06:09	2013-05-13 08:14:58	Complete				Spanish			1368446769_5190d731066349.71921178	Mozilla/5.0 (Macintosh; Intel Mac OS X 10_8_3) AppleWebKit/537.31 (KHTML, like Gecko) Chrome/26.0.14	Mozilla/5.0 (Macintosh; Intel Mac OS X 10_8_3) AppleWebKit/537.31 (KHTML, like Gecko) Chrome/26.0.1410.65 Safari/537.31	84.77.67.88	-0.25	39.9667	Spain	Onda	60		Rural	0	1	Levante	ARTS	62	Female	0	0	1	0	1	1	0	0	0	0	0
163	High	High	2	3	GENERAL LINK	GeneralLink	VetClinic	1	0	0	0	250	2013-05-13 08:22:54	2013-05-13 08:34:23	Complete				Spanish			1368447774_5190db1e0821b0.56586342	Mozilla/5.0 (Linux; U; Android 2.3.4; es-es; SonyEricssonMT11iv Build/4.0.2.A.0.62) AppleWebKit/533.	Mozilla/5.0 (Linux; U; Android 2.3.4; es-es; SonyEricssonMT11iv Build/4.0.2.A.0.62) AppleWebKit/533.1 (KHTML, like Gecko) Version/4.0 Mobile Safari/533.1	188.86.183.49	2.1741	41.3984	Spain	Barcelona	56		Urban	1	0	NE	Art Can y Ars	36	Female	0	0	1	0	0	1	0	0	0	0	0
165	High	High	2	3	GENERAL LINK	GeneralLink	VetClinic	1	0	0	0	257	2013-05-13 08:32:46	2013-05-13 08:45:32	Complete				Spanish			1368448366_5190dd6e849ba3.15090725	Mozilla/5.0 (Linux; U; Android 4.0.4; es-es; GT-I9100P-ORANGE/I9100PBVLPE Build/IMM76D) AppleWebKit/	Mozilla/5.0 (Linux; U; Android 4.0.4; es-es; GT-I9100P-ORANGE/I9100PBVLPE Build/IMM76D) AppleWebKit/534.30 (KHTML, like Gecko) Version/4.0 Mobile Safari/534.30	213.143.59.64	-3.6922	40.4086	Spain	Madrid	29		Urban	1	0	Centre	Ars veterinaria	49	Male	1	1	0	0	0	1	0	0	0	0	0
166	High	Medium	2	2	GENERAL LINK	GeneralLink	VetClinic	1	0	0	0	258	2013-05-13 08:36:20	2013-05-13 08:53:24	Complete				Spanish			1368448580_5190de44d819e1.03403571	Mozilla/5.0 (iPhone; CPU iPhone OS 6_1_3 like Mac OS X) AppleWebKit/536.26 (KHTML, like Gecko) Versi	Mozilla/5.0 (iPhone; CPU iPhone OS 6_1_3 like Mac OS X) AppleWebKit/536.26 (KHTML, like Gecko) Version/6.0 Mobile/10B329 Safari/8536.25	83.40.97.214	-3.6922	40.4086	Spain	Madrid	29		Urban	1	0	Centre	Clínica veterinaria cobens	50	Female	0	0	1	0	0	1	0	0	0	0	0
170	Low	Low	1	1	GENERAL LINK	GeneralLink	VetClinic	1	0	0	0	264	2013-05-13 09:01:14	2013-05-13 09:06:45	Complete				Spanish			1368450074_5190e41a430654.14735692	Mozilla/5.0 (Linux; U; Android 4.1.2; es-es; GT-N8010 Build/JZO54K) AppleWebKit/534.30 (KHTML, like	Mozilla/5.0 (Linux; U; Android 4.1.2; es-es; GT-N8010 Build/JZO54K) AppleWebKit/534.30 (KHTML, like Gecko) Version/4.0 Safari/534.30	88.9.18.42	2.1741	41.3984	Spain	Barcelona	56		Urban	1	0	NE	ARS	49	Female	0	0	1	0	0	0	0	0	0	1	0
172	High	High	2	3	GENERAL LINK	GeneralLink	VetClinic	1	0	0	0	266	2013-05-13 09:03:04	2013-05-13 09:09:51	Complete				Spanish			1368450184_5190e4887f47d4.65876990	Mozilla/5.0 (Linux; U; Android 2.3.7; es-es; SonyEricssonST25i Build/6.0.B.3.184) AppleWebKit/533.1	Mozilla/5.0 (Linux; U; Android 2.3.7; es-es; SonyEricssonST25i Build/6.0.B.3.184) AppleWebKit/533.1 (KHTML, like Gecko) Version/4.0 Mobile Safari/533.1	85.58.69.210	2.1741	41.3984	Spain	Barcelona	56		Urban	1	0	NE	dog moixet	26	Female	0	0	1	0	0	0	0	1	0	0	0
173	High	Medium	2	2	GENERAL LINK	GeneralLink	VetClinic	1	0	0	0	267	2013-05-13 09:06:10	2013-05-13 09:10:31	Complete				Spanish			1368450370_5190e54220b2e6.18425415	Mozilla/5.0 (Windows NT 6.0) AppleWebKit/537.31 (KHTML, like Gecko) Chrome/26.0.1410.64 Safari/537.3	Mozilla/5.0 (Windows NT 6.0) AppleWebKit/537.31 (KHTML, like Gecko) Chrome/26.0.1410.64 Safari/537.31	88.27.254.22	2.1741	41.3984	Spain	Barcelona	56		Urban	1	0	NE	Ars Veterinaria	31	Female	0	0	1	0	0	0	0	1	0	0	0
176	Low	Low	1	1	GENERAL LINK	GeneralLink	VetClinic	1	0	0	0	272	2013-05-13 09:12:51	2013-05-13 09:18:56	Complete				Spanish			1368450771_5190e6d31b21f0.81075447	Mozilla/5.0 (iPhone; CPU iPhone OS 6_1_4 like Mac OS X) AppleWebKit/536.26 (KHTML, like Gecko) Versi	Mozilla/5.0 (iPhone; CPU iPhone OS 6_1_4 like Mac OS X) AppleWebKit/536.26 (KHTML, like Gecko) Version/6.0 Mobile/10B350 Safari/8536.25	31.4.187.160	2.1741	41.3984	Spain	Barcelona	56		Urban	1	0	NE	Ars	44	Female	0	0	1	0	0	0	0	1	0	0	0
177	Low	Low	1	1	GENERAL LINK	GeneralLink	VetClinic	1	0	0	0	273	2013-05-13 09:14:40	2013-05-13 09:19:19	Complete				Spanish			1368450880_5190e740754653.90870463	Mozilla/4.0 (compatible; MSIE 8.0; Windows NT 6.1; Trident/4.0; SLCC2; .NET CLR 2.0.50727; .NET CLR	Mozilla/4.0 (compatible; MSIE 8.0; Windows NT 6.1; Trident/4.0; SLCC2; .NET CLR 2.0.50727; .NET CLR 3.5.30729; .NET CLR 3.0.30729; Media Center PC 6.0; InfoPath.3; .NET CLR 1.1.4322; .NET4.0C; .NET4.0E; Tablet PC 2.0)	217.124.240.100	2.1741	41.3984	Spain	Barcelona	56		Urban	1	0	NE	ars veterinaria	49	Female	0	0	1	0	0	0	1	0	0	0	0
178	Low	Low	1	1	GENERAL LINK	GeneralLink	VetClinic	1	0	0	0	274	2013-05-13 09:13:31	2013-05-13 09:30:50	Complete				Spanish			1368450811_5190e6fb9f11c1.28882585	BlackBerry8520/5.0.0.1036 Profile/MIDP-2.1 Configuration/CLDC-1.1 VendorID/133	BlackBerry8520/5.0.0.1036 Profile/MIDP-2.1 Configuration/CLDC-1.1 VendorID/133	213.9.144.3	-4	40	Spain				Urban	1	0	NE	Ars veterinaria Barcelona	46	Female	0	0	1	0	0	1	0	0	0	0	0
179	High	High	2	3	GENERAL LINK	GeneralLink	VetClinic	1	0	0	0	275	2013-05-13 09:15:48	2013-05-13 09:25:32	Complete				Spanish			1368450948_5190e784a6de60.89317239	Mozilla/5.0 (Windows NT 6.1) AppleWebKit/537.31 (KHTML, like Gecko) Chrome/26.0.1410.64 Safari/537.3	Mozilla/5.0 (Windows NT 6.1) AppleWebKit/537.31 (KHTML, like Gecko) Chrome/26.0.1410.64 Safari/537.31	80.25.200.194	2.2652	41.5403	Spain	Montornés Del Vallés	56		Rural	0	1	NE	ARS VETERINARIA	54	Female	0	0	1	0	0	1	0	0	0	0	0
180	High	High	2	3	GENERAL LINK	GeneralLink	VetClinic	1	0	0	0	279	2013-05-13 09:17:55	2013-05-13 09:22:56	Complete				English			1368451075_5190e803bb9787.87108053	Mozilla/5.0 (iPad; CPU OS 6_1_3 like Mac OS X) AppleWebKit/536.26 (KHTML, like Gecko) Version/6.0 Mo	Mozilla/5.0 (iPad; CPU OS 6_1_3 like Mac OS X) AppleWebKit/536.26 (KHTML, like Gecko) Version/6.0 Mobile/10B329 Safari/8536.25	85.58.193.221	2.1574	41.4969	Spain	Ripollet	56		Urban	1	0	NE	Vet's	43	Female	0	0	1	0	0	0	0	0	0	1	0
182	High	High	2	3	GENERAL LINK	GeneralLink	VetClinic	1	0	0	0	281	2013-05-13 09:34:28	2013-05-13 09:39:44	Complete				Spanish			1368452068_5190ebe4caf067.27698729	Mozilla/5.0 (Windows NT 6.1; WOW64; rv:20.0) Gecko/20100101 Firefox/20.0	Mozilla/5.0 (Windows NT 6.1; WOW64; rv:20.0) Gecko/20100101 Firefox/20.0	217.126.32.222	1.6172	41.581	Spain	Igualada	56		Rural	0	1	NE	ARS Veterinaria	32	Male	1	1	0	0	0	0	0	1	0	0	0
183	High	High	2	3	GENERAL LINK	GeneralLink	VetClinic	1	0	0	0	282	2013-05-13 09:37:49	2013-05-13 09:44:22	Complete				Spanish	http://es-mg41.mail.yahoo.com/neo/launch?.rand=b9f92mm9bj2vm	http://es-mg41.mail.yahoo.com/neo/launch?.rand=b9f92mm9bj2vm	1368452269_5190ecadd77992.57033983	Mozilla/5.0 (Windows NT 5.1) AppleWebKit/537.31 (KHTML, like Gecko) Chrome/26.0.1410.64 Safari/537.3	Mozilla/5.0 (Windows NT 5.1) AppleWebKit/537.31 (KHTML, like Gecko) Chrome/26.0.1410.64 Safari/537.31	88.11.145.168	2.1741	41.3984	Spain	Barcelona	56		Urban	1	0	NE	SITGES (OASIS	34	Male	1	1	0	0	0	0	0	0	0	1	0
184	Low	Low	1	1	GENERAL LINK	GeneralLink	VetClinic	1	0	0	0	283	2013-05-13 09:41:09	2013-05-13 09:50:59	Complete				Spanish			1368452469_5190ed758995d8.32040136	Mozilla/5.0 (iPad; CPU OS 6_1_3 like Mac OS X) AppleWebKit/536.26 (KHTML, like Gecko) Version/6.0 Mo	Mozilla/5.0 (iPad; CPU OS 6_1_3 like Mac OS X) AppleWebKit/536.26 (KHTML, like Gecko) Version/6.0 Mobile/10B329 Safari/8536.25	84.78.133.118	1.9688	41.2777	Spain	Castelldefels	56		Urban	1	0	NE	Vets	32	Female	0	0	1	0	0	1	0	0	0	0	0
186	High	Medium	2	2	GENERAL LINK	GeneralLink	VetClinic	1	0	0	0	285	2013-05-13 09:49:57	2013-05-13 09:59:08	Complete				Spanish			1368452997_5190ef857fca14.03414556	Mozilla/5.0 (iPhone; CPU iPhone OS 6_1_3 like Mac OS X) AppleWebKit/536.26 (KHTML, like Gecko) Versi	Mozilla/5.0 (iPhone; CPU iPhone OS 6_1_3 like Mac OS X) AppleWebKit/536.26 (KHTML, like Gecko) Version/6.0 Mobile/10B329 Safari/8536.25	88.5.212.173	2.1741	41.3984	Spain	Barcelona	56		Urban	1	0	NE	Arcs	32	Female	0	0	1	0	0	0	0	1	0	0	0
187	High	Medium	2	2	GENERAL LINK	GeneralLink	VetClinic	1	0	0	0	286	2013-05-13 09:53:19	2013-05-13 09:59:33	Complete				English	http://www.facebook.com/l.php?u=http%3A%2F%2Fsurveys.ethometrix.com%2Fs3%2Festudioconvivencia2013&h=	http://www.facebook.com/l.php?u=http%3A%2F%2Fsurveys.ethometrix.com%2Fs3%2Festudioconvivencia2013&h=UAQGzzT95&s=1	1368453199_5190f04f495347.19058487	Mozilla/5.0 (Windows NT 5.1) AppleWebKit/534.57.2 (KHTML, like Gecko) Version/5.1.7 Safari/534.57.2	Mozilla/5.0 (Windows NT 5.1) AppleWebKit/534.57.2 (KHTML, like Gecko) Version/5.1.7 Safari/534.57.2	188.77.27.186	2.8763	41.8888	Spain	Cassá De La Selva	56		Rural	0	1	NE	Clínica veterinaria Dr. Pou	28	Female	0	0	1	0	0	0	0	0	0	1	0
188	Low	Low	1	1	GENERAL LINK	GeneralLink	VetClinic	1	0	0	0	287	2013-05-13 09:56:12	2013-05-13 10:01:14	Complete				Spanish			1368453372_5190f0fc619519.69815720	Mozilla/5.0 (Windows NT 6.1; WOW64; rv:20.0) Gecko/20100101 Firefox/20.0	Mozilla/5.0 (Windows NT 6.1; WOW64; rv:20.0) Gecko/20100101 Firefox/20.0	188.79.48.208	2.1741	41.3984	Spain	Barcelona	56		Urban	1	0	NE	Veterinos	44	Female	0	0	1	0	0	1	0	0	0	0	0
189	High	High	2	3	GENERAL LINK	GeneralLink	VetClinic	1	0	0	0	288	2013-05-13 09:58:07	2013-05-13 10:07:56	Complete				Spanish			1368453487_5190f16f4c4f80.65020717	Mozilla/4.0 (compatible; MSIE 8.0; Windows NT 6.1; Trident/4.0; GTB7.4; SLCC2; .NET CLR 2.0.50727; .	Mozilla/4.0 (compatible; MSIE 8.0; Windows NT 6.1; Trident/4.0; GTB7.4; SLCC2; .NET CLR 2.0.50727; .NET CLR 3.5.30729; .NET CLR 3.0.30729; Media Center PC 6.0; InfoPath.2)	212.170.12.27	2.1741	41.3984	Spain	Barcelona	56		Urban	1	0	NE	CLINICA ARS	42	Female	0	0	1	0	0	0	1	0	0	0	0
190	Low	Low	1	1	GENERAL LINK	GeneralLink	VetClinic	1	0	0	0	289	2013-05-13 09:59:21	2013-05-13 10:05:36	Complete				Spanish	http://es-mg42.mail.yahoo.com/neo/launch?.rand=2r0tqd4u1tl6p	http://es-mg42.mail.yahoo.com/neo/launch?.rand=2r0tqd4u1tl6p	1368453561_5190f1b95f3158.55728231	Mozilla/5.0 (Windows NT 5.1; rv:20.0) Gecko/20100101 Firefox/20.0	Mozilla/5.0 (Windows NT 5.1; rv:20.0) Gecko/20100101 Firefox/20.0	62.82.205.49	1.25	41.1167	Spain	Tarragona	56		Urban	1	0	NE	Animalarium	38	Male	1	1	0	1	0	0	0	1	0	0	0
191	Low	Low	1	1	GENERAL LINK	GeneralLink	VetClinic	1	0	0	0	290	2013-05-13 10:01:00	2013-05-13 10:06:21	Complete				Spanish			1368453660_5190f21c84da29.93182537	Mozilla/5.0 (Windows NT 5.1; rv:18.0) Gecko/20100101 Firefox/18.0	Mozilla/5.0 (Windows NT 5.1; rv:18.0) Gecko/20100101 Firefox/18.0	10.29.3.61, 212.15.232.10			Spain	Barcelona			Urban	1	0	NE	ARS	38	Male	1	1	0	0	0	0	0	1	0	0	0
192	High	High	2	3	GENERAL LINK	GeneralLink	VetClinic	1	0	0	0	293	2013-05-13 10:09:42	2013-05-13 10:16:42	Complete				English			1368454182_5190f426d2ed16.18580040	Mozilla/5.0 (Windows NT 6.1; WOW64; rv:20.0) Gecko/20100101 Firefox/20.0	Mozilla/5.0 (Windows NT 6.1; WOW64; rv:20.0) Gecko/20100101 Firefox/20.0	88.24.238.192	0.6333	41.6167	Spain	Lleida	56		Rural	0	1	NE	HOSPITAL VETERINARI D'URGELL	38	Female	0	0	1	0	0	0	0	1	0	0	0
193	High	High	2	3	GENERAL LINK	GeneralLink	VetClinic	1	0	0	0	294	2013-05-13 10:12:53	2013-05-13 10:21:15	Complete				Spanish			1368454373_5190f4e546dc68.02529172	Mozilla/4.0 (compatible; MSIE 8.0; Windows NT 5.1; Trident/4.0; .NET CLR 2.0.50727; .NET CLR 3.0.450	Mozilla/4.0 (compatible; MSIE 8.0; Windows NT 5.1; Trident/4.0; .NET CLR 2.0.50727; .NET CLR 3.0.4506.2152; .NET CLR 3.5.30729; AskTbORJ/5.15.23.36191)	80.34.159.195	2.1741	41.3984	Spain	Barcelona	56		Urban	1	0	NE	D'ATURA VETERINÀRIA	71	Female	0	0	1	0	0	0	0	0	1	0	0
194	High	High	2	3	GENERAL LINK	GeneralLink	VetClinic	1	0	0	0	296	2013-05-13 10:19:24	2013-05-13 10:30:27	Complete				Spanish			1368454764_5190f66cda9df5.04099542	Mozilla/5.0 (iPhone; CPU iPhone OS 6_1_2 like Mac OS X) AppleWebKit/536.26 (KHTML, like Gecko) Versi	Mozilla/5.0 (iPhone; CPU iPhone OS 6_1_2 like Mac OS X) AppleWebKit/536.26 (KHTML, like Gecko) Version/6.0 Mobile/10B146 Safari/8536.25	213.143.59.176	-3.6922	40.4086	Spain	Madrid	29		Urban	1	0	Centre	El carmel	30	Female	0	0	1	1	0	0	0	0	0	0	0
196	High	High	2	3	GENERAL LINK	GeneralLink	VetClinic	1	0	0	0	298	2013-05-13 10:23:37	2013-05-13 10:27:14	Complete				English			1368455017_5190f769cbbc82.49788238	Mozilla/5.0 (Windows NT 5.1) AppleWebKit/537.31 (KHTML, like Gecko) Chrome/26.0.1410.64 Safari/537.3	Mozilla/5.0 (Windows NT 5.1) AppleWebKit/537.31 (KHTML, like Gecko) Chrome/26.0.1410.64 Safari/537.31	81.34.119.186	2.0708	41.3528	Spain	Cornellá	56		Urban	1	0	NE	ARS VETERINARIA	45	Female	0	0	1	0	0	1	0	0	0	0	0
198	High	High	2	3	GENERAL LINK	GeneralLink	VetClinic	1	0	0	0	302	2013-05-13 10:28:47	2013-05-13 10:33:38	Complete				Spanish	http://www.facebook.com/	http://www.facebook.com/	1368455327_5190f89f062700.84674752	Mozilla/5.0 (Windows NT 5.1) AppleWebKit/537.31 (KHTML, like Gecko) Chrome/26.0.1410.64 Safari/537.3	Mozilla/5.0 (Windows NT 5.1) AppleWebKit/537.31 (KHTML, like Gecko) Chrome/26.0.1410.64 Safari/537.31	80.30.234.136	2.1741	41.3984	Spain	Barcelona	56		Urban	1	0	NE	cv juan valera	34	Female	0	0	1	1	0	0	0	0	0	0	0
199	Low	Low	1	1	GENERAL LINK	GeneralLink	VetClinic	1	0	0	0	304	2013-05-13 10:35:21	2013-05-13 10:44:47	Complete				Spanish			1368455721_5190fa29d87c19.78200485	Mozilla/5.0 (Windows NT 5.1) AppleWebKit/537.31 (KHTML, like Gecko) Chrome/26.0.1410.64 Safari/537.3	Mozilla/5.0 (Windows NT 5.1) AppleWebKit/537.31 (KHTML, like Gecko) Chrome/26.0.1410.64 Safari/537.31	217.126.1.37	-4	40	Spain				Urban	1	0	NE	girona	52	Male	1	1	0	0	0	0	1	0	0	1	0
200	High	Medium	2	2	GENERAL LINK	GeneralLink	VetClinic	1	0	0	0	305	2013-05-13 10:37:19	2013-05-13 10:47:22	Complete				Spanish			1368455839_5190fa9f3c5715.45458461	Mozilla/5.0 (Windows NT 5.1) AppleWebKit/537.31 (KHTML, like Gecko) Chrome/26.0.1410.64 Safari/537.3	Mozilla/5.0 (Windows NT 5.1) AppleWebKit/537.31 (KHTML, like Gecko) Chrome/26.0.1410.64 Safari/537.31	85.58.215.206	1.9974	41.4205	Spain	Pallejá	56		Rural	0	1	NE	ars veterinaria ,	30	Male	1	1	0	1	0	0	0	0	0	0	0
203	High	High	2	3	GENERAL LINK	GeneralLink	VetClinic	1	0	0	0	312	2013-05-13 11:00:23	2013-05-13 11:07:43	Complete				Spanish			1368457223_51910007edd9d8.77026470	Mozilla/5.0 (compatible; MSIE 10.0; Windows NT 6.1; WOW64; Trident/6.0)	Mozilla/5.0 (compatible; MSIE 10.0; Windows NT 6.1; WOW64; Trident/6.0)	79.156.161.2	2.1741	41.3984	Spain	Barcelona	56		Urban	1	0	NE	ARS	53	Female	0	0	1	0	0	1	0	0	0	0	0
204	Low	Low	1	1	GENERAL LINK	GeneralLink	VetClinic	1	0	0	0	314	2013-05-13 11:02:10	2013-05-13 11:09:10	Complete				Spanish			1368457330_5191007242b5c4.60164956	Mozilla/5.0 (Windows NT 6.1) AppleWebKit/537.31 (KHTML, like Gecko) Chrome/26.0.1410.64 Safari/537.3	Mozilla/5.0 (Windows NT 6.1) AppleWebKit/537.31 (KHTML, like Gecko) Chrome/26.0.1410.64 Safari/537.31	95.21.83.171	2.1741	41.3984	Spain	Barcelona	56		Urban	1	0	NE	matadero Perez	41	Male	1	1	0	0	0	1	0	0	0	0	0
206	High	High	2	3	GENERAL LINK	GeneralLink	VetClinic	1	0	0	0	316	2013-05-13 11:20:41	2013-05-13 11:34:51	Complete				Spanish			1368458441_519104c9bdd7d5.78073921	Mozilla/5.0 (Windows NT 6.1) AppleWebKit/537.31 (KHTML, like Gecko) Chrome/26.0.1410.64 Safari/537.3	Mozilla/5.0 (Windows NT 6.1) AppleWebKit/537.31 (KHTML, like Gecko) Chrome/26.0.1410.64 Safari/537.31	88.6.162.189	2.1741	41.3984	Spain	Barcelona	56		Urban	1	0	NE	ARS VETERINARIA	31	Female	0	0	1	0	0	1	0	0	0	0	0
207	High	High	2	3	GENERAL LINK	GeneralLink	VetClinic	1	0	0	0	318	2013-05-13 11:31:00	2013-05-13 11:55:45	Complete				Spanish			1368459060_51910734195d50.83321257	Mozilla/5.0 (Windows NT 6.1) AppleWebKit/537.31 (KHTML, like Gecko) Chrome/26.0.1410.64 Safari/537.3	Mozilla/5.0 (Windows NT 6.1) AppleWebKit/537.31 (KHTML, like Gecko) Chrome/26.0.1410.64 Safari/537.31	80.28.230.11	2.0027	41.3061	Spain	Gavá	56		Urban	1	0	NE	ars	34	Female	0	0	1	0	0	0	0	1	0	0	0
208	High	High	2	3	GENERAL LINK	GeneralLink	VetClinic	1	0	0	0	319	2013-05-13 11:50:12	2013-05-13 12:01:04	Complete				Spanish			1368460212_51910bb4381ff6.20782904	Mozilla/5.0 (Windows NT 6.0) AppleWebKit/537.31 (KHTML, like Gecko) Chrome/26.0.1410.64 Safari/537.3	Mozilla/5.0 (Windows NT 6.0) AppleWebKit/537.31 (KHTML, like Gecko) Chrome/26.0.1410.64 Safari/537.31	37.15.110.11	2.0168	41.3169	Spain	Viladecáns	56		Rural	0	1	NE	Lupo veterinari	27	Female	0	0	1	0	0	0	0	1	0	0	0
209	High	High	2	3	GENERAL LINK	GeneralLink	VetClinic	1	0	0	0	320	2013-05-13 11:51:34	2013-05-13 11:59:23	Complete				Spanish			1368460294_51910c06a46163.40880186	Mozilla/5.0 (Windows NT 6.2; rv:20.0) Gecko/20100101 Firefox/20.0	Mozilla/5.0 (Windows NT 6.2; rv:20.0) Gecko/20100101 Firefox/20.0	88.25.59.241	2.1741	41.3984	Spain	Barcelona	56		Urban	1	0	NE	Bitxos	52	Female	0	0	1	0	0	0	0	0	0	1	0
210	High	High	2	3	GENERAL LINK	GeneralLink	VetClinic	1	0	0	0	325	2013-05-13 12:21:13	2013-05-13 12:47:18	Complete				English			1368462073_519112f9646cb5.12785090	Mozilla/5.0 (iPhone; CPU iPhone OS 6_1_2 like Mac OS X) AppleWebKit/536.26 (KHTML, like Gecko) Versi	Mozilla/5.0 (iPhone; CPU iPhone OS 6_1_2 like Mac OS X) AppleWebKit/536.26 (KHTML, like Gecko) Version/6.0 Mobile/10B146 Safari/8536.25	77.230.202.123	2.1741	41.3984	Spain	Barcelona	56		Urban	1	0	NE	Centre Veterinari Sants	26	Female	0	0	1	0	0	0	0	1	0	0	0
211	High	High	2	3	GENERAL LINK	GeneralLink	VetClinic	1	0	0	0	326	2013-05-13 12:22:25	2013-05-13 12:26:43	Complete				English			1368462145_51911341bd9f16.78450963	Mozilla/5.0 (Windows NT 5.1) AppleWebKit/537.31 (KHTML, like Gecko) Chrome/26.0.1410.64 Safari/537.3	Mozilla/5.0 (Windows NT 5.1) AppleWebKit/537.31 (KHTML, like Gecko) Chrome/26.0.1410.64 Safari/537.31	213.98.214.100	2.1741	41.3984	Spain	Barcelona	56		Urban	1	0	NE	Ars veterinària	51	Female	0	0	1	0	0	1	0	0	0	0	0
212	High	High	2	3	GENERAL LINK	GeneralLink	VetClinic	1	0	0	0	327	2013-05-13 12:25:40	2013-05-13 12:36:48	Complete				Spanish			1368462340_51911404334ab0.24975235	Mozilla/5.0 (iPad; CPU OS 6_1_3 like Mac OS X) AppleWebKit/536.26 (KHTML, like Gecko) Version/6.0 Mo	Mozilla/5.0 (iPad; CPU OS 6_1_3 like Mac OS X) AppleWebKit/536.26 (KHTML, like Gecko) Version/6.0 Mobile/10B329 Safari/8536.25	213.192.210.4	2.1741	41.3984	Spain	Barcelona	56		Urban	1	0	NE	Taxdirt	39	Female	0	0	1	0	0	1	0	0	0	0	0
213	High	High	2	3	GENERAL LINK	GeneralLink	VetClinic	1	0	0	0	328	2013-05-13 12:27:08	2013-05-13 12:34:42	Complete				English			1368462428_5191145c1ae800.57256216	Mozilla/5.0 (iPad; CPU OS 6_1_3 like Mac OS X) AppleWebKit/536.26 (KHTML, like Gecko) Version/6.0 Mo	Mozilla/5.0 (iPad; CPU OS 6_1_3 like Mac OS X) AppleWebKit/536.26 (KHTML, like Gecko) Version/6.0 Mobile/10B329 Safari/8536.25	79.154.99.173	2.1741	41.3984	Spain	Barcelona	56		Urban	1	0	NE	Ars veterinaria	36	Female	0	0	1	0	0	1	0	0	0	0	0
214	High	High	2	3	GENERAL LINK	GeneralLink	VetClinic	1	0	0	0	329	2013-05-13 12:29:59	2013-05-13 12:35:52	Complete				Spanish			1368462599_5191150769cf51.23864574	Mozilla/5.0 (Macintosh; Intel Mac OS X 10_6_8) AppleWebKit/534.57.2 (KHTML, like Gecko) Version/5.1.	Mozilla/5.0 (Macintosh; Intel Mac OS X 10_6_8) AppleWebKit/534.57.2 (KHTML, like Gecko) Version/5.1.7 Safari/534.57.2	77.231.71.150	2.0168	41.3169	Spain	Viladecáns	56		Rural	0	1	NE	Clinica Barcelona	33	Male	1	1	0	0	0	0	0	1	0	0	0
215	High	High	2	3	GENERAL LINK	GeneralLink	VetClinic	1	0	0	0	330	2013-05-13 12:37:24	2013-05-13 12:43:47	Complete				Spanish			1368463044_519116c45f9531.05254489	Mozilla/5.0 (Windows NT 6.1; WOW64) AppleWebKit/537.31 (KHTML, like Gecko) Chrome/26.0.1410.64 Safar	Mozilla/5.0 (Windows NT 6.1; WOW64) AppleWebKit/537.31 (KHTML, like Gecko) Chrome/26.0.1410.64 Safari/537.31	88.23.160.124	2.1741	41.3984	Spain	Barcelona	56		Urban	1	0	NE	Ars Veterinaria	35	Female	0	0	1	0	0	0	0	1	0	0	0
216	High	High	2	3	GENERAL LINK	GeneralLink	VetClinic	1	0	0	0	332	2013-05-13 12:51:14	2013-05-13 13:04:30	Complete				Spanish			1368463874_51911a02985997.40877261	Mozilla/4.0 (compatible; MSIE 8.0; Windows NT 5.1; Trident/4.0; GTB7.4; BTRS31753; InfoPath.2; .NET	Mozilla/4.0 (compatible; MSIE 8.0; Windows NT 5.1; Trident/4.0; GTB7.4; BTRS31753; InfoPath.2; .NET CLR 2.0.50727; .NET CLR 3.0.4506.2152; .NET CLR 3.5.30729; AskTbORJ/5.15.15.36191)	83.37.63.67	2.1741	41.3984	Spain	Barcelona	56		Urban	1	0	NE	ars	62	Male	1	1	0	0	0	0	0	1	0	0	0
217	High	High	2	3	GENERAL LINK	GeneralLink	VetClinic	1	0	0	0	334	2013-05-13 12:58:08	2013-05-13 13:10:53	Complete				Spanish			1368464288_51911ba0af8af8.02520360	Mozilla/4.0 (compatible; MSIE 8.0; Windows NT 5.1; Trident/4.0; .NET CLR 1.1.4322; .NET CLR 2.0.5072	Mozilla/4.0 (compatible; MSIE 8.0; Windows NT 5.1; Trident/4.0; .NET CLR 1.1.4322; .NET CLR 2.0.50727; .NET CLR 3.0.04506.30; .NET CLR 3.0.04506.648; .NET CLR 3.0.4506.2152; .NET CLR 3.5.30729; InfoPath.2)	213.4.34.214	2.6902	41.6256	Spain	Pineda	56		Rural	0	1	NE	Ars Veterinaria	45	Female	0	0	1	0	0	1	0	0	0	0	0
218	High	Medium	2	2	GENERAL LINK	GeneralLink	VetClinic	1	0	0	0	335	2013-05-13 13:01:15	2013-05-13 13:09:38	Complete				Spanish	http://e1-mg4.mail.yahoo.com/neo/launch?.rand=bldmj1k03ineo	http://e1-mg4.mail.yahoo.com/neo/launch?.rand=bldmj1k03ineo	1368464475_51911c5b5a0c52.36191234	Mozilla/5.0 (Windows NT 6.0) AppleWebKit/537.31 (KHTML, like Gecko) Chrome/26.0.1410.64 Safari/537.3	Mozilla/5.0 (Windows NT 6.0) AppleWebKit/537.31 (KHTML, like Gecko) Chrome/26.0.1410.64 Safari/537.31	62.57.51.104	2.1741	41.3984	Spain	Barcelona	56		Urban	1	0	NE	ARS	65	Female	0	0	1	0	0	0	1	0	0	0	0
219	High	High	2	3	GENERAL LINK	GeneralLink	VetClinic	1	0	0	0	336	2013-05-13 13:08:46	2013-05-13 13:14:05	Complete				English			1368464926_51911e1e830f75.84649943	Mozilla/5.0 (compatible; MSIE 9.0; Windows NT 6.1; WOW64; Trident/5.0)	Mozilla/5.0 (compatible; MSIE 9.0; Windows NT 6.1; WOW64; Trident/5.0)	130.209.234.251, 130.209.			Spain	Gijón			Urban	1	0	North	Asturpet Gijon	28	Female	0	0	1	0	0	0	0	1	0	0	0
221	Low	Low	1	1	GENERAL LINK	GeneralLink	VetClinic	1	0	0	0	342	2013-05-13 13:39:48	2013-05-13 13:45:40	Complete				Spanish			1368466788_5191256417b5c4.71811241	Mozilla/4.0 (compatible; MSIE 8.0; Windows NT 5.1; Trident/4.0; .NET CLR 1.1.4322; .NET CLR 2.0.5072	Mozilla/4.0 (compatible; MSIE 8.0; Windows NT 5.1; Trident/4.0; .NET CLR 1.1.4322; .NET CLR 2.0.50727; .NET CLR 3.0.4506.2152; .NET CLR 3.5.30729; OfficeLiveConnector.1.3; OfficeLivePatch.0.0)	90.163.47.22	2.1741	41.3984	Spain	Barcelona	56		Urban	1	0	NE	ars	47	Female	0	0	1	0	0	1	0	0	0	0	0
222	High	Medium	2	2	GENERAL LINK	GeneralLink	VetClinic	1	0	0	0	346	2013-05-13 13:43:35	2013-05-13 13:48:19	Complete				Spanish			1368467015_51912647565d42.06979184	Mozilla/5.0 (Macintosh; Intel Mac OS X 10_8_3) AppleWebKit/537.31 (KHTML, like Gecko) Chrome/26.0.14	Mozilla/5.0 (Macintosh; Intel Mac OS X 10_8_3) AppleWebKit/537.31 (KHTML, like Gecko) Chrome/26.0.1410.65 Safari/537.31	81.36.83.158	2.1741	41.3984	Spain	Barcelona	56		Urban	1	0	NE	montgat	40	Male	1	1	0	0	0	0	0	0	0	0	1
223	High	High	2	3	GENERAL LINK	GeneralLink	VetClinic	1	0	0	0	347	2013-05-13 13:43:26	2013-05-13 14:05:30	Complete				Spanish			1368467006_5191263ede3704.87534894	Mozilla/5.0 (Linux; U; Android 2.3.6; es-es; GT-I9003 Build/GINGERBREAD) AppleWebKit/533.1 (KHTML, l	Mozilla/5.0 (Linux; U; Android 2.3.6; es-es; GT-I9003 Build/GINGERBREAD) AppleWebKit/533.1 (KHTML, like Gecko) Version/4.0 Mobile Safari/533.1	81.45.53.118	-4	40	Spain				Urban	1	0	NE	ars veterinaria	58	Male	1	1	0	0	0	1	0	0	0	0	0
224	High	High	2	3	GENERAL LINK	GeneralLink	VetClinic	1	0	0	0	348	2013-05-13 13:58:48	2013-05-13 14:07:38	Complete				Spanish			1368467928_519129d87ac7e0.97211320	Mozilla/5.0 (Windows NT 6.1; WOW64; rv:20.0) Gecko/20100101 Firefox/20.0	Mozilla/5.0 (Windows NT 6.1; WOW64; rv:20.0) Gecko/20100101 Firefox/20.0	77.210.23.61	2.1741	41.3984	Spain	Barcelona	56		Urban	1	0	NE	arts veterinaria	39	Male	1	1	0	0	0	0	0	1	0	0	0
228	High	High	2	3	GENERAL LINK	GeneralLink	VetClinic	1	0	0	0	354	2013-05-13 14:47:22	2013-05-13 14:58:21	Complete				Spanish			1368470842_5191353ab8e8a2.96187763	Mozilla/5.0 (iPad; CPU OS 6_1_3 like Mac OS X) AppleWebKit/536.26 (KHTML, like Gecko) Version/6.0 Mo	Mozilla/5.0 (iPad; CPU OS 6_1_3 like Mac OS X) AppleWebKit/536.26 (KHTML, like Gecko) Version/6.0 Mobile/10B329 Safari/8536.25	88.1.252.179	2.1741	41.3984	Spain	Barcelona	56		Urban	1	0	NE	Ars	36	Male	1	1	0	0	0	0	0	1	0	0	0
230	High	Medium	2	2	GENERAL LINK	GeneralLink	VetClinic	1	0	0	0	357	2013-05-13 14:51:30	2013-05-13 14:57:31	Complete				Spanish			1368471090_5191363244e692.06360661	Mozilla/5.0 (compatible; MSIE 10.0; Windows NT 6.1; WOW64; Trident/6.0; BOIE9;ENUS)	Mozilla/5.0 (compatible; MSIE 10.0; Windows NT 6.1; WOW64; Trident/6.0; BOIE9;ENUS)	83.46.171.190	2.1741	41.3984	Spain	Barcelona	56		Urban	1	0	NE	ars	48	Female	0	0	1	1	0	0	0	0	0	0	0
231	High	High	2	3	GENERAL LINK	GeneralLink	VetClinic	1	0	0	0	359	2013-05-13 15:07:27	2013-05-13 15:15:07	Complete				Spanish			1368472047_519139efa3ac15.92975743	Mozilla/5.0 (iPad; CPU OS 5_1_1 like Mac OS X) AppleWebKit/534.46 (KHTML, like Gecko) Version/5.1 Mo	Mozilla/5.0 (iPad; CPU OS 5_1_1 like Mac OS X) AppleWebKit/534.46 (KHTML, like Gecko) Version/5.1 Mobile/9B206 Safari/7534.48.3	88.17.251.141	2.1741	41.3984	Spain	Barcelona	56		Urban	1	0	NE	Sant Gervasi	56	Female	0	0	1	0	0	1	0	0	0	0	0
232	High	High	2	3	GENERAL LINK	GeneralLink	VetClinic	1	0	0	0	362	2013-05-13 15:44:10	2013-05-13 16:00:48	Complete				Spanish			1368474250_5191428a3d0731.09561814	Mozilla/5.0 (iPad; CPU OS 6_1_3 like Mac OS X) AppleWebKit/536.26 (KHTML, like Gecko) Version/6.0 Mo	Mozilla/5.0 (iPad; CPU OS 6_1_3 like Mac OS X) AppleWebKit/536.26 (KHTML, like Gecko) Version/6.0 Mobile/10B329 Safari/8536.25	83.53.122.72	2.1094	41.5433	Spain	Sabadell	56		Urban	1	0	NE	Viñas	48	Female	0	0	1	0	0	1	0	0	0	0	0
233	High	High	2	3	GENERAL LINK	GeneralLink	VetClinic	1	0	0	0	363	2013-05-13 16:02:39	2013-05-13 16:07:33	Complete				Spanish			1368475359_519146dfc4b865.83691851	Mozilla/5.0 (Windows NT 6.1; WOW64; rv:20.0) Gecko/20100101 Firefox/20.0	Mozilla/5.0 (Windows NT 6.1; WOW64; rv:20.0) Gecko/20100101 Firefox/20.0	188.79.66.155	2.1741	41.3984	Spain	Barcelona	56		Urban	1	0	NE	centre veterinari aragó	51	Female	0	0	1	0	0	0	1	0	0	0	0
236	High	High	2	3	GENERAL LINK	GeneralLink	VetClinic	1	0	0	0	366	2013-05-13 16:05:52	2013-05-13 16:16:14	Complete				Spanish	http://es-mg42.mail.yahoo.com/neo/launch?.rand=f0374rg6pfcrl	http://es-mg42.mail.yahoo.com/neo/launch?.rand=f0374rg6pfcrl	1368475552_519147a0e45fb9.77559131	Mozilla/5.0 (compatible; MSIE 10.0; Windows NT 6.2; WOW64; Trident/6.0; ASU2JS)	Mozilla/5.0 (compatible; MSIE 10.0; Windows NT 6.2; WOW64; Trident/6.0; ASU2JS)	188.86.226.207	2.1741	41.3984	Spain	Barcelona	56		Urban	1	0	NE	arts	42	Female	0	0	1	0	0	1	0	0	0	0	0
237	High	High	2	3	GENERAL LINK	GeneralLink	VetClinic	1	0	0	0	369	2013-05-13 15:08:39	2013-05-13 16:42:49	Complete				Spanish			1368472119_51913a3737b633.24098967	Mozilla/5.0 (Windows NT 6.1; WOW64) AppleWebKit/537.31 (KHTML, like Gecko) Chrome/26.0.1410.64 Safar	Mozilla/5.0 (Windows NT 6.1; WOW64) AppleWebKit/537.31 (KHTML, like Gecko) Chrome/26.0.1410.64 Safari/537.31	37.14.28.24	2.1741	41.3984	Spain	Barcelona	56		Urban	1	0	NE	ars veterinaris	63	Male	1	1	0	0	0	0	0	0	0	1	0
238	High	Medium	2	2	GENERAL LINK	GeneralLink	VetClinic	1	0	0	0	370	2013-05-13 16:28:13	2013-05-13 16:35:20	Complete				Spanish			1368476893_51914cddce61a6.59338895	Mozilla/5.0 (iPad; CPU OS 6_1 like Mac OS X) AppleWebKit/536.26 (KHTML, like Gecko) Version/6.0 Mobi	Mozilla/5.0 (iPad; CPU OS 6_1 like Mac OS X) AppleWebKit/536.26 (KHTML, like Gecko) Version/6.0 Mobile/10B141 Safari/8536.25	89.130.150.65	2.1741	41.3984	Spain	Barcelona	56		Urban	1	0	NE	Ars	33	Female	0	0	1	0	0	0	0	1	0	0	0
239	Low	Low	1	1	GENERAL LINK	GeneralLink	VetClinic	1	0	0	0	371	2013-05-13 16:31:23	2013-05-13 16:38:13	Complete				Spanish			1368477083_51914d9b1d5fb7.78704454	Mozilla/5.0 (Windows NT 6.0; rv:20.0) Gecko/20100101 Firefox/20.0	Mozilla/5.0 (Windows NT 6.0; rv:20.0) Gecko/20100101 Firefox/20.0	77.226.2.163	2.1741	41.3984	Spain	Barcelona	56		Urban	1	0	NE	veterinario viladecans	46	Male	1	1	0	0	0	1	0	0	0	0	0
240	High	High	2	3	GENERAL LINK	GeneralLink	VetClinic	1	0	0	0	372	2013-05-13 16:37:25	2013-05-13 16:48:56	Complete				Spanish			1368477445_51914f0515dbb2.87729615	Mozilla/5.0 (Linux; U; Android 2.3.3; es-es; GT-S5830 Build/GINGERBREAD) AppleWebKit/533.1 (KHTML, l	Mozilla/5.0 (Linux; U; Android 2.3.3; es-es; GT-S5830 Build/GINGERBREAD) AppleWebKit/533.1 (KHTML, like Gecko) Version/4.0 Mobile Safari/533.1	95.169.240.85	-3.6922	40.4086	Spain	Madrid	29		Urban	1	0	Centre	clinica animalia	27	Female	0	0	1	0	0	0	0	0	0	1	0
241	Low	Low	1	1	GENERAL LINK	GeneralLink	VetClinic	1	0	0	0	373	2013-05-13 16:38:57	2013-05-13 16:45:00	Complete				Spanish			1368477537_51914f61186844.71594822	Mozilla/5.0 (Windows NT 6.0) AppleWebKit/537.31 (KHTML, like Gecko) Chrome/26.0.1410.64 Safari/537.3	Mozilla/5.0 (Windows NT 6.0) AppleWebKit/537.31 (KHTML, like Gecko) Chrome/26.0.1410.64 Safari/537.31	190.31.67.164	-58.6725	-34.5875	Spain	Barcelona	7		Urban	1	0	NE	Ars Veterinaria	35	Male	1	1	0	0	0	0	0	1	0	0	0
242	High	High	2	3	GENERAL LINK	GeneralLink	VetClinic	1	0	0	0	375	2013-05-13 16:51:30	2013-05-13 17:04:54	Complete				Spanish			1368478290_51915252c1c511.56783864	Mozilla/5.0 (Macintosh; Intel Mac OS X 10_6_8) AppleWebKit/534.57.2 (KHTML, like Gecko) Version/5.1.	Mozilla/5.0 (Macintosh; Intel Mac OS X 10_6_8) AppleWebKit/534.57.2 (KHTML, like Gecko) Version/5.1.7 Safari/534.57.2	95.19.108.178	2.0081	41.5611	Spain	Terrassa	56		Urban	1	0	NE	veterinario Grau	30	Female	0	0	1	0	0	0	0	1	0	0	0
243	Low	Low	1	1	GENERAL LINK	GeneralLink	VetClinic	1	0	0	0	376	2013-05-13 16:52:51	2013-05-13 17:05:35	Complete				Spanish			1368478371_519152a3944153.97564667	Mozilla/5.0 (iPhone; CPU iPhone OS 6_1_2 like Mac OS X) AppleWebKit/536.26 (KHTML, like Gecko) Versi	Mozilla/5.0 (iPhone; CPU iPhone OS 6_1_2 like Mac OS X) AppleWebKit/536.26 (KHTML, like Gecko) Version/6.0 Mobile/10B146 Safari/8536.25	62.57.65.150	2.1741	41.3984	Spain	Barcelona	56		Urban	1	0	NE	Pel guai	36	Female	0	0	1	0	0	0	1	1	0	0	0
244	High	High	2	3	GENERAL LINK	GeneralLink	VetClinic	1	0	0	0	377	2013-05-13 16:54:24	2013-05-13 17:00:30	Complete				Spanish			1368478464_519153007ae357.70593143	Mozilla/5.0 (Windows NT 6.0) AppleWebKit/537.31 (KHTML, like Gecko) Chrome/26.0.1410.64 Safari/537.3	Mozilla/5.0 (Windows NT 6.0) AppleWebKit/537.31 (KHTML, like Gecko) Chrome/26.0.1410.64 Safari/537.31	2.138.124.30	2.1094	41.5433	Spain	Sabadell	56		Urban	1	0	NE	ARS Veterinaria	38	Female	0	0	1	0	0	0	0	0	0	1	0
245	High	High	2	3	GENERAL LINK	GeneralLink	VetClinic	1	0	0	0	380	2013-05-13 17:09:59	2013-05-13 17:15:42	Complete				Spanish			1368479399_519156a72d9016.72979112	Mozilla/5.0 (iPad; CPU OS 6_1 like Mac OS X) AppleWebKit/536.26 (KHTML, like Gecko) Version/6.0 Mobi	Mozilla/5.0 (iPad; CPU OS 6_1 like Mac OS X) AppleWebKit/536.26 (KHTML, like Gecko) Version/6.0 Mobile/10B141 Safari/8536.25	89.130.150.65	2.1741	41.3984	Spain	Barcelona	56		Urban	1	0	NE	Ars	34	Male	1	1	0	0	0	0	0	1	0	0	0
246	Low	Low	1	1	GENERAL LINK	GeneralLink	VetClinic	1	0	0	0	381	2013-05-13 17:11:42	2013-05-13 17:32:11	Complete				Spanish			1368479502_5191570e99bdb6.81417375	Mozilla/5.0 (Macintosh; Intel Mac OS X 10_5_8) AppleWebKit/534.50.2 (KHTML, like Gecko) Version/5.0.	Mozilla/5.0 (Macintosh; Intel Mac OS X 10_5_8) AppleWebKit/534.50.2 (KHTML, like Gecko) Version/5.0.6 Safari/533.22.3	95.23.146.239	2.1741	41.3984	Spain	Barcelona	56		Urban	1	0	NE	centre veterinari navas	54	Female	0	0	1	0	0	0	1	0	0	0	0
247	High	High	2	3	GENERAL LINK	GeneralLink	VetClinic	1	0	0	0	383	2013-05-13 17:32:14	2013-05-13 17:47:55	Complete				English			1368480734_51915bde6ec118.58018561	Mozilla/5.0 (iPhone; CPU iPhone OS 6_1_4 like Mac OS X) AppleWebKit/536.26 (KHTML, like Gecko) Versi	Mozilla/5.0 (iPhone; CPU iPhone OS 6_1_4 like Mac OS X) AppleWebKit/536.26 (KHTML, like Gecko) Version/6.0 Mobile/10B350 Safari/8536.25	83.50.152.196	2.1741	41.3984	Spain	Barcelona	56		Urban	1	0	NE	Ars Veterinaria	37	Female	0	0	1	0	0	0	0	0	0	1	0
248	High	High	2	3	GENERAL LINK	GeneralLink	VetClinic	1	0	0	0	384	2013-05-13 17:43:13	2013-05-13 17:50:49	Complete				Spanish			1368481393_51915e713ace40.38539666	Mozilla/5.0 (Macintosh; Intel Mac OS X 10_5_8) AppleWebKit/534.50.2 (KHTML, like Gecko) Version/5.0.	Mozilla/5.0 (Macintosh; Intel Mac OS X 10_5_8) AppleWebKit/534.50.2 (KHTML, like Gecko) Version/5.0.6 Safari/533.22.3	95.23.146.239	2.1741	41.3984	Spain	Barcelona	56		Urban	1	0	NE	Centre veterinari navas	40	Male	1	1	0	0	0	0	0	0	0	1	0
249	High	High	2	3	GENERAL LINK	GeneralLink	VetClinic	1	0	0	0	385	2013-05-13 17:45:25	2013-05-13 17:58:54	Complete				Spanish			1368481525_51915ef552eb20.13923385	Mozilla/4.0 (compatible; MSIE 8.0; Windows NT 5.1; Trident/4.0; BTRS125471; GTB7.4; .NET CLR 2.0.507	Mozilla/4.0 (compatible; MSIE 8.0; Windows NT 5.1; Trident/4.0; BTRS125471; GTB7.4; .NET CLR 2.0.50727; .NET CLR 3.0.4506.2152; .NET CLR 3.5.30729; .NET CLR 1.1.4322)	2.136.41.37	2.1741	41.3984	Spain	Barcelona	56		Urban	1	0	NE	Ars Veterinaria	65	Male	1	1	0	0	0	0	0	1	0	0	0
252	High	High	2	3	GENERAL LINK	GeneralLink	VetClinic	1	0	0	0	388	2013-05-13 17:54:27	2013-05-13 17:59:25	Complete				Spanish			1368482067_5191611327e475.18611793	Mozilla/5.0 (Macintosh; Intel Mac OS X 10_7_5) AppleWebKit/536.28.10 (KHTML, like Gecko) Version/6.0	Mozilla/5.0 (Macintosh; Intel Mac OS X 10_7_5) AppleWebKit/536.28.10 (KHTML, like Gecko) Version/6.0.3 Safari/536.28.10	188.84.171.103	2.1574	41.4969	Spain	Ripollet	56		Urban	1	0	NE	DR PALACIOS	33	Female	0	0	1	0	0	0	0	0	0	1	0
253	High	Medium	2	2	GENERAL LINK	GeneralLink	VetClinic	1	0	0	0	390	2013-05-13 18:14:46	2013-05-13 18:19:57	Complete				Spanish			1368483286_519165d6dcd8e7.99727420	Mozilla/5.0 (Macintosh; Intel Mac OS X 10_6_8) AppleWebKit/534.58.2 (KHTML, like Gecko) Version/5.1.	Mozilla/5.0 (Macintosh; Intel Mac OS X 10_6_8) AppleWebKit/534.58.2 (KHTML, like Gecko) Version/5.1.8 Safari/534.58.2	91.126.119.94	2.1741	41.3984	Spain	Barcelona	56	8019	Urban	1	0	NE	ars	34	Male	1	1	0	0	0	0	0	1	0	0	0
255	High	Medium	2	2	GENERAL LINK	GeneralLink	VetClinic	1	0	0	0	396	2013-05-14 01:36:31	2013-05-14 01:46:48	Complete				Spanish			1368509791_5191cd5f0fbc63.96864228	Mozilla/5.0 (iPhone; CPU iPhone OS 6_1_2 like Mac OS X) AppleWebKit/536.26 (KHTML, like Gecko) Versi	Mozilla/5.0 (iPhone; CPU iPhone OS 6_1_2 like Mac OS X) AppleWebKit/536.26 (KHTML, like Gecko) Version/6.0 Mobile/10B146 Safari/8536.25	90.163.63.141	2.1741	41.3984	Spain	Barcelona	56		Urban	1	0	NE	Sant joan clinica veterinaria	43	Female	0	0	1	0	0	0	0	0	0	1	0
256	High	Medium	2	2	GENERAL LINK	GeneralLink	VetClinic	1	0	0	0	398	2013-05-14 02:28:51	2013-05-14 02:33:50	Complete				Spanish			1368512931_5191d9a380e9f0.98678987	Mozilla/4.0 (compatible; MSIE 8.0; Windows NT 6.1; Trident/4.0; SLCC2; .NET CLR 2.0.50727; .NET CLR	Mozilla/4.0 (compatible; MSIE 8.0; Windows NT 6.1; Trident/4.0; SLCC2; .NET CLR 2.0.50727; .NET CLR 3.5.30729; .NET CLR 3.0.30729; Media Center PC 6.0)	213.27.229.58	2.2125	41.5383	Spain	Mollet Del Vallès	56		Urban	1	0	NE	Canigo	36	Male	1	1	0	0	0	0	0	1	0	0	0
257	Low	Low	1	1	GENERAL LINK	GeneralLink	VetClinic	1	0	0	0	399	2013-05-14 02:44:18	2013-05-14 02:49:22	Complete				Spanish			1368513858_5191dd426d3628.53803875	Mozilla/4.0 (compatible; MSIE 8.0; Windows NT 5.1; Trident/4.0; .NET CLR 2.0.50727; .NET CLR 3.0.450	Mozilla/4.0 (compatible; MSIE 8.0; Windows NT 5.1; Trident/4.0; .NET CLR 2.0.50727; .NET CLR 3.0.4506.2152; .NET CLR 3.5.30729)	89.107.180.35	-3.6922	40.4086	Spain	Madrid	29		Urban	1	0	Centre	CLINICA VETERINARIA MATARO	33	Female	0	0	1	0	0	0	0	1	0	0	0
258	High	Medium	2	2	GENERAL LINK	GeneralLink	VetClinic	1	0	0	0	400	2013-05-14 02:50:20	2013-05-14 02:56:52	Complete				Spanish			1368514220_5191deacae1269.79223938	Mozilla/4.0 (compatible; MSIE 8.0; Windows NT 5.1; Trident/4.0; .NET CLR 2.0.50727; .NET CLR 3.0.045	Mozilla/4.0 (compatible; MSIE 8.0; Windows NT 5.1; Trident/4.0; .NET CLR 2.0.50727; .NET CLR 3.0.04506.30; .NET CLR 3.0.4506.2152; .NET CLR 3.5.30729)	195.235.245.3	-3.6922	40.4086	Spain	Madrid	29		Urban	1	0	Centre	Ars Vetreniraria	51	Female	0	0	1	0	0	0	0	1	0	0	0
259	High	High	2	3	GENERAL LINK	GeneralLink	VetClinic	1	0	0	0	403	2013-05-14 03:45:43	2013-05-14 03:55:28	Complete				English			1368517543_5191eba700b2d3.88582678	Mozilla/5.0 (Windows NT 6.1; WOW64) AppleWebKit/537.31 (KHTML, like Gecko) Chrome/26.0.1410.64 Safar	Mozilla/5.0 (Windows NT 6.1; WOW64) AppleWebKit/537.31 (KHTML, like Gecko) Chrome/26.0.1410.64 Safari/537.31	83.231.93.159	-0.557	38.9852	Spain	Vallés	60		Rural	0	1	Levante	ARS VETERINÀRIA	34	Female	0	0	1	0	0	0	0	1	0	0	0
262	High	High	2	3	GENERAL LINK	GeneralLink	VetClinic	1	0	0	0	406	2013-05-14 04:22:42	2013-05-14 04:28:12	Complete				Spanish			1368519761_5191f451f10278.54292875	Mozilla/5.0 (Windows NT 6.1; WOW64) AppleWebKit/537.31 (KHTML, like Gecko) Chrome/26.0.1410.64 Safar	Mozilla/5.0 (Windows NT 6.1; WOW64) AppleWebKit/537.31 (KHTML, like Gecko) Chrome/26.0.1410.64 Safari/537.31	90.163.34.58	2.1741	41.3984	Spain	Barcelona	56		Urban	1	0	NE	Survet	39	Female	0	0	1	0	0	0	0	1	0	0	0
263	High	Medium	2	2	GENERAL LINK	GeneralLink	VetClinic	1	0	0	0	408	2013-05-14 04:31:13	2013-05-14 04:36:02	Complete				Spanish			1368520273_5191f6510d93a3.83847718	Mozilla/5.0 (Windows NT 5.1) AppleWebKit/537.31 (KHTML, like Gecko) Chrome/26.0.1410.64 Safari/537.3	Mozilla/5.0 (Windows NT 5.1) AppleWebKit/537.31 (KHTML, like Gecko) Chrome/26.0.1410.64 Safari/537.31	80.28.255.199	2.1094	41.5433	Spain	Sabadell	56		Urban	1	0	NE	ars veterinaria	58	Female	0	0	1	0	0	1	0	0	0	0	0
265	Low	Low	1	1	GENERAL LINK	GeneralLink	VetClinic	1	0	0	0	417	2013-05-14 10:17:45	2013-05-14 10:26:39	Complete				Spanish	http://es-mg42.mail.yahoo.com/neo/launch?.rand=f2j3ksbeltesr	http://es-mg42.mail.yahoo.com/neo/launch?.rand=f2j3ksbeltesr	1368541064_51924788ebeea1.69697715	Mozilla/5.0 (compatible; MSIE 10.0; Windows NT 6.1; WOW64; Trident/6.0)	Mozilla/5.0 (compatible; MSIE 10.0; Windows NT 6.1; WOW64; Trident/6.0)	88.0.137.165	2.033	41.4923	Spain	Rubí	56		Urban	1	0	NE	ars veterinaria	45	Female	0	0	1	1	0	0	0	0	0	0	1
266	High	High	2	3	GENERAL LINK	GeneralLink	VetClinic	1	0	0	0	418	2013-05-14 10:33:15	2013-05-14 10:39:49	Complete				Spanish			1368541995_51924b2beb8f07.02725874	Mozilla/5.0 (compatible; MSIE 9.0; Windows NT 6.0; Trident/5.0)	Mozilla/5.0 (compatible; MSIE 9.0; Windows NT 6.0; Trident/5.0)	188.77.148.136	2.0947	41.3278	Spain	El Prat De Llobregat	56		Urban	1	0	NE	catell	32	Male	1	1	0	0	0	0	0	1	0	0	0
267	High	Medium	2	2	GENERAL LINK	GeneralLink	VetClinic	1	0	0	0	419	2013-05-14 10:47:39	2013-05-14 10:57:40	Complete				English			1368542859_51924e8b607538.89138795	Mozilla/5.0 (iPad; CPU OS 6_1_3 like Mac OS X) AppleWebKit/536.26 (KHTML, like Gecko) Version/6.0 Mo	Mozilla/5.0 (iPad; CPU OS 6_1_3 like Mac OS X) AppleWebKit/536.26 (KHTML, like Gecko) Version/6.0 Mobile/10B329 Safari/8536.25	79.157.134.250	2.1741	41.3984	Spain	Barcelona	56		Urban	1	0	NE	Taxdirt	35	Female	0	0	1	0	0	0	0	1	0	0	0
268	High	Medium	2	2	GENERAL LINK	GeneralLink	VetClinic	1	0	0	0	420	2013-05-14 10:53:24	2013-05-14 11:05:47	Complete				Spanish			1368543204_51924fe4686ab5.68740401	Mozilla/5.0 (iPhone; CPU iPhone OS 6_1_3 like Mac OS X) AppleWebKit/536.26 (KHTML, like Gecko) Versi	Mozilla/5.0 (iPhone; CPU iPhone OS 6_1_3 like Mac OS X) AppleWebKit/536.26 (KHTML, like Gecko) Version/6.0 Mobile/10B329 Safari/8536.25	81.45.53.105	-4	40	Spain				Rural	0	1	NE	Marenys veterinaria	33	Female	0	0	1	0	0	0	0	1	0	0	0
269	High	High	2	3	GENERAL LINK	GeneralLink	VetClinic	1	0	0	0	423	2013-05-14 12:31:50	2013-05-14 12:54:48	Complete				Spanish	http://es.mc289.mail.yahoo.com/mc/welcome?.gx=1&.tm=1368547120&.rand=5s80pbmg1t7eu	http://es.mc289.mail.yahoo.com/mc/welcome?.gx=1&.tm=1368547120&.rand=5s80pbmg1t7eu	1368549110_519266f6dc18c1.17512358	Mozilla/4.0 (compatible; MSIE 8.0; Windows NT 5.1; Trident/4.0; .NET CLR 1.1.4322; .NET CLR 2.0.5072	Mozilla/4.0 (compatible; MSIE 8.0; Windows NT 5.1; Trident/4.0; .NET CLR 1.1.4322; .NET CLR 2.0.50727; .NET CLR 3.0.04506.30; .NET CLR 3.0.04506.648; .NET CLR 3.0.4506.2152; .NET CLR 3.5.30729; .NET4.0C; .NET4.0E)	83.247.136.48	2.1741	41.3984	Spain	Barcelona	56		Urban	1	0	NE	Clinica Veterinaria Verdum	45	Female	0	0	1	0	0	0	0	0	0	1	0
270	High	High	2	3	GENERAL LINK	GeneralLink	VetClinic	1	0	0	0	425	2013-05-14 14:31:06	2013-05-14 14:41:46	Complete				Spanish			1368556266_519282ea611fb4.53019922	Mozilla/5.0 (iPad; CPU OS 5_1_1 like Mac OS X) AppleWebKit/534.46 (KHTML, like Gecko) Version/5.1 Mo	Mozilla/5.0 (iPad; CPU OS 5_1_1 like Mac OS X) AppleWebKit/534.46 (KHTML, like Gecko) Version/5.1 Mobile/9B206 Safari/7534.48.3	83.38.114.130	2.6552	39.5743	Spain	Palma De Mallorca	7		Urban	1	0	Balears	Conde duque	38	Female	0	0	1	0	0	0	0	0	0	0	1
271	High	Medium	2	2	GENERAL LINK	GeneralLink	VetClinic	1	0	0	0	427	2013-05-14 14:58:33	2013-05-14 15:08:20	Complete				Spanish			1368557913_519289599f0e82.96084458	Mozilla/5.0 (iPad; CPU OS 6_1_3 like Mac OS X) AppleWebKit/536.26 (KHTML, like Gecko) Version/6.0 Mo	Mozilla/5.0 (iPad; CPU OS 6_1_3 like Mac OS X) AppleWebKit/536.26 (KHTML, like Gecko) Version/6.0 Mobile/10B329 Safari/8536.25	77.224.16.89	2.1741	41.3984	Spain	Barcelona	56		Urban	1	0	NE	Ars veterinaria	42	Male	1	1	0	1	0	0	0	1	0	0	0
272	High	Medium	2	2	GENERAL LINK	GeneralLink	VetClinic	1	0	0	0	429	2013-05-14 15:04:34	2013-05-14 15:19:47	Complete				Spanish			1368558274_51928ac2deb442.49362253	Mozilla/5.0 (iPhone; U; CPU iPhone OS 4_1 like Mac OS X; es-es) AppleWebKit/532.9 (KHTML, like Gecko	Mozilla/5.0 (iPhone; U; CPU iPhone OS 4_1 like Mac OS X; es-es) AppleWebKit/532.9 (KHTML, like Gecko) Version/4.0.5 Mobile/8B117 Safari/6531.22.7	85.155.169.54	-13.5514	28.9657	Spain	Arrecife	53		Rural	0	1	Canarias	Taxdirt	36	Female	0	0	1	0	0	0	0	1	0	0	0
273	High	Medium	2	2	GENERAL LINK	GeneralLink	VetClinic	1	0	0	0	431	2013-05-14 15:29:22	2013-05-14 15:37:51	Complete				Spanish			1368559762_519290920d3040.45944378	Mozilla/5.0 (compatible; MSIE 10.0; Windows NT 6.1; WOW64; Trident/6.0)	Mozilla/5.0 (compatible; MSIE 10.0; Windows NT 6.1; WOW64; Trident/6.0)	85.58.96.32	2.2448	41.4471	Spain	Badalona	56		Urban	1	0	NE	vellaterra	29	Male	1	1	0	0	0	1	0	0	0	0	0
274	High	High	2	3	GENERAL LINK	GeneralLink	VetClinic	1	0	0	0	432	2013-05-14 15:57:19	2013-05-14 16:09:18	Complete				Spanish			1368561439_5192971fa7d273.26437023	Mozilla/5.0 (iPhone; CPU iPhone OS 6_0 like Mac OS X) AppleWebKit/536.26 (KHTML, like Gecko) Version	Mozilla/5.0 (iPhone; CPU iPhone OS 6_0 like Mac OS X) AppleWebKit/536.26 (KHTML, like Gecko) Version/6.0 Mobile/10A403 Safari/8536.25	83.42.226.207	2.1094	41.5433	Spain	Sabadell	56		Urban	1	0	NE	Montecan	33	Female	0	0	1	0	0	1	0	0	0	0	0
275	High	High	2	3	GENERAL LINK	GeneralLink	VetClinic	1	0	0	0	433	2013-05-14 16:36:08	2013-05-14 16:45:21	Complete				Spanish			1368563767_5192a037dc5df6.16520532	Mozilla/5.0 (Macintosh; U; Intel Mac OS X 10_6_4; es-es) AppleWebKit/533.18.1 (KHTML, like Gecko) Ve	Mozilla/5.0 (Macintosh; U; Intel Mac OS X 10_6_4; es-es) AppleWebKit/533.18.1 (KHTML, like Gecko) Version/5.0.2 Safari/533.18.5	83.56.147.236, 80.58.250.			Spain	St Cugat del Valles			Urban	1	0	NE	ENLLAÇ	47	Female	0	0	1	0	0	1	0	0	0	0	0
277	High	Medium	2	2	GENERAL LINK	GeneralLink	VetClinic	1	0	0	0	435	2013-05-14 17:03:55	2013-05-14 18:04:07	Complete				Spanish			1368565435_5192a6bbdbd655.85224918	Mozilla/5.0 (Linux; U; Android 4.1.2; es-es; GT-N7100 Build/JZO54K) AppleWebKit/534.30 (KHTML, like	Mozilla/5.0 (Linux; U; Android 4.1.2; es-es; GT-N7100 Build/JZO54K) AppleWebKit/534.30 (KHTML, like Gecko) Version/4.0 Mobile Safari/534.30	81.45.53.129	-4	40	Spain				Rural	0	1	NE	bitxos	28	Female	0	0	1	0	0	0	0	0	0	1	0
278	High	Medium	2	2	GENERAL LINK	GeneralLink	VetClinic	1	0	0	0	437	2013-05-14 17:25:04	2013-05-14 17:45:48	Complete				Spanish			1368566704_5192abb0497897.54962181	Mozilla/5.0 (Windows NT 6.1; WOW64) AppleWebKit/537.31 (KHTML, like Gecko) Chrome/26.0.1410.64 Safar	Mozilla/5.0 (Windows NT 6.1; WOW64) AppleWebKit/537.31 (KHTML, like Gecko) Chrome/26.0.1410.64 Safari/537.31	85.58.30.156	2.1741	41.3984	Spain	Barcelona	56		Urban	1	0	NE	TAXDIRT	49	Female	0	0	1	0	0	0	1	0	0	0	0
279	High	Medium	2	2	GENERAL LINK	GeneralLink	VetClinic	1	0	0	0	438	2013-05-14 17:36:58	2013-05-14 17:44:46	Complete				Spanish			1368567418_5192ae7a270b61.76046801	Mozilla/4.0 (compatible; MSIE 7.0; Windows NT 6.0; SLCC1; .NET CLR 2.0.50727; Media Center PC 5.0; I	Mozilla/4.0 (compatible; MSIE 7.0; Windows NT 6.0; SLCC1; .NET CLR 2.0.50727; Media Center PC 5.0; InfoPath.1; .NET CLR 3.5.30729; .NET CLR 3.0.30618)	77.228.232.220	2.1741	41.3984	Spain	Barcelona	56		Urban	1	0	NE	Valldaura	27	Female	0	0	1	0	0	0	0	1	0	0	0
280	High	High	2	3	GENERAL LINK	GeneralLink	VetClinic	1	0	0	0	440	2013-05-14 17:59:00	2013-05-14 18:04:38	Complete				Spanish			1368568740_5192b3a49dd5f3.25085535	Mozilla/5.0 (Macintosh; Intel Mac OS X 10_7_5) AppleWebKit/536.29.13 (KHTML, like Gecko) Version/6.0	Mozilla/5.0 (Macintosh; Intel Mac OS X 10_7_5) AppleWebKit/536.29.13 (KHTML, like Gecko) Version/6.0.4 Safari/536.29.13	83.33.18.249	2.1741	41.3984	Spain	Barcelona	56		Urban	1	0	NE	ARS VETERINARIA	43	Male	1	1	0	0	0	0	0	0	0	1	0
281	Low	Low	1	1	GENERAL LINK	GeneralLink	VetClinic	1	0	0	0	441	2013-05-14 18:58:04	2013-05-14 19:11:34	Complete				Spanish			1368572284_5192c17c9d5952.87473171	Mozilla/5.0 (iPhone; CPU iPhone OS 5_1_1 like Mac OS X) AppleWebKit/534.46 (KHTML, like Gecko) Versi	Mozilla/5.0 (iPhone; CPU iPhone OS 5_1_1 like Mac OS X) AppleWebKit/534.46 (KHTML, like Gecko) Version/5.1 Mobile/9B206 Safari/7534.48.3	79.152.78.221	-15.4134	28.0997	Spain	Las Palmas	53		Urban	1	0	Canarias	Ars Vetrinaria	30	Female	0	0	1	0	0	0	0	1	0	0	0
282	High	High	2	3	GENERAL LINK	GeneralLink	VetClinic	1	0	0	0	443	2013-05-15 05:07:16	2013-05-15 05:14:34	Complete				Spanish			1368608836_51935044277055.81733589	Mozilla/5.0 (Windows NT 6.1; WOW64) AppleWebKit/537.31 (KHTML, like Gecko) Chrome/26.0.1410.64 Safar	Mozilla/5.0 (Windows NT 6.1; WOW64) AppleWebKit/537.31 (KHTML, like Gecko) Chrome/26.0.1410.64 Safari/537.31	46.27.60.120	2.1741	41.3984	Spain	Barcelona	56		Urban	1	0	NE	ARS	38	Male	1	1	0	0	0	0	0	0	0	1	0
283	High	High	2	3	GENERAL LINK	GeneralLink	VetClinic	1	0	0	0	444	2013-05-15 05:20:24	2013-05-15 05:30:56	Complete				Spanish			1368609624_519353587e7549.35543213	Mozilla/5.0 (iPhone; CPU iPhone OS 6_1_3 like Mac OS X) AppleWebKit/536.26 (KHTML, like Gecko) Versi	Mozilla/5.0 (iPhone; CPU iPhone OS 6_1_3 like Mac OS X) AppleWebKit/536.26 (KHTML, like Gecko) Version/6.0 Mobile/10B329 Safari/8536.25	88.6.175.72	2.1741	41.3984	Spain	Barcelona	56		Urban	1	0	NE	Marenys veterinaris	30	Female	0	0	1	0	0	0	0	1	0	0	0
284	High	High	2	3	GENERAL LINK	GeneralLink	VetClinic	1	0	0	0	445	2013-05-15 05:50:43	2013-05-15 05:58:09	Complete				Spanish			1368611443_51935a734509b7.73642385	Mozilla/5.0 (iPhone; CPU iPhone OS 6_1_3 like Mac OS X) AppleWebKit/536.26 (KHTML, like Gecko) Versi	Mozilla/5.0 (iPhone; CPU iPhone OS 6_1_3 like Mac OS X) AppleWebKit/536.26 (KHTML, like Gecko) Version/6.0 Mobile/10B329 Safari/8536.25	83.175.218.226	2.1741	41.3984	Spain	Barcelona	56		Urban	1	0	NE	Tatxdir	49	Female	0	0	1	0	0	0	0	1	0	0	0
286	Low	Low	1	1	GENERAL LINK	GeneralLink	VetClinic	1	0	0	0	447	2013-05-15 06:09:35	2013-05-15 06:20:33	Complete				Spanish			1368612575_51935edf059774.05289114	Mozilla/4.0 (compatible; MSIE 8.0; Windows NT 6.1; WOW64; Trident/4.0; SLCC2; .NET CLR 2.0.50727; .N	Mozilla/4.0 (compatible; MSIE 8.0; Windows NT 6.1; WOW64; Trident/4.0; SLCC2; .NET CLR 2.0.50727; .NET CLR 3.5.30729; .NET CLR 3.0.30729; Media Center PC 6.0; InfoPath.2)	80.28.250.28	2.2448	41.4471	Spain	Badalona	56		Urban	1	0	NE	torredembarra	54	Male	1	1	0	0	0	0	1	0	0	0	0
287	High	High	2	3	GENERAL LINK	GeneralLink	VetClinic	1	0	0	0	449	2013-05-15 07:04:25	2013-05-15 07:11:42	Complete				Spanish	http://es-mg42.mail.yahoo.com/neo/launch	http://es-mg42.mail.yahoo.com/neo/launch	1368615865_51936bb9b6f226.83755949	Mozilla/5.0 (compatible; MSIE 9.0; Windows NT 6.1; Trident/5.0)	Mozilla/5.0 (compatible; MSIE 9.0; Windows NT 6.1; Trident/5.0)	37.15.105.7	2.0708	41.3528	Spain	Cornellá	56		Urban	1	0	NE	Mireia Balliu	61	Male	1	1	0	0	0	1	0	0	0	0	0
288	Low	Low	1	1	GENERAL LINK	GeneralLink	VetClinic	1	0	0	0	450	2013-05-15 07:11:00	2013-05-15 07:22:57	Complete				Spanish			1368616260_51936d44e10c67.40337736	Mozilla/5.0 (Windows NT 6.0) AppleWebKit/537.31 (KHTML, like Gecko) Chrome/26.0.1410.64 Safari/537.3	Mozilla/5.0 (Windows NT 6.0) AppleWebKit/537.31 (KHTML, like Gecko) Chrome/26.0.1410.64 Safari/537.31	81.34.219.2	2.1741	41.3984	Spain	Barcelona	56		Urban	1	0	NE	ARS VETERINARIA	59	Female	0	0	1	0	0	0	1	0	0	0	0
289	High	High	2	3	GENERAL LINK	GeneralLink	VetClinic	1	0	0	0	451	2013-05-15 07:13:39	2013-05-15 07:27:06	Complete				Spanish			1368616419_51936de30e6534.26124102	Mozilla/4.0 (compatible; MSIE 6.0; Windows NT 5.0)	Mozilla/4.0 (compatible; MSIE 6.0; Windows NT 5.0)	83.60.242.199	2.1741	41.3984	Spain	Barcelona	56		Urban	1	0	NE	ARS VETERINARIA	52	Female	0	0	1	0	0	0	1	0	0	0	0
290	High	High	2	3	GENERAL LINK	GeneralLink	VetClinic	1	0	0	0	452	2013-05-15 07:14:56	2013-05-15 07:19:38	Complete				Spanish			1368616496_51936e303502b7.94296298	Mozilla/5.0 (Windows NT 6.2; WOW64) AppleWebKit/537.31 (KHTML, like Gecko) Chrome/26.0.1410.64 Safar	Mozilla/5.0 (Windows NT 6.2; WOW64) AppleWebKit/537.31 (KHTML, like Gecko) Chrome/26.0.1410.64 Safari/537.31	79.146.204.30	2.1741	41.3984	Spain	Barcelona	56		Urban	1	0	NE	ars veterinari	28	Female	0	0	1	0	0	0	0	1	0	0	0
291	High	Medium	2	2	GENERAL LINK	GeneralLink	VetClinic	1	0	0	0	453	2013-05-15 07:31:33	2013-05-15 07:35:42	Complete				English			1368617493_519372158c0de8.16659540	Mozilla/5.0 (Windows NT 5.1; rv:15.0) Gecko/20100101 Firefox/15.0	Mozilla/5.0 (Windows NT 5.1; rv:15.0) Gecko/20100101 Firefox/15.0	88.12.38.153	2.1741	41.3984	Spain	Barcelona	56		Urban	1	0	NE	ARS VETERINARIA	43	Female	0	0	1	0	0	0	1	0	0	0	0
292	High	Medium	2	2	GENERAL LINK	GeneralLink	VetClinic	1	0	0	0	454	2013-05-15 07:42:06	2013-05-15 07:50:02	Complete				Spanish			1368618126_5193748e2e80f4.87149761	Mozilla/5.0 (compatible; MSIE 10.0; Windows NT 6.1; Trident/6.0)	Mozilla/5.0 (compatible; MSIE 10.0; Windows NT 6.1; Trident/6.0)	83.52.31.55	2.1741	41.3984	Spain	Barcelona	56		Urban	1	0	NE	Florit	54	Male	1	1	0	0	0	0	0	1	0	0	0
293	High	High	2	3	GENERAL LINK	GeneralLink	VetClinic	1	0	0	0	455	2013-05-15 08:32:43	2013-05-15 08:39:06	Complete				Spanish			1368621163_5193806b87ea58.53783096	Mozilla/5.0 (iPhone; CPU iPhone OS 6_1_3 like Mac OS X) AppleWebKit/536.26 (KHTML, like Gecko) Versi	Mozilla/5.0 (iPhone; CPU iPhone OS 6_1_3 like Mac OS X) AppleWebKit/536.26 (KHTML, like Gecko) Version/6.0 Mobile/10B329 Safari/8536.25	87.111.80.210	1.1398	41.076	Spain	Salou	56		Rural	0	1	NE	Centro Veterinario Lagun	27	Female	0	0	1	0	0	0	0	1	0	0	0
295	High	High	2	3	GENERAL LINK	GeneralLink	VetClinic	1	0	0	0	458	2013-05-15 10:58:47	2013-05-15 11:09:27	Complete				Spanish			1368629927_5193a2a7c2bad0.56840620	Mozilla/5.0 (Windows NT 6.1; WOW64; rv:20.0) Gecko/20100101 Firefox/20.0	Mozilla/5.0 (Windows NT 6.1; WOW64; rv:20.0) Gecko/20100101 Firefox/20.0	83.42.201.248	2.1741	41.3984	Spain	Barcelona	56		Urban	1	0	NE	Arts Veterinaria	44	Male	1	1	0	0	0	0	0	1	0	0	0
296	High	High	2	3	GENERAL LINK	GeneralLink	VetClinic	1	0	0	0	459	2013-05-15 11:28:51	2013-05-15 11:36:55	Complete				Spanish			1368631731_5193a9b31b5423.76171032	Mozilla/5.0 (Windows NT 6.1; WOW64) AppleWebKit/537.31 (KHTML, like Gecko) Chrome/26.0.1410.64 Safar	Mozilla/5.0 (Windows NT 6.1; WOW64) AppleWebKit/537.31 (KHTML, like Gecko) Chrome/26.0.1410.64 Safari/537.31	46.27.60.98	2.1741	41.3984	Spain	Barcelona	56		Urban	1	0	NE	ars	53	Female	0	0	1	0	0	1	0	0	0	0	0
297	High	High	2	3	GENERAL LINK	GeneralLink	VetClinic	1	0	0	0	460	2013-05-15 11:43:34	2013-05-15 11:49:48	Complete				Spanish			1368632614_5193ad26b8d2e1.60982576	Mozilla/4.0 (compatible; MSIE 6.0; Windows NT 5.0; .NET CLR 2.0.50727)	Mozilla/4.0 (compatible; MSIE 6.0; Windows NT 5.0; .NET CLR 2.0.50727)	83.247.136.74	2.1741	41.3984	Spain	Barcelona	56		Urban	1	0	NE	Ars Veterinaria Barcelona	39	Male	1	1	0	0	0	0	0	1	0	0	0
298	Low	Low	1	1	GENERAL LINK	GeneralLink	VetClinic	1	0	0	0	464	2013-05-15 14:42:41	2013-05-15 14:53:04	Complete				Spanish			1368643361_5193d721db63d3.97627417	Mozilla/5.0 (Macintosh; Intel Mac OS X 10_8_3) AppleWebKit/536.28.10 (KHTML, like Gecko) Version/6.0	Mozilla/5.0 (Macintosh; Intel Mac OS X 10_8_3) AppleWebKit/536.28.10 (KHTML, like Gecko) Version/6.0.3 Safari/536.28.10	2.137.84.9	2.1741	41.3984	Spain	Barcelona	56		Urban	1	0	NE	ARS	50	Female	0	0	1	0	0	0	1	0	0	0	0
301	High	Medium	2	2	GENERAL LINK	GeneralLink	VetClinic	1	0	0	0	467	2013-05-16 06:08:08	2013-05-16 06:18:04	Complete				Spanish			1368698888_5194b008bb7772.81932206	Mozilla/5.0 (compatible; MSIE 9.0; Windows NT 6.1; WOW64; Trident/5.0)	Mozilla/5.0 (compatible; MSIE 9.0; Windows NT 6.1; WOW64; Trident/5.0)	193.203.200.2	-3.6922	40.4086	Spain	Madrid	29		Urban	1	0	Centre	Ars	47	Female	0	0	1	0	0	0	0	1	0	0	0
302	Low	Low	1	1	GENERAL LINK	GeneralLink	VetClinic	1	0	0	0	468	2013-05-16 08:18:10	2013-05-16 08:23:36	Complete				Spanish			1368706690_5194ce822fbf06.60460682	Mozilla/5.0 (Macintosh; Intel Mac OS X 10_6_8) AppleWebKit/534.57.2 (KHTML, like Gecko) Version/5.1.	Mozilla/5.0 (Macintosh; Intel Mac OS X 10_6_8) AppleWebKit/534.57.2 (KHTML, like Gecko) Version/5.1.7 Safari/534.57.2	88.1.127.192	2.1741	41.3984	Spain	Barcelona	56		Urban	1	0	NE	Albo	36	Female	0	0	1	0	0	1	0	0	0	0	0
304	High	High	2	3	GENERAL LINK	GeneralLink	VetClinic	1	0	0	0	470	2013-05-16 11:55:25	2013-05-16 12:02:03	Complete				Spanish			1368719725_5195016d52c664.70237942	Mozilla/5.0 (Windows NT 5.1; rv:20.0) Gecko/20100101 Firefox/20.0	Mozilla/5.0 (Windows NT 5.1; rv:20.0) Gecko/20100101 Firefox/20.0	79.158.231.4	2.1741	41.3984	Spain	Barcelona	56		Urban	1	0	NE	Amazonas	52	Female	0	0	1	0	0	1	0	0	0	0	0
305	High	Medium	2	2	GENERAL LINK	GeneralLink	VetClinic	1	0	0	0	471	2013-05-16 13:44:55	2013-05-16 14:00:02	Complete				Spanish			1368726295_51951b170f2b08.95518476	Mozilla/5.0 (Linux; U; Android 2.3.6; es-es; GT-S5570I Build/GINGERBREAD) AppleWebKit/533.1 (KHTML,	Mozilla/5.0 (Linux; U; Android 2.3.6; es-es; GT-S5570I Build/GINGERBREAD) AppleWebKit/533.1 (KHTML, like Gecko) Version/4.0 Mobile Safari/533.1	88.13.47.5	2.0081	41.5611	Spain	Terrassa	56		Urban	1	0	NE	Felcan-Sabadell	56	Female	0	0	1	0	0	0	1	0	0	0	0
306	High	High	2	3	GENERAL LINK	GeneralLink	VetClinic	1	0	0	0	472	2013-05-17 13:29:46	2013-05-17 13:44:12	Complete				English			1368811786_5196690ac145a5.83409086	Mozilla/5.0 (Windows NT 6.1; WOW64; rv:20.0) Gecko/20100101 Firefox/20.0	Mozilla/5.0 (Windows NT 6.1; WOW64; rv:20.0) Gecko/20100101 Firefox/20.0	80.36.205.210	1.2499	41.2861	Spain	Valls	56		Rural	0	1	NE	GatiGos Veterinaris	62	Female	0	0	1	0	0	1	0	0	0	0	0
308	Low	Low	1	1	GENERAL LINK	GeneralLink	VetClinic	1	0	0	0	474	2013-05-17 15:56:07	2013-05-17 16:11:38	Complete				Spanish			1368820567_51968b572f1f99.06697284	Mozilla/5.0 (iPhone; CPU iPhone OS 6_1_3 like Mac OS X) AppleWebKit/536.26 (KHTML, like Gecko) Versi	Mozilla/5.0 (iPhone; CPU iPhone OS 6_1_3 like Mac OS X) AppleWebKit/536.26 (KHTML, like Gecko) Version/6.0 Mobile/10B329 Safari/8536.25	83.32.64.41	2.1741	41.3984	Spain	Barcelona	56		Urban	1	0	NE	Ars	40	Female	0	0	1	0	0	1	0	0	0	0	0
309	High	High	2	3	GENERAL LINK	GeneralLink	VetClinic	1	0	0	0	476	2013-05-18 02:34:36	2013-05-18 02:45:00	Complete				Spanish			1368858876_519720fccc3676.31671263	Mozilla/5.0 (Windows NT 5.1) AppleWebKit/537.31 (KHTML, like Gecko) Chrome/26.0.1410.64 Safari/537.3	Mozilla/5.0 (Windows NT 5.1) AppleWebKit/537.31 (KHTML, like Gecko) Chrome/26.0.1410.64 Safari/537.31	83.35.189.224	1.25	41.1167	Spain	Tarragona	56		Urban	1	0	NE	Gatigos	43	Female	0	0	1	0	0	1	0	0	0	0	0
310	High	Medium	2	2	GENERAL LINK	GeneralLink	VetClinic	1	0	0	0	479	2013-05-18 07:47:36	2013-05-18 07:57:44	Complete				Spanish			1368877656_51976a5834a826.75078892	Mozilla/5.0 (iPad; CPU OS 6_1_3 like Mac OS X) AppleWebKit/536.26 (KHTML, like Gecko) Version/6.0 Mo	Mozilla/5.0 (iPad; CPU OS 6_1_3 like Mac OS X) AppleWebKit/536.26 (KHTML, like Gecko) Version/6.0 Mobile/10B329 Safari/8536.25	95.120.251.137	-6.1361	36.6865	Spain	Jerez De La Frontera	51		Rural	0	1	South	Cruz de Piedra	51	Female	0	0	1	0	0	1	0	0	0	0	0
311	High	High	2	3	GENERAL LINK	GeneralLink	VetClinic	1	0	0	0	481	2013-05-18 15:11:11	2013-05-18 15:17:05	Complete				Spanish			1368904271_5197d24fae6a06.06941737	Mozilla/5.0 (iPad; CPU OS 6_1_3 like Mac OS X) AppleWebKit/536.26 (KHTML, like Gecko) Version/6.0 Mo	Mozilla/5.0 (iPad; CPU OS 6_1_3 like Mac OS X) AppleWebKit/536.26 (KHTML, like Gecko) Version/6.0 Mobile/10B329 Safari/8536.25	79.149.199.119	2.1741	41.3984	Spain	Barcelona	56		Urban	1	0	NE	Ars veterinaria	50	Male	1	1	0	0	0	0	1	0	0	0	0
312	High	High	2	3	GENERAL LINK	GeneralLink	VetClinic	1	0	0	0	483	2013-05-20 05:29:00	2013-05-20 05:36:25	Complete				Spanish			1369042140_5199ecdce66c77.71994239	Mozilla/5.0 (Windows NT 5.1; rv:20.0) Gecko/20100101 Firefox/20.0	Mozilla/5.0 (Windows NT 5.1; rv:20.0) Gecko/20100101 Firefox/20.0	89.6.51.47	2.1741	41.3984	Spain	Barcelona	56		Urban	1	0	NE	clinica veterinaria Dharma	35	Male	1	1	0	0	0	0	0	0	0	0	1
315	Low	Low	1	1	GENERAL LINK	GeneralLink	VetClinic	1	0	0	0	488	2013-05-21 17:42:33	2013-05-21 17:48:28	Complete				English			1369172552_519bea48c45fb7.28409919	Mozilla/5.0 (iPad; CPU OS 6_0_1 like Mac OS X) AppleWebKit/536.26 (KHTML, like Gecko) Version/6.0 Mo	Mozilla/5.0 (iPad; CPU OS 6_0_1 like Mac OS X) AppleWebKit/536.26 (KHTML, like Gecko) Version/6.0 Mobile/10A523 Safari/8536.25	79.156.35.101	2.1741	41.3984	Spain	Barcelona	56		Urban	1	0	NE	Veteros	52	Female	0	0	1	0	0	1	0	0	0	0	0
317	High	High	2	3	GENERAL LINK	GeneralLink	VetClinic	1	0	0	0	492	2013-05-23 07:58:13	2013-05-23 08:07:54	Complete				Spanish			1369310293_519e045503ff47.01276268	Mozilla/4.0 (compatible; MSIE 8.0; Windows NT 5.1; Trident/4.0; .NET CLR 2.0.50727; .NET CLR 3.0.450	Mozilla/4.0 (compatible; MSIE 8.0; Windows NT 5.1; Trident/4.0; .NET CLR 2.0.50727; .NET CLR 3.0.4506.2152; .NET CLR 3.5.30729; .NET CLR 1.1.4322; .NET4.0C)	79.144.188.37	-6.1486	36.4211	Spain	Chiclana De La Frontera	51		Rural	0	1	South	Clinica Veterianria El Duque	39	Female	0	0	1	0	0	1	0	0	0	0	0
318	Low	Low	1	1	GENERAL LINK	GeneralLink	VetClinic	1	0	0	0	494	2013-05-23 13:06:16	2013-05-23 13:20:13	Complete				Spanish			1369328776_519e4c889ce414.10027075	Mozilla/4.0 (compatible; MSIE 6.0; Windows NT 5.1)	Mozilla/4.0 (compatible; MSIE 6.0; Windows NT 5.1)	79.144.188.37	-6.1486	36.4211	Spain	Chiclana De La Frontera	51		Rural	0	1	South	clinica veterinaria el Duque	39	Male	1	1	0	0	0	1	0	0	0	0	0
319	Low	Low	1	1	GENERAL LINK	GeneralLink	VetClinic	1	0	0	0	496	2013-05-23 20:13:26	2013-05-23 20:23:38	Complete				Spanish			1369354406_519eb0a6d04790.55544648	Mozilla/5.0 (iPhone; CPU iPhone OS 6_1_3 like Mac OS X) AppleWebKit/536.26 (KHTML, like Gecko) Versi	Mozilla/5.0 (iPhone; CPU iPhone OS 6_1_3 like Mac OS X) AppleWebKit/536.26 (KHTML, like Gecko) Version/6.0 Mobile/10B329 Safari/8536.25	213.143.61.69	-3.6922	40.4086	Spain	Madrid	29		Urban	1	0	Centre	Clínica veterinaria Tejina	56	Female	0	0	1	0	0	1	0	0	0	0	0
321	High	High	2	3	GENERAL LINK	GeneralLink	VetClinic	1	0	0	0	498	2013-05-24 14:35:31	2013-05-24 14:42:55	Complete				Spanish			1369420531_519fb2f36e4787.77478137	Mozilla/5.0 (Windows NT 5.1) AppleWebKit/537.36 (KHTML, like Gecko) Chrome/27.0.1453.94 Safari/537.3	Mozilla/5.0 (Windows NT 5.1) AppleWebKit/537.36 (KHTML, like Gecko) Chrome/27.0.1453.94 Safari/537.36	81.43.123.168, 80.58.250.			Spain	Granollers			Urban	1	0	NE	BASET VETERINARIO	37	Male	1	1	0	0	0	0	0	0	0	0	1
324	Low	Low	1	1	GENERAL LINK	GeneralLink	VetClinic	1	0	0	0	505	2013-05-29 05:03:41	2013-05-29 05:10:47	Complete				English			1369818221_51a5c46d91a542.37240045	Mozilla/5.0 (Windows NT 6.1; WOW64; rv:21.0) Gecko/20100101 Firefox/21.0	Mozilla/5.0 (Windows NT 6.1; WOW64; rv:21.0) Gecko/20100101 Firefox/21.0	37.14.96.29	2.6552	39.5743	Spain	Palma De Mallorca	7		Urban	1	0	Balears	hospital veterinari llucmajor	49	Male	1	1	0	0	0	1	0	0	0	0	0
325	High	High	2	3	GENERAL LINK	GeneralLink	VetClinic	1	0	0	0	507	2013-05-29 05:04:22	2013-05-29 05:09:52	Complete				Spanish	http://www.avepa.org/pdf/2013_Fundacion_Affinity_propietario.pdf	http://www.avepa.org/pdf/2013_Fundacion_Affinity_propietario.pdf	1369818262_51a5c496af2da0.82167609	Mozilla/5.0 (Windows NT 6.1; WOW64; rv:21.0) Gecko/20100101 Firefox/21.0	Mozilla/5.0 (Windows NT 6.1; WOW64; rv:21.0) Gecko/20100101 Firefox/21.0	83.43.41.156	-0.8849	41.6453	Spain	Zaragoza	52		Urban	1	0	NE	CLINICA VETERINARIA SINAI	32	Female	0	0	1	0	0	0	0	1	0	0	0
326	High	High	2	3	GENERAL LINK	GeneralLink	VetClinic	1	0	0	0	508	2013-05-29 05:04:30	2013-05-29 05:11:58	Complete				Spanish			1369818270_51a5c49eb6bc67.89793572	Mozilla/5.0 (iPad; CPU OS 5_1_1 like Mac OS X) AppleWebKit/534.46 (KHTML, like Gecko) Version/5.1 Mo	Mozilla/5.0 (iPad; CPU OS 5_1_1 like Mac OS X) AppleWebKit/534.46 (KHTML, like Gecko) Version/5.1 Mobile/9B206 Safari/7534.48.3	108.49.43.241	-71.6105	42.2658	Spain	Bellaterra	MA	1581	Urban	1	0	NE	UAB	52	Male	1	1	0	0	0	1	0	0	0	0	0
327	High	High	2	3	GENERAL LINK	GeneralLink	VetClinic	1	0	0	0	509	2013-05-29 05:06:11	2013-05-29 05:14:27	Complete				Spanish			1369818371_51a5c5037cb4d4.75387084	Mozilla/4.0 (compatible; MSIE 8.0; Windows NT 5.1; Trident/4.0; AskTbATU2/5.13.1.18107; msn Optimize	Mozilla/4.0 (compatible; MSIE 8.0; Windows NT 5.1; Trident/4.0; AskTbATU2/5.13.1.18107; msn OptimizedIE8;ESES)	217.216.167.229	-4.7727	37.8916	Spain	Córdoba	51		Rural	0	1	South	C. V. GATICÁN	52	Female	0	0	1	0	0	1	0	0	0	0	0
328	Low	Low	1	1	GENERAL LINK	GeneralLink	VetClinic	1	0	0	0	518	2013-05-29 05:14:52	2013-05-29 05:21:59	Complete				Spanish			1369818892_51a5c70ce79e65.71870874	Mozilla/5.0 (Windows NT 5.1) AppleWebKit/537.36 (KHTML, like Gecko) Chrome/27.0.1453.94 Safari/537.3	Mozilla/5.0 (Windows NT 5.1) AppleWebKit/537.36 (KHTML, like Gecko) Chrome/27.0.1453.94 Safari/537.36	85.50.92.3	2.2897	41.6078	Spain	Granollers	56		Urban	1	0	NE	CLINICA VETERINARIA OMS	57	Male	1	1	0	0	0	0	0	1	0	0	0
329	High	High	2	3	GENERAL LINK	GeneralLink	VetClinic	1	0	0	0	520	2013-05-29 05:15:46	2013-05-29 05:22:53	Complete				Spanish	http://es-mg42.mail.yahoo.com/neo/launch?.rand=d3t862p0g6pja	http://es-mg42.mail.yahoo.com/neo/launch?.rand=d3t862p0g6pja	1369818946_51a5c7426feb77.01121420	Mozilla/5.0 (X11; U; Linux i686; en-US; rv:1.9.2.17) Gecko/20110422 Ubuntu/10.04 (lucid) Firefox/3.6	Mozilla/5.0 (X11; U; Linux i686; en-US; rv:1.9.2.17) Gecko/20110422 Ubuntu/10.04 (lucid) Firefox/3.6.17	85.84.27.65	-2.1833	43.05	Spain	Beasain	59		Rural	0	1	North	clinica veterinaria unai san vicente	43	Female	0	0	1	0	0	1	0	0	0	0	0
330	Low	Low	1	1	GENERAL LINK	GeneralLink	VetClinic	1	0	0	0	525	2013-05-29 05:19:03	2013-05-29 05:25:44	Complete				Spanish	http://www.avepa.org/pdf/2013_Fundacion_Affinity_propietario.pdf	http://www.avepa.org/pdf/2013_Fundacion_Affinity_propietario.pdf	1369819143_51a5c807974150.50527441	Mozilla/5.0 (Windows NT 5.1; rv:21.0) Gecko/20100101 Firefox/21.0	Mozilla/5.0 (Windows NT 5.1; rv:21.0) Gecko/20100101 Firefox/21.0	217.216.56.97	-3.5992	37.1784	Spain	Granada	51		Urban	1	0	South	zarabanda	45	Male	1	1	0	0	0	1	0	0	0	0	0
331	High	Medium	2	2	GENERAL LINK	GeneralLink	VetClinic	1	0	0	0	527	2013-05-29 05:19:46	2013-05-29 05:26:18	Complete				Spanish			1369819186_51a5c8326c4b70.78343945	Mozilla/5.0 (compatible; MSIE 9.0; Windows NT 6.1; Trident/5.0)	Mozilla/5.0 (compatible; MSIE 9.0; Windows NT 6.1; Trident/5.0)	83.46.171.128	2.1741	41.3984	Spain	Barcelona	56		Urban	1	0	NE	CV Curasana	42	Female	0	0	1	0	0	1	0	0	0	0	0
332	Low	Low	1	1	GENERAL LINK	GeneralLink	VetClinic	1	0	0	0	528	2013-05-29 05:20:15	2013-05-29 05:27:09	Complete				Spanish	http://www.avepa.org/pdf/2013_Fundacion_Affinity_propietario.pdf	http://www.avepa.org/pdf/2013_Fundacion_Affinity_propietario.pdf	1369819214_51a5c84ed317c9.44828402	Mozilla/5.0 (Windows NT 5.1) AppleWebKit/537.36 (KHTML, like Gecko) Chrome/27.0.1453.94 Safari/537.3	Mozilla/5.0 (Windows NT 5.1) AppleWebKit/537.36 (KHTML, like Gecko) Chrome/27.0.1453.94 Safari/537.36	90.163.144.43	-6.1361	36.6865	Spain	Jerez De La Frontera	51		Rural	0	1	South	ORIPPO	47	Male	1	1	0	0	0	1	0	0	0	0	0
333	Low	Low	1	1	GENERAL LINK	GeneralLink	VetClinic	1	0	0	0	529	2013-05-29 05:20:48	2013-05-29 05:29:24	Complete				Spanish			1369819248_51a5c870822bb4.10208595	Mozilla/4.0 (compatible; MSIE 8.0; Windows NT 5.1; Trident/4.0; .NET CLR 1.1.4322; .NET CLR 2.0.5072	Mozilla/4.0 (compatible; MSIE 8.0; Windows NT 5.1; Trident/4.0; .NET CLR 1.1.4322; .NET CLR 2.0.50727; .NET CLR 3.0.4506.2152; .NET CLR 3.5.30729)	87.219.105.12	-6.1982	36.4759	Spain	San Fernando	51		Rural	0	1	South	CLINICA VETERINRIA BARRIADA ESPAÑA	50	Female	0	0	1	0	0	1	0	0	0	0	0
334	Low	Low	1	1	GENERAL LINK	GeneralLink	VetClinic	1	0	0	0	537	2013-05-29 05:31:10	2013-05-29 05:37:44	Complete				Spanish			1369819870_51a5cade5f7d38.01110785	Mozilla/4.0 (compatible; MSIE 8.0; Windows NT 5.1; Trident/4.0; .NET CLR 1.1.4322)	Mozilla/4.0 (compatible; MSIE 8.0; Windows NT 5.1; Trident/4.0; .NET CLR 1.1.4322)	178.60.156.209	-8.3667	43.3333	Spain	Perillo	58		Rural	0	1	NW	FAUNA ,NEDA A CORUÑA	46	Female	0	0	1	0	0	0	1	0	0	0	0
335	High	High	2	3	GENERAL LINK	GeneralLink	VetClinic	1	0	0	0	538	2013-05-29 05:31:26	2013-05-29 05:36:24	Complete				Spanish	http://www.avepa.org/pdf/2013_Fundacion_Affinity_propietario.pdf	http://www.avepa.org/pdf/2013_Fundacion_Affinity_propietario.pdf	1369819886_51a5caee0560b0.73929432	Mozilla/5.0 (Windows NT 6.1; WOW64; rv:21.0) Gecko/20100101 Firefox/21.0	Mozilla/5.0 (Windows NT 6.1; WOW64; rv:21.0) Gecko/20100101 Firefox/21.0	80.29.2.81	-3.8628	40.3209	Spain	Móstoles	29		Urban	1	0	Centre	arroyovet	30	Female	0	0	1	0	0	0	0	1	0	0	0
336	Low	Low	1	1	GENERAL LINK	GeneralLink	VetClinic	1	0	0	0	539	2013-05-29 05:33:00	2013-05-29 05:38:21	Complete				Spanish			1369819980_51a5cb4c0f14d4.84710226	Mozilla/5.0 (Windows NT 6.1; WOW64) AppleWebKit/537.36 (KHTML, like Gecko) Chrome/27.0.1453.94 Safar	Mozilla/5.0 (Windows NT 6.1; WOW64) AppleWebKit/537.36 (KHTML, like Gecko) Chrome/27.0.1453.94 Safari/537.36	81.39.102.34	0.6333	41.6167	Spain	Lleida	56		Rural	0	1	NE	Aran Veterinaris	42	Female	0	0	1	0	0	1	0	0	0	0	0
337	High	Medium	2	2	GENERAL LINK	GeneralLink	VetClinic	1	0	0	0	541	2013-05-29 05:35:18	2013-05-29 05:39:11	Complete				English	http://www.avepa.org/pdf/2013_Fundacion_Affinity_propietario.pdf	http://www.avepa.org/pdf/2013_Fundacion_Affinity_propietario.pdf	1369820118_51a5cbd601b655.01804833	Mozilla/5.0 (Windows NT 6.1; WOW64; rv:21.0) Gecko/20100101 Firefox/21.0	Mozilla/5.0 (Windows NT 6.1; WOW64; rv:21.0) Gecko/20100101 Firefox/21.0	85.58.187.248	2.1741	41.3984	Spain	Barcelona	56		Urban	1	0	NE	CV OBACH	42	Male	1	1	0	0	0	0	0	0	0	0	1
338	Low	Low	1	1	GENERAL LINK	GeneralLink	VetClinic	1	0	0	0	545	2013-05-29 05:41:24	2013-05-29 05:46:15	Complete				Spanish			1369820484_51a5cd443bcbd8.53629897	Mozilla/5.0 (compatible; MSIE 9.0; Windows NT 6.1; WOW64; Trident/5.0)	Mozilla/5.0 (compatible; MSIE 9.0; Windows NT 6.1; WOW64; Trident/5.0)	85.152.168.4	-5.7667	43.25	Spain	Mieres	34		Rural	0	1	North	selcan	34	Male	1	1	0	1	0	0	0	0	0	0	0
339	Low	Low	1	1	GENERAL LINK	GeneralLink	VetClinic	1	0	0	0	546	2013-05-29 05:41:43	2013-05-29 05:48:41	Complete				English	http://www.avepa.org/pdf/2013_Fundacion_Affinity_propietario.pdf	http://www.avepa.org/pdf/2013_Fundacion_Affinity_propietario.pdf	1369820503_51a5cd57c76f26.52623719	Mozilla/5.0 (X11; Ubuntu; Linux i686; rv:20.0) Gecko/20100101 Firefox/20.0	Mozilla/5.0 (X11; Ubuntu; Linux i686; rv:20.0) Gecko/20100101 Firefox/20.0	83.38.62.200	2.6552	39.5743	Spain	Palma De Mallorca	7		Urban	1	0	Balears	NouClinic Clinica Veterinaria	37	Female	0	0	1	0	0	0	0	1	0	0	0
340	High	Medium	2	2	GENERAL LINK	GeneralLink	VetClinic	1	0	0	0	548	2013-05-29 05:42:38	2013-05-29 05:55:54	Complete				Spanish	http://www.avepa.org/pdf/2013_Fundacion_Affinity_propietario.pdf	http://www.avepa.org/pdf/2013_Fundacion_Affinity_propietario.pdf	1369820557_51a5cd8dea4411.07563226	Mozilla/5.0 (Windows NT 5.1) AppleWebKit/537.36 (KHTML, like Gecko) Chrome/27.0.1453.94 Safari/537.3	Mozilla/5.0 (Windows NT 5.1) AppleWebKit/537.36 (KHTML, like Gecko) Chrome/27.0.1453.94 Safari/537.36	87.219.105.12	-6.1982	36.4759	Spain	San Fernando	51		Rural	0	1	South	bda españa	28	Female	0	0	1	0	0	0	0	0	0	1	0
341	Low	Low	1	1	GENERAL LINK	GeneralLink	VetClinic	1	0	0	0	553	2013-05-29 05:38:49	2013-05-29 05:53:08	Complete				Spanish			1369820329_51a5cca965d3b3.05514336	Mozilla/5.0 (compatible; MSIE 9.0; Windows NT 6.1; WOW64; Trident/5.0)	Mozilla/5.0 (compatible; MSIE 9.0; Windows NT 6.1; WOW64; Trident/5.0)	88.15.50.155, 80.58.250.7			Spain	Reus		43202	Urban	1	0	NE	BITXUS CLINICA VETERINARIA	31	Female	0	0	1	0	0	0	0	0	0	1	0
342	Low	Low	1	1	GENERAL LINK	GeneralLink	VetClinic	1	0	0	0	561	2013-05-29 05:53:34	2013-05-29 05:59:58	Complete				English			1369821214_51a5d01eb59934.23131526	Mozilla/5.0 (compatible; MSIE 10.0; Windows NT 6.2; WOW64; Trident/6.0; MAARJS)	Mozilla/5.0 (compatible; MSIE 10.0; Windows NT 6.2; WOW64; Trident/6.0; MAARJS)	79.150.43.128	2.1741	41.3984	Spain	Barcelona	56		Urban	1	0	NE	TRINITAT VETERINARIA	43	Female	0	0	1	1	0	0	0	0	0	0	0
343	Low	Low	1	1	GENERAL LINK	GeneralLink	VetClinic	1	0	0	0	564	2013-05-29 05:56:08	2013-05-29 06:02:06	Complete				Spanish	http://www.avepa.org/pdf/2013_Fundacion_Affinity_propietario.pdf	http://www.avepa.org/pdf/2013_Fundacion_Affinity_propietario.pdf	1369821368_51a5d0b8d503c7.74454096	Mozilla/5.0 (Windows NT 5.1; rv:21.0) Gecko/20100101 Firefox/21.0	Mozilla/5.0 (Windows NT 5.1; rv:21.0) Gecko/20100101 Firefox/21.0	212.142.154.206	-2.9388	43.2609	Spain	Bilbao	59		Urban	1	0	North	Clinica Veterinaria Plaiaundi	31	Male	1	1	0	0	0	0	0	0	0	1	0
344	Low	Low	1	1	GENERAL LINK	GeneralLink	VetClinic	1	0	0	0	565	2013-05-29 05:57:44	2013-05-29 06:03:33	Complete				Spanish			1369821464_51a5d118785191.27634361	Mozilla/5.0 (Windows NT 6.0) AppleWebKit/537.31 (KHTML, like Gecko) Chrome/26.0.1410.64 Safari/537.3	Mozilla/5.0 (Windows NT 6.0) AppleWebKit/537.31 (KHTML, like Gecko) Chrome/26.0.1410.64 Safari/537.31	188.87.135.65	-3.6922	40.4086	Spain	Madrid	29		Urban	1	0	Centre	Clínica Veterinaria Morey	32	Female	0	0	1	0	0	0	0	1	0	0	0
345	High	High	2	3	GENERAL LINK	GeneralLink	VetClinic	1	0	0	0	574	2013-05-29 06:02:17	2013-05-29 06:07:37	Complete				Spanish			1369821737_51a5d2293b2f46.72729787	Mozilla/5.0 (Macintosh; Intel Mac OS X 10.5; rv:16.0) Gecko/20100101 Firefox/16.0	Mozilla/5.0 (Macintosh; Intel Mac OS X 10.5; rv:16.0) Gecko/20100101 Firefox/16.0	95.63.63.151	-2.9388	43.2609	Spain	Bilbao	59		Urban	1	0	North	Pilar	32	Female	0	0	1	0	0	0	0	1	0	0	0
346	Low	Low	1	1	GENERAL LINK	GeneralLink	VetClinic	1	0	0	0	577	2013-05-29 06:03:39	2013-05-29 06:15:16	Complete				Spanish			1369821819_51a5d27b49fc17.67473144	Mozilla/5.0 (compatible; MSIE 9.0; Windows NT 6.1; Trident/5.0)	Mozilla/5.0 (compatible; MSIE 9.0; Windows NT 6.1; Trident/5.0)	84.125.4.120	-4.9141	41.3124	Spain	Medina Del Campo	55		Rural	0	1	Centre	los galgos	45	Female	0	0	1	0	0	0	0	0	0	1	0
347	High	Medium	2	2	GENERAL LINK	GeneralLink	VetClinic	1	0	0	0	578	2013-05-29 06:03:22	2013-05-29 06:14:16	Complete				Spanish	http://www.avepa.org/pdf/2013_Fundacion_Affinity_propietario.pdf	http://www.avepa.org/pdf/2013_Fundacion_Affinity_propietario.pdf	1369821802_51a5d26a388196.18202924	Mozilla/5.0 (Windows NT 5.1; rv:21.0) Gecko/20100101 Firefox/21.0	Mozilla/5.0 (Windows NT 5.1; rv:21.0) Gecko/20100101 Firefox/21.0	81.35.189.236	-6.9706	38.8779	Spain	Badajoz	57		Rural	0	1	South	clinica veterinaria la paz	45	Male	1	1	0	0	0	0	0	1	0	0	0
348	High	High	2	3	GENERAL LINK	GeneralLink	VetClinic	1	0	0	0	581	2013-05-29 06:06:52	2013-05-29 06:12:29	Complete				Spanish			1369822012_51a5d33c2aaca1.27869983	Mozilla/5.0 (Windows NT 6.1; WOW64) AppleWebKit/537.36 (KHTML, like Gecko) Chrome/27.0.1453.94 Safar	Mozilla/5.0 (Windows NT 6.1; WOW64) AppleWebKit/537.36 (KHTML, like Gecko) Chrome/27.0.1453.94 Safari/537.36	95.63.162.129	-16.2806	28.4602	Spain	Santa Cruz De Tenerife	53		Urban	1	0	Canarias	Aboras	29	Female	0	0	1	0	0	0	0	1	0	0	0
349	High	High	2	3	GENERAL LINK	GeneralLink	VetClinic	1	0	0	0	582	2013-05-29 06:07:43	2013-05-29 06:22:10	Complete				Spanish			1369822063_51a5d36f514900.97926897	Mozilla/4.0 (compatible; MSIE 8.0; Windows NT 5.1; Trident/4.0; InfoPath.1; BRI/2; BOIE8;ENUS)	Mozilla/4.0 (compatible; MSIE 8.0; Windows NT 5.1; Trident/4.0; InfoPath.1; BRI/2; BOIE8;ENUS)	193.153.202.132	-5.8531	43.3632	Spain	Oviedo	34		Urban	1	0	North	SELCAN	48	Female	0	0	1	0	0	0	0	0	0	1	0
351	High	High	2	3	GENERAL LINK	GeneralLink	VetClinic	1	0	0	0	590	2013-05-29 06:17:35	2013-05-29 06:25:03	Complete				Spanish			1369822655_51a5d5bf73b834.41658054	Mozilla/5.0 (Windows NT 6.1) AppleWebKit/537.36 (KHTML, like Gecko) Chrome/27.0.1453.94 Safari/537.3	Mozilla/5.0 (Windows NT 6.1) AppleWebKit/537.36 (KHTML, like Gecko) Chrome/27.0.1453.94 Safari/537.36	89.130.131.162	2.1741	41.3984	Spain	Barcelona	56		Urban	1	0	NE	Trinitat Veterinària	48	Female	0	0	1	0	0	0	1	0	0	0	0
353	High	High	2	3	GENERAL LINK	GeneralLink	VetClinic	1	0	0	0	595	2013-05-29 06:21:04	2013-05-29 06:34:40	Complete				Spanish			1369822864_51a5d690500920.57625946	BlackBerry8520/5.0.0.592 Profile/MIDP-2.1 Configuration/CLDC-1.1 VendorID/129	BlackBerry8520/5.0.0.592 Profile/MIDP-2.1 Configuration/CLDC-1.1 VendorID/129	unknown, 93.186.30.241			Spain	Madrid			Urban	1	0	Centre	Centro de Rehab Los Madrazo La Vaguada	36	Male	1	1	0	0	0	0	0	0	0	1	0
354	Low	Low	1	1	GENERAL LINK	GeneralLink	VetClinic	1	0	0	0	596	2013-05-29 06:21:59	2013-05-29 06:29:37	Complete				Spanish			1369822919_51a5d6c7570857.92207048	Mozilla/4.0 (compatible; MSIE 8.0; Windows NT 5.1; Trident/4.0; InfoPath.1; .NET CLR 2.0.50727; .NET	Mozilla/4.0 (compatible; MSIE 8.0; Windows NT 5.1; Trident/4.0; InfoPath.1; .NET CLR 2.0.50727; .NET CLR 3.0.4506.2152; .NET CLR 3.5.30729)	195.235.188.6	-6.1982	36.4759	Spain	San Fernando	51		Rural	0	1	South	Fauna Neda	43	Male	1	1	0	0	0	0	0	1	0	0	0
356	Low	Low	1	1	GENERAL LINK	GeneralLink	VetClinic	1	0	0	0	602	2013-05-29 06:24:42	2013-05-29 06:32:05	Complete				Spanish	http://www.avepa.org/pdf/2013_Fundacion_Affinity_propietario.pdf	http://www.avepa.org/pdf/2013_Fundacion_Affinity_propietario.pdf	1369823082_51a5d76a3203b6.37113718	Mozilla/5.0 (Windows NT 6.1; WOW64; rv:21.0) Gecko/20100101 Firefox/21.0	Mozilla/5.0 (Windows NT 6.1; WOW64; rv:21.0) Gecko/20100101 Firefox/21.0	77.230.62.223	-4.7727	37.8916	Spain	Córdoba	51		Rural	0	1	South	Clínica Veterinaria el Realejo	25	Male	1	1	0	1	0	0	0	0	0	0	0
357	High	Medium	2	2	GENERAL LINK	GeneralLink	VetClinic	1	0	0	0	603	2013-05-29 06:26:02	2013-05-29 06:36:41	Complete				Spanish	https://www.facebook.com/	https://www.facebook.com/	1369823162_51a5d7ba2370d9.11148686	Mozilla/5.0 (Windows NT 6.0) AppleWebKit/537.36 (KHTML, like Gecko) Chrome/27.0.1453.94 Safari/537.3	Mozilla/5.0 (Windows NT 6.0) AppleWebKit/537.36 (KHTML, like Gecko) Chrome/27.0.1453.94 Safari/537.36	79.146.66.170	-16.2806	28.4602	Spain	Santa Cruz De Tenerife	53		Urban	1	0	Canarias	Clinica Veterinaria Morales	39	Male	1	1	0	0	0	0	0	1	0	0	0
360	High	High	2	3	GENERAL LINK	GeneralLink	VetClinic	1	0	0	0	615	2013-05-29 06:32:48	2013-05-29 06:55:34	Complete				Spanish			1369823568_51a5d950aeb6d1.50578337	Mozilla/5.0 (compatible; MSIE 9.0; Windows NT 6.1; WOW64; Trident/5.0)	Mozilla/5.0 (compatible; MSIE 9.0; Windows NT 6.1; WOW64; Trident/5.0)	85.152.168.4	-5.7667	43.25	Spain	Mieres	34		Rural	0	1	North	c.v.selcam	30	Female	0	0	1	0	0	0	0	1	0	0	0
361	High	High	2	3	GENERAL LINK	GeneralLink	VetClinic	1	0	0	0	621	2013-05-29 06:39:42	2013-05-29 06:51:45	Complete				Spanish			1369823982_51a5daee79b844.43894065	BlackBerry8520/5.0.0.592 Profile/MIDP-2.1 Configuration/CLDC-1.1 VendorID/129	BlackBerry8520/5.0.0.592 Profile/MIDP-2.1 Configuration/CLDC-1.1 VendorID/129	unknown, 93.186.30.246			Spain	Madrid			Urban	1	0	Centre	centro de rehab los madrazo la vaguada	36	Male	1	1	0	0	0	0	0	0	0	1	0
362	High	High	2	3	GENERAL LINK	GeneralLink	VetClinic	1	0	0	0	622	2013-05-29 06:40:35	2013-05-29 06:45:51	Complete				English	http://www.avepa.org/pdf/2013_Fundacion_Affinity_propietario.pdf	http://www.avepa.org/pdf/2013_Fundacion_Affinity_propietario.pdf	1369824035_51a5db233b2134.69264103	Mozilla/5.0 (Macintosh; Intel Mac OS X 10_8_3) AppleWebKit/536.29.13 (KHTML, like Gecko) Version/6.0	Mozilla/5.0 (Macintosh; Intel Mac OS X 10_8_3) AppleWebKit/536.29.13 (KHTML, like Gecko) Version/6.0.4 Safari/536.29.13	95.23.4.249	-2.45	42.4667	Spain	Logroño	27		Urban	1	0	Centre	Centro Veterinario Iregua	39	Female	0	0	1	0	0	0	0	1	0	0	0
363	Low	Low	1	1	GENERAL LINK	GeneralLink	VetClinic	1	0	0	0	624	2013-05-29 06:42:14	2013-05-29 07:12:46	Complete				Spanish			1369824134_51a5db867ced40.45939463	Mozilla/5.0 (compatible; MSIE 10.0; Windows NT 6.1; WOW64; Trident/6.0)	Mozilla/5.0 (compatible; MSIE 10.0; Windows NT 6.1; WOW64; Trident/6.0)	83.54.23.162	-3.6922	40.4086	Spain	Madrid	29		Urban	1	0	Centre	clinica veterinaria zarco	53	Male	1	1	0	0	0	1	0	0	0	0	0
364	Low	Low	1	1	GENERAL LINK	GeneralLink	VetClinic	1	0	0	0	625	2013-05-29 06:43:25	2013-05-29 06:50:26	Complete				Spanish	http://www.avepa.org/pdf/2013_Fundacion_Affinity_propietario.pdf	http://www.avepa.org/pdf/2013_Fundacion_Affinity_propietario.pdf	1369824205_51a5dbcd80bb44.54603633	Mozilla/5.0 (Windows NT 5.1) AppleWebKit/537.36 (KHTML, like Gecko) Chrome/27.0.1453.94 Safari/537.3	Mozilla/5.0 (Windows NT 5.1) AppleWebKit/537.36 (KHTML, like Gecko) Chrome/27.0.1453.94 Safari/537.36	88.15.219.100	-4.4348	36.7267	Spain	Málaga	51		Rural	0	1	South	clinica veterinaria las lagunas	50	Male	1	1	0	0	0	1	0	0	0	0	0
367	Low	Low	1	1	GENERAL LINK	GeneralLink	VetClinic	1	0	0	0	634	2013-05-29 06:14:14	2013-05-29 07:00:03	Complete				Spanish			1369822454_51a5d4f695bbe2.77364196	Mozilla/5.0 (Windows NT 6.1; WOW64; rv:21.0) Gecko/20100101 Firefox/21.0	Mozilla/5.0 (Windows NT 6.1; WOW64; rv:21.0) Gecko/20100101 Firefox/21.0	83.40.24.61	2.6552	39.5743	Spain	Palma De Mallorca	7		Urban	1	0	Balears	Clínica Veterinaria Parc	25	Female	0	0	1	1	0	0	0	0	0	0	0
368	High	High	2	3	GENERAL LINK	GeneralLink	VetClinic	1	0	0	0	639	2013-05-29 06:59:11	2013-05-29 07:07:18	Complete				Spanish	http://www.facebook.com/l.php?u=http%3A%2F%2Fsurveys.ethometrix.com%2Fs3%2Festudioconvivencia2013&h=	http://www.facebook.com/l.php?u=http%3A%2F%2Fsurveys.ethometrix.com%2Fs3%2Festudioconvivencia2013&h=XAQG0lQuT	1369825151_51a5df7fe815d1.52082461	Mozilla/4.0 (compatible; MSIE 8.0; Windows NT 5.1; Trident/4.0; GTB7.4; BTRS100278; InfoPath.3; .NET	Mozilla/4.0 (compatible; MSIE 8.0; Windows NT 5.1; Trident/4.0; GTB7.4; BTRS100278; InfoPath.3; .NET CLR 2.0.50727; .NET CLR 3.0.4506.2152; .NET CLR 3.5.30729; .NET4.0C; .NET4.0E; msn OptimizedIE8;ESES)	81.43.116.204	-2.6667	42.85	Spain	Vitoria	59		Urban	1	0	North	ASIS VETERSALUD	44	Female	0	0	1	0	0	0	0	0	0	1	0
370	High	High	2	3	GENERAL LINK	GeneralLink	VetClinic	1	0	0	0	643	2013-05-29 07:03:31	2013-05-29 07:16:56	Complete				Spanish	http://es-mg42.mail.yahoo.com/neo/launch?.rand=dgh8lttv7r8ct	http://es-mg42.mail.yahoo.com/neo/launch?.rand=dgh8lttv7r8ct	1369825411_51a5e08396d887.35551843	Mozilla/4.0 (compatible; MSIE 8.0; Windows NT 5.1; Trident/4.0; GTB7.4; InfoPath.2; .NET CLR 2.0.507	Mozilla/4.0 (compatible; MSIE 8.0; Windows NT 5.1; Trident/4.0; GTB7.4; InfoPath.2; .NET CLR 2.0.50727; .NET CLR 3.0.4506.2152; .NET CLR 3.5.30729)	79.151.52.179	2.1741	41.3984	Spain	Barcelona	56		Urban	1	0	NE	DRA, ARACELI ARS VETERINARIA	79	Female	0	0	1	0	0	1	0	0	0	0	0
371	High	High	2	3	GENERAL LINK	GeneralLink	VetClinic	1	0	0	0	644	2013-05-29 07:02:16	2013-05-29 07:13:29	Complete				Spanish	https://www.facebook.com/	https://www.facebook.com/	1369825336_51a5e038785c39.49133952	Mozilla/5.0 (Windows NT 6.1; WOW64) AppleWebKit/537.36 (KHTML, like Gecko) Chrome/27.0.1453.94 Safar	Mozilla/5.0 (Windows NT 6.1; WOW64) AppleWebKit/537.36 (KHTML, like Gecko) Chrome/27.0.1453.94 Safari/537.36	81.34.172.35	-16.2806	28.4602	Spain	Santa Cruz De Tenerife	53		Urban	1	0	Canarias	Raska y Pika	31	Female	0	0	1	0	0	0	0	0	0	1	0
374	High	High	2	3	GENERAL LINK	GeneralLink	VetClinic	1	0	0	0	647	2013-05-29 07:08:03	2013-05-29 07:13:50	Complete				Spanish			1369825683_51a5e193757506.34516749	Mozilla/4.0 (compatible; MSIE 8.0; Windows NT 5.1; Trident/4.0; .NET CLR 2.0.50727; .NET CLR 3.0.450	Mozilla/4.0 (compatible; MSIE 8.0; Windows NT 5.1; Trident/4.0; .NET CLR 2.0.50727; .NET CLR 3.0.4506.2152; .NET CLR 3.5.30729; .NET CLR 1.1.4322)	77.225.26.2	-5.5703	42.6	Spain	León	55		Rural	0	1	Centre	c.v trepalio	38	Female	0	0	1	0	0	0	0	1	0	0	0
375	High	High	2	3	GENERAL LINK	GeneralLink	VetClinic	1	0	0	0	648	2013-05-29 07:09:37	2013-05-29 07:17:57	Complete				Spanish			1369825777_51a5e1f14bc4b7.07513854	Mozilla/5.0 (Linux; U; Android 2.3.4; es-es; SonyEricssonMT11i-o Build/4.0.2.A.0.62) AppleWebKit/533	Mozilla/5.0 (Linux; U; Android 2.3.4; es-es; SonyEricssonMT11i-o Build/4.0.2.A.0.62) AppleWebKit/533.1 (KHTML, like Gecko) Version/4.0 Mobile Safari/533.1	217.216.29.132	-3.5992	37.1784	Spain	Granada	51		Urban	1	0	South	zarabanda	48	Female	0	0	1	0	0	1	0	0	0	0	0
376	High	Medium	2	2	GENERAL LINK	GeneralLink	VetClinic	1	0	0	0	649	2013-05-29 07:09:43	2013-05-29 07:28:22	Complete				Spanish			1369825783_51a5e1f7b14cc9.22467476	Mozilla/5.0 (Windows NT 5.1) AppleWebKit/537.36 (KHTML, like Gecko) Chrome/27.0.1453.94 Safari/537.3	Mozilla/5.0 (Windows NT 5.1) AppleWebKit/537.36 (KHTML, like Gecko) Chrome/27.0.1453.94 Safari/537.36	81.203.147.26	-0.4333	39.5	Spain	Paterna	60		Rural	0	1	Levante	tecnicas veterinarias	27	Female	0	0	1	0	0	0	0	1	0	0	0
377	Low	Low	1	1	GENERAL LINK	GeneralLink	VetClinic	1	0	0	0	650	2013-05-29 07:09:46	2013-05-29 07:24:34	Complete				Spanish			1369825786_51a5e1fa741505.56823117	Mozilla/5.0 (compatible; MSIE 9.0; Windows NT 6.1; Trident/5.0)	Mozilla/5.0 (compatible; MSIE 9.0; Windows NT 6.1; Trident/5.0)	2.136.31.166	2.1741	41.3984	Spain	Barcelona	56		Urban	1	0	NE	Salus Veterinaria	45	Male	1	1	0	0	0	1	0	0	0	0	0
378	Low	Low	1	1	GENERAL LINK	GeneralLink	VetClinic	1	0	0	0	651	2013-05-29 07:11:01	2013-05-29 07:20:03	Complete				Spanish			1369825861_51a5e245a9dc44.58393669	Mozilla/5.0 (compatible; MSIE 10.0; Windows NT 6.1; WOW64; Trident/6.0)	Mozilla/5.0 (compatible; MSIE 10.0; Windows NT 6.1; WOW64; Trident/6.0)	88.7.77.253	2.1741	41.3984	Spain	Barcelona	56		Urban	1	0	NE	Animalis	48	Female	0	0	1	0	0	0	0	0	0	1	0
379	High	High	2	3	GENERAL LINK	GeneralLink	VetClinic	1	0	0	0	653	2013-05-29 07:14:24	2013-05-29 08:52:14	Complete				Spanish	https://m.facebook.com	https://m.facebook.com	1369826064_51a5e3101a6ba0.54988025	Mozilla/5.0 (iPhone; CPU iPhone OS 6_0_1 like Mac OS X) AppleWebKit/536.26 (KHTML, like Gecko) Mobil	Mozilla/5.0 (iPhone; CPU iPhone OS 6_0_1 like Mac OS X) AppleWebKit/536.26 (KHTML, like Gecko) Mobile/10A523 [FBAN/FBIOS;FBAV/5.6;FBBV/144493;FBDV/iPhone4,1;FBMD/iPhone;FBSN/iPhone OS;FBSV/6.0.1;FBSS/2; FBCR/vfes;FBID/phone;FBLC/es_ES;FBOP/0]	213.231.127.186	-16.2806	28.4602	Spain	Santa Cruz De Tenerife	53		Urban	1	0	Canarias	Clínica veterinaria La Cuesta	35	Female	0	0	1	0	0	0	0	1	0	0	0
380	High	High	2	3	GENERAL LINK	GeneralLink	VetClinic	1	0	0	0	654	2013-05-29 07:18:35	2013-05-29 07:27:41	Complete				Spanish			1369826315_51a5e40bd7fad6.53086722	Mozilla/5.0 (compatible; MSIE 10.0; Windows NT 6.1; Trident/6.0)	Mozilla/5.0 (compatible; MSIE 10.0; Windows NT 6.1; Trident/6.0)	84.123.126.80	-0.3667	39.4667	Spain	Valencia	60		Urban	1	0	Levante	clinica vet martin molina	46	Female	0	0	1	0	0	0	1	0	0	0	0
381	High	High	2	3	GENERAL LINK	GeneralLink	VetClinic	1	0	0	0	655	2013-05-29 07:20:02	2013-05-29 07:27:12	Complete				Spanish			1369826402_51a5e4624e6842.03774640	Mozilla/5.0 (Windows NT 6.1; WOW64) AppleWebKit/537.36 (KHTML, like Gecko) Chrome/27.0.1453.94 Safar	Mozilla/5.0 (Windows NT 6.1; WOW64) AppleWebKit/537.36 (KHTML, like Gecko) Chrome/27.0.1453.94 Safari/537.36	81.33.87.115	-4.7727	37.8916	Spain	Córdoba	51		Rural	0	1	South	Clínica Gran Capitán	33	Female	0	0	1	1	0	0	0	0	0	0	0
382	Low	Low	1	1	GENERAL LINK	GeneralLink	VetClinic	1	0	0	0	657	2013-05-29 07:23:54	2013-05-29 07:29:00	Complete				Spanish	http://www.avepa.org/pdf/2013_Fundacion_Affinity_propietario.pdf	http://www.avepa.org/pdf/2013_Fundacion_Affinity_propietario.pdf	1369826634_51a5e54a5a5733.00803145	Mozilla/5.0 (Windows NT 5.1) AppleWebKit/537.36 (KHTML, like Gecko) Chrome/27.0.1453.94 Safari/537.3	Mozilla/5.0 (Windows NT 5.1) AppleWebKit/537.36 (KHTML, like Gecko) Chrome/27.0.1453.94 Safari/537.36	88.12.58.44	-3.6922	40.4086	Spain	Madrid	29		Urban	1	0	Centre	GUADARRAMA	49	Female	0	0	1	0	0	0	0	1	0	0	0
383	High	High	2	3	GENERAL LINK	GeneralLink	VetClinic	1	0	0	0	660	2013-05-29 07:24:54	2013-05-29 07:29:12	Complete				Spanish	https://www.facebook.com/	https://www.facebook.com/	1369826694_51a5e586da95a1.38552515	Mozilla/5.0 (Windows NT 5.1) AppleWebKit/537.36 (KHTML, like Gecko) Chrome/27.0.1453.94 Safari/537.3	Mozilla/5.0 (Windows NT 5.1) AppleWebKit/537.36 (KHTML, like Gecko) Chrome/27.0.1453.94 Safari/537.36	77.230.68.230	-4.7727	37.8916	Spain	Córdoba	51		Rural	0	1	South	El Realejo	25	Female	0	0	1	1	0	0	0	0	0	0	0
386	High	High	2	3	GENERAL LINK	GeneralLink	VetClinic	1	0	0	0	663	2013-05-29 07:26:15	2013-05-29 07:41:17	Complete				Spanish	http://m.facebook.com/l.php?u=http%3A%2F%2Fsurveys.ethometrix.com%2Fs3%2Festudioconvivencia2013&h=JA	http://m.facebook.com/l.php?u=http%3A%2F%2Fsurveys.ethometrix.com%2Fs3%2Festudioconvivencia2013&h=JAQFs3Wwa&s=1	1369826775_51a5e5d76cd0f8.13157331	Opera/9.80 (Android; Opera Mini/7.5.33361/30.3043; U; es) Presto/2.8.119 Version/11.10	Opera/9.80 (Android; Opera Mini/7.5.33361/30.3043; U; es) Presto/2.8.119 Version/11.10	46.226.34.154, 82.145.216			Spain	Ronda (Málaga)			Rural	0	1	South	kala	42	Male	1	1	0	0	0	1	0	0	0	0	0
387	High	High	2	3	GENERAL LINK	GeneralLink	VetClinic	1	0	0	0	667	2013-05-29 07:32:29	2013-05-29 07:41:30	Complete				Spanish			1369827149_51a5e74d8651f2.88467208	Mozilla/4.0 (compatible; MSIE 8.0; Windows NT 5.1; Trident/4.0; GTB6.6; .NET CLR 1.1.4322; .NET CLR	Mozilla/4.0 (compatible; MSIE 8.0; Windows NT 5.1; Trident/4.0; GTB6.6; .NET CLR 1.1.4322; .NET CLR 2.0.50727; OfficeLiveConnector.1.3; OfficeLivePatch.0.0; .NET CLR 3.0.4506.2152; .NET CLR 3.5.30729; yie8)	95.126.215.64	-3.6922	40.4086	Spain	Madrid	29		Urban	1	0	Centre	Vetlar	32	Female	0	0	1	0	0	0	0	1	0	0	0
388	High	High	2	3	GENERAL LINK	GeneralLink	VetClinic	1	0	0	0	668	2013-05-29 07:33:29	2013-05-29 07:37:36	Complete				Spanish	http://www.avepa.org/pdf/2013_Fundacion_Affinity_propietario.pdf	http://www.avepa.org/pdf/2013_Fundacion_Affinity_propietario.pdf	1369827209_51a5e789b53130.89339393	Mozilla/5.0 (Windows NT 5.1; rv:21.0) Gecko/20100101 Firefox/21.0	Mozilla/5.0 (Windows NT 5.1; rv:21.0) Gecko/20100101 Firefox/21.0	83.61.50.114	-4.4861	37.4105	Spain	Lucena	51		Rural	0	1	South	clinica veterinaria gran capitan	42	Male	1	1	0	0	0	0	0	0	0	1	0
390	Low	Low	1	1	GENERAL LINK	GeneralLink	VetClinic	1	0	0	0	673	2013-05-29 07:40:13	2013-05-29 07:45:04	Complete				Spanish	http://www.avepa.org/pdf/2013_Fundacion_Affinity_propietario.pdf	http://www.avepa.org/pdf/2013_Fundacion_Affinity_propietario.pdf	1369827613_51a5e91d32cfe3.57494593	Mozilla/5.0 (iPad; CPU OS 6_1_3 like Mac OS X) AppleWebKit/536.26 (KHTML, like Gecko) Version/6.0 Mo	Mozilla/5.0 (iPad; CPU OS 6_1_3 like Mac OS X) AppleWebKit/536.26 (KHTML, like Gecko) Version/6.0 Mobile/10B329 Safari/8536.25	155.54.229.215	-1.13	37.987	Spain	Murcia	31		Urban	1	0	Levante	FUVEUM	41	Male	1	1	0	0	0	0	0	1	0	0	0
391	High	High	2	3	GENERAL LINK	GeneralLink	VetClinic	1	0	0	0	676	2013-05-29 07:46:59	2013-05-29 07:51:56	Complete				Spanish			1369828019_51a5eab3c2df61.25097084	Mozilla/4.0 (compatible; MSIE 8.0; Windows NT 5.1; Trident/4.0; .NET CLR 1.1.4322)	Mozilla/4.0 (compatible; MSIE 8.0; Windows NT 5.1; Trident/4.0; .NET CLR 1.1.4322)	80.24.28.78	-4.6995	40.6572	Spain	Ávila	55		Rural	0	1	Centre	ALBEITAR	27	Female	0	0	1	0	0	0	0	0	0	1	0
392	High	High	2	3	GENERAL LINK	GeneralLink	VetClinic	1	0	0	0	677	2013-05-29 07:49:31	2013-05-29 07:57:56	Complete				Spanish	http://www.avepa.org/pdf/2013_Fundacion_Affinity_propietario.pdf	http://www.avepa.org/pdf/2013_Fundacion_Affinity_propietario.pdf	1369828171_51a5eb4b61c385.22169894	Mozilla/5.0 (Windows NT 5.1) AppleWebKit/537.11 (KHTML, like Gecko) Chrome/23.0.1271.97 Safari/537.1	Mozilla/5.0 (Windows NT 5.1) AppleWebKit/537.11 (KHTML, like Gecko) Chrome/23.0.1271.97 Safari/537.11	194.183.97.93	-4	40	Spain				Urban	1	0	Centre	Clínica Huellas	35	Female	0	0	1	0	0	0	0	1	0	0	0
393	High	Medium	2	2	GENERAL LINK	GeneralLink	VetClinic	1	0	0	0	679	2013-05-29 07:53:49	2013-05-29 07:58:07	Complete				Spanish	http://www.avepa.org/pdf/2013_Fundacion_Affinity_propietario.pdf	http://www.avepa.org/pdf/2013_Fundacion_Affinity_propietario.pdf	1369828429_51a5ec4ddecf26.74930981	Mozilla/5.0 (Windows NT 5.1) AppleWebKit/537.36 (KHTML, like Gecko) Chrome/27.0.1453.94 Safari/537.3	Mozilla/5.0 (Windows NT 5.1) AppleWebKit/537.36 (KHTML, like Gecko) Chrome/27.0.1453.94 Safari/537.36	213.60.42.172	-8.4068	43.3666	Spain	La Coruña	58		Urban	1	0	NW	Abeiro	26	Female	0	0	1	0	0	0	0	0	0	1	0
394	High	High	2	3	GENERAL LINK	GeneralLink	VetClinic	1	0	0	0	683	2013-05-29 08:05:21	2013-05-29 08:15:02	Complete				Spanish			1369829121_51a5ef0188b898.77232439	Mozilla/5.0 (Linux; U; Android 4.0.3; es-es; GT-I9100 Build/IML74K) AppleWebKit/534.30 (KHTML, like	Mozilla/5.0 (Linux; U; Android 4.0.3; es-es; GT-I9100 Build/IML74K) AppleWebKit/534.30 (KHTML, like Gecko) Version/4.0 Mobile Safari/534.30	217.216.149.5	-4.7727	37.8916	Spain	Córdoba	51		Rural	0	1	South	clinica noreña	33	Female	0	0	1	0	0	1	0	0	0	0	0
397	High	High	2	3	GENERAL LINK	GeneralLink	VetClinic	1	0	0	0	689	2013-05-29 08:28:07	2013-05-29 08:43:35	Complete				Spanish			1369830487_51a5f457a94522.90747969	Mozilla/5.0 (Windows NT 6.1; rv:21.0) Gecko/20100101 Firefox/21.0	Mozilla/5.0 (Windows NT 6.1; rv:21.0) Gecko/20100101 Firefox/21.0	83.59.30.137	-3.6922	40.4086	Spain	Madrid	29		Urban	1	0	Centre	jose capaces	43	Male	1	1	0	0	0	0	0	0	0	1	0
400	High	High	2	3	GENERAL LINK	GeneralLink	VetClinic	1	0	0	0	692	2013-05-29 08:31:50	2013-05-29 08:38:32	Complete				Spanish	http://www.avepa.org/pdf/2013_Fundacion_Affinity_propietario.pdf	http://www.avepa.org/pdf/2013_Fundacion_Affinity_propietario.pdf	1369830710_51a5f536323261.56421662	Mozilla/5.0 (iPhone; CPU iPhone OS 6_1_4 like Mac OS X) AppleWebKit/536.26 (KHTML, like Gecko) Mobil	Mozilla/5.0 (iPhone; CPU iPhone OS 6_1_4 like Mac OS X) AppleWebKit/536.26 (KHTML, like Gecko) Mobile/10B350 [FBAN/FBIOS;FBAV/5.4;FBBV/106353;FBDV/iPhone5,2;FBMD/iPhone;FBSN/iPhone OS;FBSV/6.1.4;FBSS/2; FBCR/Yoigo;FBID/phone;FBLC/es_ES]	95.16.168.236	-5.8531	43.3632	Spain	Oviedo	34		Urban	1	0	North	selcan	29	Female	0	0	1	0	0	0	0	1	0	0	0
401	High	High	2	3	GENERAL LINK	GeneralLink	VetClinic	1	0	0	0	693	2013-05-29 08:31:55	2013-05-29 08:38:51	Complete				Spanish			1369830715_51a5f53bb09fa7.04618584	Mozilla/5.0 (Windows NT 6.0) AppleWebKit/537.36 (KHTML, like Gecko) Chrome/27.0.1453.94 Safari/537.3	Mozilla/5.0 (Windows NT 6.0) AppleWebKit/537.36 (KHTML, like Gecko) Chrome/27.0.1453.94 Safari/537.36	90.162.39.185	-0.4877	38.3462	Spain	Alicante	60		Urban	1	0	Levante	Albeitar	29	Female	0	0	1	0	0	0	0	1	0	0	0
402	Low	Low	1	1	GENERAL LINK	GeneralLink	VetClinic	1	0	0	0	694	2013-05-29 08:28:43	2013-05-29 08:41:21	Complete				Spanish			1369830523_51a5f47be04597.45872720	Mozilla/5.0 (Windows NT 6.1; WOW64) AppleWebKit/537.36 (KHTML, like Gecko) Chrome/27.0.1453.94 Safar	Mozilla/5.0 (Windows NT 6.1; WOW64) AppleWebKit/537.36 (KHTML, like Gecko) Chrome/27.0.1453.94 Safari/537.36	62.82.202.82	-0.8849	41.6453	Spain	Zaragoza	52		Urban	1	0	NE	CV Cuarte	34	Male	1	1	0	0	0	1	0	0	0	0	0
405	High	High	2	3	GENERAL LINK	GeneralLink	VetClinic	1	0	0	0	705	2013-05-29 09:13:14	2013-05-29 09:20:48	Complete				Spanish	http://m.facebook.com/l.php?u=http%3A%2F%2Fsurveys.ethometrix.com%2Fs3%2Festudioconvivencia2013&h=aA	http://m.facebook.com/l.php?u=http%3A%2F%2Fsurveys.ethometrix.com%2Fs3%2Festudioconvivencia2013&h=aAQFCa9Nv&s=1	1369833194_51a5feeacfffb6.06309541	Mozilla/5.0 (Linux; U; Android 2.3.4; es-es; GT-S5570-ORANGE/S5570BVKQ4 Build/GINGERBREAD) AppleWebK	Mozilla/5.0 (Linux; U; Android 2.3.4; es-es; GT-S5570-ORANGE/S5570BVKQ4 Build/GINGERBREAD) AppleWebKit/533.1 (KHTML, like Gecko) Version/4.0 Mobile Safari/533.1	89.140.170.140	-4.7059	36.8239	Spain	Alora	51		Rural	0	1	South	no	27	Female	0	0	1	1	0	0	0	0	0	0	0
406	Low	Low	1	1	GENERAL LINK	GeneralLink	VetClinic	1	0	0	0	706	2013-05-29 09:17:02	2013-05-29 09:25:21	Complete				Spanish			1369833422_51a5ffce5a5513.93579651	Mozilla/5.0 (Linux; U; Android 4.0.4; es-es; HTC_One_S/2.38.161.6 Build/IMM76D) AppleWebKit/534.30 (	Mozilla/5.0 (Linux; U; Android 4.0.4; es-es; HTC_One_S/2.38.161.6 Build/IMM76D) AppleWebKit/534.30 (KHTML, like Gecko) Version/4.0 Mobile Safari/534.30	188.86.112.159	-4	40	Spain				Rural	0	1	Levante	petdoctors los altos	37	Female	0	0	1	0	0	0	0	1	0	0	0
407	High	High	2	3	GENERAL LINK	GeneralLink	VetClinic	1	0	0	0	709	2013-05-29 09:21:02	2013-05-29 09:26:25	Complete				Spanish			1369833662_51a600be0a8ac7.49949244	Mozilla/5.0 (Macintosh; Intel Mac OS X 10_6_8) AppleWebKit/534.59.8 (KHTML, like Gecko) Version/5.1.	Mozilla/5.0 (Macintosh; Intel Mac OS X 10_6_8) AppleWebKit/534.59.8 (KHTML, like Gecko) Version/5.1.9 Safari/534.59.8	79.159.155.174	-6.0479	39.3819	Spain	Plasenzuela	57		Rural	0	1	South	HCV	26	Female	0	0	1	0	0	0	0	0	1	0	0
410	Low	Low	1	1	GENERAL LINK	GeneralLink	VetClinic	1	0	0	0	713	2013-05-29 09:20:42	2013-05-29 09:43:30	Complete				Spanish	http://www.facebook.com/l.php?u=http%3A%2F%2Fsurveys.ethometrix.com%2Fs3%2Festudioconvivencia2013&h=	http://www.facebook.com/l.php?u=http%3A%2F%2Fsurveys.ethometrix.com%2Fs3%2Festudioconvivencia2013&h=lAQGac8JK	1369833642_51a600aa4299c0.61889170	Mozilla/5.0 (Windows NT 6.1; WOW64; rv:21.0) Gecko/20100101 Firefox/21.0	Mozilla/5.0 (Windows NT 6.1; WOW64; rv:21.0) Gecko/20100101 Firefox/21.0	83.42.74.151	-5.5703	42.6	Spain	León	55		Rural	0	1	Centre	C.V CACHÓN	31	Female	0	0	1	1	0	0	0	0	0	0	0
411	High	High	2	3	GENERAL LINK	GeneralLink	VetClinic	1	0	0	0	715	2013-05-29 09:38:38	2013-05-29 09:45:38	Complete				Spanish			1369834718_51a604de4eeb56.71318549	Mozilla/5.0 (Windows NT 6.1; WOW64; rv:21.0) Gecko/20100101 Firefox/21.0	Mozilla/5.0 (Windows NT 6.1; WOW64; rv:21.0) Gecko/20100101 Firefox/21.0	79.153.230.40	2.6552	39.5743	Spain	Palma	7		Urban	1	0	Balears	Son rapinya	34	Female	0	0	1	0	0	0	0	1	0	0	0
412	High	Medium	2	2	GENERAL LINK	GeneralLink	VetClinic	1	0	0	0	716	2013-05-29 09:38:59	2013-05-29 09:45:41	Complete				Spanish			1369834739_51a604f3d7d792.40045306	Mozilla/4.0 (compatible; MSIE 8.0; Windows NT 5.1; Trident/4.0; InfoPath.1; .NET CLR 2.0.50727; .NET	Mozilla/4.0 (compatible; MSIE 8.0; Windows NT 5.1; Trident/4.0; InfoPath.1; .NET CLR 2.0.50727; .NET CLR 3.0.4506.2152; .NET CLR 3.5.30729)	80.24.195.61	-5.6615	43.5357	Spain	Gijón	34		Urban	1	0	North	HV NACHO MENES	30	Female	0	0	1	0	0	0	0	1	0	0	0
413	High	Medium	2	2	GENERAL LINK	GeneralLink	VetClinic	1	0	0	0	717	2013-05-29 09:39:55	2013-05-29 09:45:54	Complete				Spanish			1369834795_51a6052be4cad3.48264266	Mozilla/5.0 (iPad; CPU OS 6_1_3 like Mac OS X) AppleWebKit/536.26 (KHTML, like Gecko) Version/6.0 Mo	Mozilla/5.0 (iPad; CPU OS 6_1_3 like Mac OS X) AppleWebKit/536.26 (KHTML, like Gecko) Version/6.0 Mobile/10B329 Safari/8536.25	46.24.225.168	-4	40	Spain				Urban	1	0	Centre	Centro veterinario henares	40	Female	0	0	1	0	0	1	0	0	0	0	0
414	High	Medium	2	2	GENERAL LINK	GeneralLink	VetClinic	1	0	0	0	719	2013-05-29 09:41:36	2013-05-29 09:48:53	Complete				Spanish			1369834896_51a605901b3ba8.93017172	Mozilla/5.0 (Windows NT 5.1) AppleWebKit/537.36 (KHTML, like Gecko) Chrome/27.0.1453.94 Safari/537.3	Mozilla/5.0 (Windows NT 5.1) AppleWebKit/537.36 (KHTML, like Gecko) Chrome/27.0.1453.94 Safari/537.36	77.225.134.204	-8.621	42.1621	Spain	Porriño	58		Rural	0	1	NW	anade	48	Female	0	0	1	0	0	0	0	0	0	0	1
415	High	High	2	3	GENERAL LINK	GeneralLink	VetClinic	1	0	0	0	721	2013-05-29 09:43:09	2013-05-29 09:50:24	Complete				Spanish			1369834989_51a605edcf9bb5.34696023	Mozilla/4.0 (compatible; MSIE 8.0; Windows NT 5.1; Trident/4.0; GTB7.4; .NET CLR 1.1.4322; .NET CLR	Mozilla/4.0 (compatible; MSIE 8.0; Windows NT 5.1; Trident/4.0; GTB7.4; .NET CLR 1.1.4322; .NET CLR 2.0.50727; .NET CLR 3.0.4506.2152; .NET CLR 3.5.30729; .NET4.0C; InfoPath.1; McAfee)	80.102.73.73	2.1741	41.3984	Spain	Barcelona	56		Urban	1	0	NE	C.V MIQUEL JANER	52	Female	0	0	1	0	0	1	0	0	0	0	0
417	High	Medium	2	2	GENERAL LINK	GeneralLink	VetClinic	1	0	0	0	726	2013-05-29 09:55:48	2013-05-29 10:04:36	Complete				Spanish	https://www.facebook.com/	https://www.facebook.com/	1369835748_51a608e43459b9.96389606	Mozilla/5.0 (Macintosh; Intel Mac OS X 10_8_3) AppleWebKit/536.29.13 (KHTML, like Gecko) Version/6.0	Mozilla/5.0 (Macintosh; Intel Mac OS X 10_8_3) AppleWebKit/536.29.13 (KHTML, like Gecko) Version/6.0.4 Safari/536.29.13	95.18.110.149	-8.7226	42.2328	Spain	Vigo	58		Urban	1	0	NW	Peniche	33	Female	0	0	1	0	0	0	0	0	0	1	0
418	High	High	2	3	GENERAL LINK	GeneralLink	VetClinic	1	0	0	0	730	2013-05-29 10:00:27	2013-05-29 10:10:38	Complete				Spanish	http://www.facebook.com/	http://www.facebook.com/	1369836027_51a609fb239273.46327048	Mozilla/5.0 (Windows NT 5.1) AppleWebKit/537.36 (KHTML, like Gecko) Chrome/27.0.1453.94 Safari/537.3	Mozilla/5.0 (Windows NT 5.1) AppleWebKit/537.36 (KHTML, like Gecko) Chrome/27.0.1453.94 Safari/537.36	83.61.164.180	-4.5612	37.0194	Spain	Antequera	51		Rural	0	1	South	centro veterinario pizarra	38	Female	0	0	1	0	0	0	0	0	0	0	1
419	High	High	2	3	GENERAL LINK	GeneralLink	VetClinic	1	0	0	0	733	2013-05-29 10:05:09	2013-05-29 10:10:57	Complete				Spanish	http://www.avepa.org/pdf/2013_Fundacion_Affinity_propietario.pdf	http://www.avepa.org/pdf/2013_Fundacion_Affinity_propietario.pdf	1369836309_51a60b153deae5.66014399	Mozilla/5.0 (Windows NT 6.1) AppleWebKit/537.36 (KHTML, like Gecko) Chrome/27.0.1453.94 Safari/537.3	Mozilla/5.0 (Windows NT 6.1) AppleWebKit/537.36 (KHTML, like Gecko) Chrome/27.0.1453.94 Safari/537.36	87.217.135.186	-5.8531	43.3632	Spain	Oviedo	34		Urban	1	0	North	Nacho Menes	35	Female	0	0	1	0	0	0	0	1	0	0	0
420	High	High	2	3	GENERAL LINK	GeneralLink	VetClinic	1	0	0	0	736	2013-05-29 10:10:13	2013-05-29 10:19:10	Complete				Spanish	https://www.facebook.com/	https://www.facebook.com/	1369836613_51a60c4534ce47.00140138	Mozilla/5.0 (Windows NT 6.1; WOW64) AppleWebKit/537.36 (KHTML, like Gecko) Chrome/27.0.1453.94 Safar	Mozilla/5.0 (Windows NT 6.1; WOW64) AppleWebKit/537.36 (KHTML, like Gecko) Chrome/27.0.1453.94 Safari/537.36	85.62.43.93	-4	40	Spain				Rural	0	1	NW	Serveco	49	Female	0	0	1	0	0	0	0	1	0	0	0
421	Low	Low	1	1	GENERAL LINK	GeneralLink	VetClinic	1	0	0	0	740	2013-05-29 10:15:07	2013-05-29 10:23:25	Complete				Spanish			1369836907_51a60d6ba98b21.12788683	Mozilla/5.0 (Windows NT 5.1) AppleWebKit/537.36 (KHTML, like Gecko) Chrome/27.0.1453.94 Safari/537.3	Mozilla/5.0 (Windows NT 5.1) AppleWebKit/537.36 (KHTML, like Gecko) Chrome/27.0.1453.94 Safari/537.36	80.37.195.161, 80.58.250.			Spain	Madrid			Urban	1	0	Centre	Clinica Veterinaria Capaces	51	Male	1	1	0	0	0	1	0	0	0	0	0
422	Low	Low	1	1	GENERAL LINK	GeneralLink	VetClinic	1	0	0	0	742	2013-05-29 10:19:01	2013-05-29 10:28:47	Complete				Spanish	https://www.facebook.com/	https://www.facebook.com/	1369837141_51a60e55de0273.59156745	Mozilla/5.0 (Windows NT 5.1) AppleWebKit/537.36 (KHTML, like Gecko) Chrome/27.0.1453.94 Safari/537.3	Mozilla/5.0 (Windows NT 5.1) AppleWebKit/537.36 (KHTML, like Gecko) Chrome/27.0.1453.94 Safari/537.36	83.39.36.171	-3.7901	37.7724	Spain	Jaén	51		Rural	0	1	South	clinica veterinaria Carmen Toledano	50	Male	1	1	0	0	0	1	0	0	0	0	0
424	Low	Low	1	1	GENERAL LINK	GeneralLink	VetClinic	1	0	0	0	745	2013-05-29 10:28:51	2013-05-29 10:34:50	Complete				Spanish			1369837731_51a610a30a55d8.78430101	Mozilla/5.0 (compatible; MSIE 10.0; Windows NT 6.1; WOW64; Trident/6.0)	Mozilla/5.0 (compatible; MSIE 10.0; Windows NT 6.1; WOW64; Trident/6.0)	79.157.147.186	-0.7916	38.4778	Spain	Elda	60		Rural	0	1	Levante	clinica veterinaria el romeral	42	Female	0	0	1	0	0	0	0	1	0	0	0
425	High	High	2	3	GENERAL LINK	GeneralLink	VetClinic	1	0	0	0	746	2013-05-29 10:29:30	2013-05-29 10:40:55	Complete				Spanish	http://www.facebook.com/l.php?u=http%3A%2F%2Fsurveys.ethometrix.com%2Fs3%2Festudioconvivencia2013&h=	http://www.facebook.com/l.php?u=http%3A%2F%2Fsurveys.ethometrix.com%2Fs3%2Festudioconvivencia2013&h=iAQFYfZoO&s=1	1369837770_51a610ca942ea9.39369722	Mozilla/5.0 (Windows NT 6.2; WOW64; rv:21.0) Gecko/20100101 Firefox/21.0	Mozilla/5.0 (Windows NT 6.2; WOW64; rv:21.0) Gecko/20100101 Firefox/21.0	79.146.1.70	-4.4348	36.7267	Spain	Málaga	51		Rural	0	1	South	Centro veterinario Pizarra	37	Male	1	1	0	0	0	0	0	1	0	0	0
426	High	High	2	3	GENERAL LINK	GeneralLink	VetClinic	1	0	0	0	748	2013-05-29 10:33:13	2013-05-29 10:39:39	Complete				Spanish	https://www.facebook.com/	https://www.facebook.com/	1369837993_51a611a998f911.32324603	Mozilla/5.0 (Windows NT 5.1) AppleWebKit/537.36 (KHTML, like Gecko) Chrome/27.0.1453.94 Safari/537.3	Mozilla/5.0 (Windows NT 5.1) AppleWebKit/537.36 (KHTML, like Gecko) Chrome/27.0.1453.94 Safari/537.36	88.17.100.131	-4.4983	36.6251	Spain	Torremolinos	51		Rural	0	1	South	Centro Veterinario Pizarra	36	Male	1	1	0	0	0	0	0	1	0	0	0
429	High	High	2	3	GENERAL LINK	GeneralLink	VetClinic	1	0	0	0	758	2013-05-29 10:51:47	2013-05-29 10:55:09	Complete				Spanish	http://www.avepa.org/pdf/2013_Fundacion_Affinity_propietario.pdf	http://www.avepa.org/pdf/2013_Fundacion_Affinity_propietario.pdf	1369839107_51a616031c9217.80075723	Mozilla/5.0 (Windows NT 6.0) AppleWebKit/537.36 (KHTML, like Gecko) Chrome/27.0.1453.94 Safari/537.3	Mozilla/5.0 (Windows NT 6.0) AppleWebKit/537.36 (KHTML, like Gecko) Chrome/27.0.1453.94 Safari/537.36	83.97.134.80	-5.6615	43.5357	Spain	Gijón	34		Urban	1	0	North	centro veterimario montevil	27	Female	0	0	1	0	0	0	0	1	0	0	0
430	Low	Low	1	1	GENERAL LINK	GeneralLink	VetClinic	1	0	0	0	759	2013-05-29 10:52:27	2013-05-29 11:05:25	Complete				Spanish	http://www.avepa.org/pdf/2013_Fundacion_Affinity_propietario.pdf	http://www.avepa.org/pdf/2013_Fundacion_Affinity_propietario.pdf	1369839147_51a6162b6d6218.79471756	Mozilla/5.0 (Windows NT 6.1; WOW64) AppleWebKit/537.36 (KHTML, like Gecko) Chrome/27.0.1453.94 Safar	Mozilla/5.0 (Windows NT 6.1; WOW64) AppleWebKit/537.36 (KHTML, like Gecko) Chrome/27.0.1453.94 Safari/537.36	95.18.146.144	-6.3732	39.4819	Spain	Cáceres	57		Rural	0	1	South	San martin	25	Female	0	0	1	1	0	0	0	0	1	0	0
431	Low	Low	1	1	GENERAL LINK	GeneralLink	VetClinic	1	0	0	0	761	2013-05-29 10:41:47	2013-05-29 11:05:26	Complete				Spanish			1369838507_51a613abc58d60.77685774	Mozilla/5.0 (Macintosh; Intel Mac OS X 10_6_8) AppleWebKit/534.59.8 (KHTML, like Gecko) Version/5.1.	Mozilla/5.0 (Macintosh; Intel Mac OS X 10_6_8) AppleWebKit/534.59.8 (KHTML, like Gecko) Version/5.1.9 Safari/534.59.8	88.7.170.164	-3.6922	40.4086	Spain	Madrid	29		Urban	1	0	Centre	Clínica Veterinaria Capacés	40	Female	0	0	1	0	0	0	0	0	0	1	0
432	High	High	2	3	GENERAL LINK	GeneralLink	VetClinic	1	0	0	0	762	2013-05-29 10:57:25	2013-05-29 12:28:50	Complete				English			1369839445_51a61755c19094.46344078	Mozilla/5.0 (Macintosh; Intel Mac OS X 10_8_3) AppleWebKit/536.29.13 (KHTML, like Gecko) Version/6.0	Mozilla/5.0 (Macintosh; Intel Mac OS X 10_8_3) AppleWebKit/536.29.13 (KHTML, like Gecko) Version/6.0.4 Safari/536.29.13	77.227.144.131	3.338	39.5447	Spain	Porto Cristo	7		Rural	0	1	Balears	MON VETERINARI	32	Female	0	0	1	0	0	0	0	1	0	0	0
433	High	High	2	3	GENERAL LINK	GeneralLink	VetClinic	1	0	0	0	763	2013-05-29 10:55:33	2013-05-29 11:12:14	Complete				Spanish			1369839333_51a616e5dfa164.51783839	Mozilla/5.0 (Linux; U; Android 2.3.6; es-es; SAMSUNG GT-S5369/S5369BULA1 Build/GINGERBREAD) AppleWeb	Mozilla/5.0 (Linux; U; Android 2.3.6; es-es; SAMSUNG GT-S5369/S5369BULA1 Build/GINGERBREAD) AppleWebKit/533.1 (KHTML, like Gecko) Version/4.0 Mobile Safari/533.1	31.4.180.196	2.0027	41.3061	Spain	Gavá	56		Urban	1	0	NE	hospital veterinario Nacho menes	36	Female	0	0	1	0	0	0	0	1	0	0	0
434	High	Medium	2	2	GENERAL LINK	GeneralLink	VetClinic	1	0	0	0	764	2013-05-29 10:58:10	2013-05-29 11:04:19	Complete				Spanish			1369839490_51a6178280a598.18300341	Mozilla/4.0 (compatible; MSIE 8.0; Windows NT 5.1; Trident/4.0; .NET CLR 2.0.50727; .NET CLR 3.0.450	Mozilla/4.0 (compatible; MSIE 8.0; Windows NT 5.1; Trident/4.0; .NET CLR 2.0.50727; .NET CLR 3.0.4506.2152; .NET CLR 3.5.30729)	195.76.70.3	-3.6922	40.4086	Spain	Madrid	29		Urban	1	0	Centre	Clínica Veterinaria Capacés	36	Male	1	1	0	0	0	0	0	1	0	0	0
435	Low	Low	1	1	GENERAL LINK	GeneralLink	VetClinic	1	0	0	0	765	2013-05-29 11:01:53	2013-05-29 11:11:49	Complete				English			1369839713_51a61861e4e637.55644451	Mozilla/5.0 (Windows NT 5.1) AppleWebKit/537.36 (KHTML, like Gecko) Chrome/27.0.1453.94 Safari/537.3	Mozilla/5.0 (Windows NT 5.1) AppleWebKit/537.36 (KHTML, like Gecko) Chrome/27.0.1453.94 Safari/537.36	83.60.13.137	2.2125	41.5383	Spain	Mollet	56		Urban	1	0	NE	pepe	62	Male	1	1	0	1	1	1	0	0	0	0	0
436	High	High	2	3	GENERAL LINK	GeneralLink	VetClinic	1	0	0	0	769	2013-05-29 11:04:52	2013-05-29 11:08:20	Complete				Spanish			1369839892_51a61914607026.77641460	Mozilla/5.0 (compatible; MSIE 10.0; Windows NT 6.1; WOW64; Trident/6.0)	Mozilla/5.0 (compatible; MSIE 10.0; Windows NT 6.1; WOW64; Trident/6.0)	213.0.69.116	-3.8125	40.3465	Spain	Alcorcón	29		Urban	1	0	Centre	CAPACES	31	Male	1	1	0	1	0	0	0	0	0	0	0
437	Low	Low	1	1	GENERAL LINK	GeneralLink	VetClinic	1	0	0	0	771	2013-05-29 11:07:16	2013-05-29 11:13:55	Complete				Spanish			1369840036_51a619a4233864.34410546	Mozilla/5.0 (Windows NT 5.1) AppleWebKit/537.36 (KHTML, like Gecko) Chrome/27.0.1453.94 Safari/537.3	Mozilla/5.0 (Windows NT 5.1) AppleWebKit/537.36 (KHTML, like Gecko) Chrome/27.0.1453.94 Safari/537.36	83.54.231.143	-3.6922	40.4086	Spain	Madrid	29		Urban	1	0	Centre	Jose Capacés	53	Female	0	0	1	0	0	0	1	0	0	0	0
438	High	Medium	2	2	GENERAL LINK	GeneralLink	VetClinic	1	0	0	0	772	2013-05-29 11:07:24	2013-05-29 11:15:24	Complete				Spanish	https://www.facebook.com/	https://www.facebook.com/	1369840044_51a619acc92c41.63236640	Mozilla/5.0 (Windows NT 5.1) AppleWebKit/537.36 (KHTML, like Gecko) Chrome/27.0.1453.94 Safari/537.3	Mozilla/5.0 (Windows NT 5.1) AppleWebKit/537.36 (KHTML, like Gecko) Chrome/27.0.1453.94 Safari/537.36	80.35.0.131	-3.471	37.9938	Spain	Baeza	51		Rural	0	1	South	albatros	60	Female	0	0	1	0	0	0	0	0	0	1	0
439	High	High	2	3	GENERAL LINK	GeneralLink	VetClinic	1	0	0	0	774	2013-05-29 11:09:28	2013-05-29 11:16:49	Complete				Spanish	http://www.avepa.org/pdf/2013_Fundacion_Affinity_propietario.pdf	http://www.avepa.org/pdf/2013_Fundacion_Affinity_propietario.pdf	1369840168_51a61a28eb4aa8.92003223	Mozilla/5.0 (Windows NT 6.0; rv:21.0) Gecko/20100101 Firefox/21.0	Mozilla/5.0 (Windows NT 6.0; rv:21.0) Gecko/20100101 Firefox/21.0	77.27.0.67	-8.3474	43.2944	Spain	Cambre	58		Rural	0	1	NW	Pablo	30	Female	0	0	1	1	0	0	0	1	0	0	0
440	High	High	2	3	GENERAL LINK	GeneralLink	VetClinic	1	0	0	0	775	2013-05-29 11:10:45	2013-05-29 11:15:51	Complete				Spanish			1369840245_51a61a75451906.49434438	Mozilla/5.0 (Macintosh; Intel Mac OS X 10.5; rv:16.0) Gecko/20100101 Firefox/16.0	Mozilla/5.0 (Macintosh; Intel Mac OS X 10.5; rv:16.0) Gecko/20100101 Firefox/16.0	81.38.89.135	-5.8531	43.3632	Spain	Oviedo	34		Urban	1	0	North	Clinica Veterinaria Nacho Menes	32	Female	0	0	1	0	0	0	0	1	0	0	0
441	Low	Low	1	1	GENERAL LINK	GeneralLink	VetClinic	1	0	0	0	777	2013-05-29 11:13:38	2013-05-29 11:20:38	Complete				Spanish			1369840418_51a61b226f6a27.03662787	Mozilla/5.0 (compatible; MSIE 10.0; Windows NT 6.2; Trident/6.0)	Mozilla/5.0 (compatible; MSIE 10.0; Windows NT 6.2; Trident/6.0)	93.156.72.247	-5.6615	43.5357	Spain	Gijón	34		Urban	1	0	North	nacho menes	50	Female	0	0	1	0	0	1	0	0	0	0	0
442	Low	Low	1	1	GENERAL LINK	GeneralLink	VetClinic	1	0	0	0	778	2013-05-29 11:14:55	2013-05-29 11:34:27	Complete				Spanish	http://www.avepa.org/pdf/2013_Fundacion_Affinity_propietario.pdf	http://www.avepa.org/pdf/2013_Fundacion_Affinity_propietario.pdf	1369840495_51a61b6fd5f9c3.39013270	Mozilla/5.0 (Windows NT 5.1) AppleWebKit/537.36 (KHTML, like Gecko) Chrome/27.0.1453.94 Safari/537.3	Mozilla/5.0 (Windows NT 5.1) AppleWebKit/537.36 (KHTML, like Gecko) Chrome/27.0.1453.94 Safari/537.36	88.7.108.30	2.0818	41.4714	Spain	Sant Cugat Del Vallès	56		Urban	1	0	NE	CV Navas	38	Male	1	1	0	0	0	1	0	0	0	0	0
443	Low	Low	1	1	GENERAL LINK	GeneralLink	VetClinic	1	0	0	0	780	2013-05-29 11:17:45	2013-05-29 11:25:50	Complete				Spanish			1369840665_51a61c1940a1f6.81238288	Mozilla/5.0 (Macintosh; Intel Mac OS X 10.5; rv:16.0) Gecko/20100101 Firefox/16.0	Mozilla/5.0 (Macintosh; Intel Mac OS X 10.5; rv:16.0) Gecko/20100101 Firefox/16.0	81.38.89.135	-5.8531	43.3632	Spain	Oviedo	34		Urban	1	0	North	Clinica Veterinaria Nacho Menes	35	Male	1	1	0	0	0	0	0	1	0	0	0
444	Low	Low	1	1	GENERAL LINK	GeneralLink	VetClinic	1	0	0	0	781	2013-05-29 08:26:50	2013-05-29 11:26:10	Complete				Spanish			1369830410_51a5f40ae90345.58626646	Mozilla/5.0 (Macintosh; Intel Mac OS X 10.7; rv:22.0) Gecko/20100101 Firefox/22.0	Mozilla/5.0 (Macintosh; Intel Mac OS X 10.7; rv:22.0) Gecko/20100101 Firefox/22.0	83.57.190.25	-3.7901	37.7724	Spain	Jaén	51		Rural	0	1	South	Clínica Veterinaria La Torre	29	Male	1	1	0	1	0	0	0	1	0	0	0
445	High	High	2	3	GENERAL LINK	GeneralLink	VetClinic	1	0	0	0	782	2013-05-29 11:19:34	2013-05-29 11:26:55	Complete				Spanish	http://www.avepa.org/pdf/2013_Fundacion_Affinity_propietario.pdf	http://www.avepa.org/pdf/2013_Fundacion_Affinity_propietario.pdf	1369840774_51a61c86707603.26172161	Mozilla/5.0 (Windows NT 6.0) AppleWebKit/537.36 (KHTML, like Gecko) Chrome/27.0.1453.94 Safari/537.3	Mozilla/5.0 (Windows NT 6.0) AppleWebKit/537.36 (KHTML, like Gecko) Chrome/27.0.1453.94 Safari/537.36	77.230.184.206	-5.6615	43.5357	Spain	Gijón	34		Urban	1	0	North	VIDANIMAL	26	Female	0	0	1	1	0	1	0	0	0	0	0
446	High	High	2	3	GENERAL LINK	GeneralLink	VetClinic	1	0	0	0	786	2013-05-29 11:23:14	2013-05-29 11:34:33	Complete				Spanish			1369840994_51a61d62111e74.99593339	Mozilla/5.0 (Macintosh; Intel Mac OS X 10_6_8) AppleWebKit/534.59.8 (KHTML, like Gecko) Version/5.1.	Mozilla/5.0 (Macintosh; Intel Mac OS X 10_6_8) AppleWebKit/534.59.8 (KHTML, like Gecko) Version/5.1.9 Safari/534.59.8	213.97.249.154	-3.6922	40.4086	Spain	Madrid	29		Urban	1	0	Centre	CLINICA VETERINARIA CAPACÉS	31	Female	0	0	1	0	0	0	0	1	0	0	0
448	Low	Low	1	1	GENERAL LINK	GeneralLink	VetClinic	1	0	0	0	789	2013-05-29 11:27:41	2013-05-29 11:40:19	Complete				Spanish			1369841260_51a61e6cf17221.82350418	Mozilla/5.0 (iPhone; CPU iPhone OS 6_1_3 like Mac OS X) AppleWebKit/536.26 (KHTML, like Gecko) Versi	Mozilla/5.0 (iPhone; CPU iPhone OS 6_1_3 like Mac OS X) AppleWebKit/536.26 (KHTML, like Gecko) Version/6.0 Mobile/10B329 Safari/8536.25	83.46.126.103	-3.6922	40.4086	Spain	Madrid	29		Urban	1	0	Centre	Clínica veterinaria capaces	45	Female	0	0	1	0	0	1	0	0	0	0	0
449	High	High	2	3	GENERAL LINK	GeneralLink	VetClinic	1	0	0	0	790	2013-05-29 11:28:08	2013-05-29 12:40:10	Complete				Spanish	http://www.avepa.org/pdf/2013_Fundacion_Affinity_propietario.pdf	http://www.avepa.org/pdf/2013_Fundacion_Affinity_propietario.pdf	1369841288_51a61e88cdc6c7.14146116	Mozilla/5.0 (Windows NT 6.1; WOW64) AppleWebKit/537.36 (KHTML, like Gecko) Chrome/27.0.1453.94 Safar	Mozilla/5.0 (Windows NT 6.1; WOW64) AppleWebKit/537.36 (KHTML, like Gecko) Chrome/27.0.1453.94 Safari/537.36	212.231.228.119	-5.2668	36.9342	Spain	Olvera	51		Rural	0	1	South	CENTRO VETERINARIO AMICOS	28	Female	0	0	1	0	0	0	0	1	0	0	0
450	High	Medium	2	2	GENERAL LINK	GeneralLink	VetClinic	1	0	0	0	791	2013-05-29 11:28:24	2013-05-29 11:36:58	Complete				Spanish			1369841304_51a61e9872df42.98783859	Mozilla/5.0 (iPhone; CPU iPhone OS 6_1_3 like Mac OS X) AppleWebKit/536.26 (KHTML, like Gecko) Versi	Mozilla/5.0 (iPhone; CPU iPhone OS 6_1_3 like Mac OS X) AppleWebKit/536.26 (KHTML, like Gecko) Version/6.0 Mobile/10B329 Safari/8536.25	95.122.193.4	-3.6922	40.4086	Spain	Madrid	29		Urban	1	0	Centre	Clinica capacés	32	Male	1	1	0	1	0	0	0	0	0	0	0
451	Low	Low	1	1	GENERAL LINK	GeneralLink	VetClinic	1	0	0	0	792	2013-05-29 11:32:57	2013-05-29 11:39:04	Complete				Spanish			1369841577_51a61fa9d899e7.87665177	Mozilla/5.0 (compatible; MSIE 9.0; Windows NT 6.0; Trident/5.0)	Mozilla/5.0 (compatible; MSIE 9.0; Windows NT 6.0; Trident/5.0)	212.104.172.14	-6.0753	36.9208	Spain	Lebrija	51		Rural	0	1	South	zamfer, s.v.c	27	Female	0	0	1	0	0	0	0	1	0	0	0
452	Low	Low	1	1	GENERAL LINK	GeneralLink	VetClinic	1	0	0	0	793	2013-05-29 11:35:23	2013-05-29 11:44:55	Complete				Spanish	http://surveys.ethometrix.com/s3/estudioconvivencia2013	http://surveys.ethometrix.com/s3/estudioconvivencia2013	1369841723_51a6203b10a580.35351861	Mozilla/5.0 (Windows NT 5.1) AppleWebKit/537.36 (KHTML, like Gecko) Chrome/27.0.1453.94 Safari/537.3	Mozilla/5.0 (Windows NT 5.1) AppleWebKit/537.36 (KHTML, like Gecko) Chrome/27.0.1453.94 Safari/537.36	95.169.240.241	-3.6922	40.4086	Spain	Madrid	29		Urban	1	0	Centre	Clínica Veterinaria Capacés	25	Female	0	0	1	0	0	0	0	1	0	0	0
453	High	High	2	3	GENERAL LINK	GeneralLink	VetClinic	1	0	0	0	794	2013-05-29 11:35:47	2013-05-29 13:07:11	Complete				Spanish			1369841747_51a620539ff771.48713788	Mozilla/5.0 (iPhone; CPU iPhone OS 6_1_4 like Mac OS X) AppleWebKit/536.26 (KHTML, like Gecko) Versi	Mozilla/5.0 (iPhone; CPU iPhone OS 6_1_4 like Mac OS X) AppleWebKit/536.26 (KHTML, like Gecko) Version/6.0 Mobile/10B350 Safari/8536.25	81.45.52.182	-3.6922	40.4086	Spain	Madrid	29		Urban	1	0	Centre	Capacés	28	Female	0	0	1	0	0	0	0	1	0	0	0
454	High	High	2	3	GENERAL LINK	GeneralLink	VetClinic	1	0	0	0	795	2013-05-29 11:37:43	2013-05-29 11:45:55	Complete				Spanish	http://www.avepa.org/pdf/2013_Fundacion_Affinity_propietario.pdf	http://www.avepa.org/pdf/2013_Fundacion_Affinity_propietario.pdf	1369841863_51a620c79b43c7.31453616	Mozilla/5.0 (Windows NT 5.1) AppleWebKit/537.36 (KHTML, like Gecko) Chrome/27.0.1453.94 Safari/537.3	Mozilla/5.0 (Windows NT 5.1) AppleWebKit/537.36 (KHTML, like Gecko) Chrome/27.0.1453.94 Safari/537.36	83.53.8.197	-5.9761	37.3824	Spain	Sevilla	51		Urban	1	0	South	como reyes clinica veterinaraia	34	Female	0	0	1	0	0	0	0	0	0	1	0
455	High	High	2	3	GENERAL LINK	GeneralLink	VetClinic	1	0	0	0	796	2013-05-29 11:39:11	2013-05-29 11:45:28	Complete				Spanish	http://www.avepa.org/pdf/2013_Fundacion_Affinity_propietario.pdf	http://www.avepa.org/pdf/2013_Fundacion_Affinity_propietario.pdf	1369841951_51a6211f1c7eb2.13320592	Mozilla/5.0 (Windows NT 6.1; WOW64; rv:21.0) Gecko/20100101 Firefox/21.0	Mozilla/5.0 (Windows NT 6.1; WOW64; rv:21.0) Gecko/20100101 Firefox/21.0	81.9.186.92	-5.8531	43.3632	Spain	Oviedo	34		Urban	1	0	North	Hospital veterinario nacho menes	29	Female	0	0	1	0	0	0	0	1	0	0	0
456	High	High	2	3	GENERAL LINK	GeneralLink	VetClinic	1	0	0	0	799	2013-05-29 11:45:05	2013-05-29 11:51:52	Complete				Spanish	http://www.avepa.org/pdf/2013_Fundacion_Affinity_propietario.pdf	http://www.avepa.org/pdf/2013_Fundacion_Affinity_propietario.pdf	1369842305_51a62281298bf4.62859992	Mozilla/5.0 (Windows NT 6.1; WOW64) AppleWebKit/537.36 (KHTML, like Gecko) Chrome/27.0.1453.94 Safar	Mozilla/5.0 (Windows NT 6.1; WOW64) AppleWebKit/537.36 (KHTML, like Gecko) Chrome/27.0.1453.94 Safari/537.36	93.156.122.180	-5.6615	43.5357	Spain	Gijón	34		Urban	1	0	North	Nacho Menes	34	Female	0	0	1	0	0	0	0	1	0	0	0
457	High	Medium	2	2	GENERAL LINK	GeneralLink	VetClinic	1	0	0	0	800	2013-05-29 11:45:35	2013-05-29 11:54:48	Complete				Spanish			1369842335_51a6229f663181.52902051	Mozilla/5.0 (Windows NT 6.2; WOW64; rv:21.0) Gecko/20100101 Firefox/21.0	Mozilla/5.0 (Windows NT 6.2; WOW64; rv:21.0) Gecko/20100101 Firefox/21.0	95.169.240.239	-3.6922	40.4086	Spain	Madrid	29		Urban	1	0	Centre	Clínica Veterinaria Capacés	37	Male	1	1	0	1	0	0	0	0	0	0	0
458	High	High	2	3	GENERAL LINK	GeneralLink	VetClinic	1	0	0	0	802	2013-05-29 11:57:31	2013-05-29 12:07:16	Complete				Spanish			1369843051_51a6256b8323b1.30061002	Mozilla/5.0 (compatible; MSIE 9.0; Windows NT 6.1; WOW64; Trident/5.0)	Mozilla/5.0 (compatible; MSIE 9.0; Windows NT 6.1; WOW64; Trident/5.0)	217.126.164.133	-3.6922	40.4086	Spain	Madrid	29		Urban	1	0	Centre	CLINICA VETERINARIA CAPACÉS	50	Female	0	0	1	1	0	0	0	0	0	0	0
459	High	High	2	3	GENERAL LINK	GeneralLink	VetClinic	1	0	0	0	805	2013-05-29 12:01:40	2013-05-29 12:05:45	Complete				Spanish	http://www.avepa.org/pdf/2013_Fundacion_Affinity_propietario.pdf	http://www.avepa.org/pdf/2013_Fundacion_Affinity_propietario.pdf	1369843300_51a626646c1373.78399255	Mozilla/5.0 (iPad; CPU OS 6_1_3 like Mac OS X) AppleWebKit/536.26 (KHTML, like Gecko) Mobile/10B329	Mozilla/5.0 (iPad; CPU OS 6_1_3 like Mac OS X) AppleWebKit/536.26 (KHTML, like Gecko) Mobile/10B329 [FBAN/FBIOS;FBAV/6.1.1;FBBV/202949;FBDV/iPad2,2;FBMD/iPad;FBSN/iPhone OS;FBSV/6.1.3;FBSS/1; FBCR/vfes;FBID/tablet;FBLC/es_ES;FBOP/1]	88.18.154.67	-5.6615	43.5357	Spain	Gijón	34		Urban	1	0	North	Hospital veterinario Nacho Menes	30	Female	0	0	1	1	0	0	0	0	0	0	0
461	Low	Low	1	1	GENERAL LINK	GeneralLink	VetClinic	1	0	0	0	811	2013-05-29 12:18:10	2013-05-29 12:23:35	Complete				Spanish			1369844290_51a62a4276bdc1.29541205	Mozilla/5.0 (compatible; MSIE 9.0; Windows NT 6.0; Trident/5.0)	Mozilla/5.0 (compatible; MSIE 9.0; Windows NT 6.0; Trident/5.0)	88.8.29.125	-3.6922	40.4086	Spain	Madrid	29		Urban	1	0	Centre	CAPACËS	60	Male	1	1	0	0	0	0	0	1	0	0	0
463	High	High	2	3	GENERAL LINK	GeneralLink	VetClinic	1	0	0	0	815	2013-05-29 12:29:57	2013-05-29 12:36:44	Complete				Spanish	http://m.facebook.com/l.php?u=http%3A%2F%2Fsurveys.ethometrix.com%2Fs3%2Festudioconvivencia2013&h=DA	http://m.facebook.com/l.php?u=http%3A%2F%2Fsurveys.ethometrix.com%2Fs3%2Festudioconvivencia2013&h=DAQGs4duv&s=1	1369844997_51a62d05669ed3.49216124	Mozilla/5.0 (Linux; U; Android 4.0.3; es-es; HTC/Sensation/3.32.162.52 Build/IML74K) AppleWebKit/534	Mozilla/5.0 (Linux; U; Android 4.0.3; es-es; HTC/Sensation/3.32.162.52 Build/IML74K) AppleWebKit/534.30 (KHTML, like Gecko) Version/4.0 Mobile Safari/534.30	83.61.236.227	-4.6269	36.5433	Spain	Fuengirola	51		Rural	0	1	South	centro veterinario pizarra	28	Female	0	0	1	0	0	0	0	1	0	0	0
464	High	Medium	2	2	GENERAL LINK	GeneralLink	VetClinic	1	0	0	0	816	2013-05-29 12:31:53	2013-05-29 12:38:35	Complete				Spanish	http://www.avepa.org/pdf/2013_Fundacion_Affinity_propietario.pdf	http://www.avepa.org/pdf/2013_Fundacion_Affinity_propietario.pdf	1369845113_51a62d79178d17.44670828	Mozilla/5.0 (Windows NT 6.1; WOW64) AppleWebKit/537.36 (KHTML, like Gecko) Chrome/27.0.1453.94 Safar	Mozilla/5.0 (Windows NT 6.1; WOW64) AppleWebKit/537.36 (KHTML, like Gecko) Chrome/27.0.1453.94 Safari/537.36	79.109.76.197	-4.7237	41.6552	Spain	Valladolid	55		Urban	1	0	Centre	El Arca de Noé	59	Female	0	0	1	0	0	1	0	0	0	0	0
465	High	High	2	3	GENERAL LINK	GeneralLink	VetClinic	1	0	0	0	818	2013-05-29 12:31:50	2013-05-29 12:44:11	Complete				Spanish	http://www.avepa.org/pdf/2013_Fundacion_Affinity_propietario.pdf	http://www.avepa.org/pdf/2013_Fundacion_Affinity_propietario.pdf	1369845110_51a62d762a7e55.77601748	Mozilla/5.0 (iPad; CPU OS 6_1_3 like Mac OS X) AppleWebKit/536.26 (KHTML, like Gecko) Mobile/10B329	Mozilla/5.0 (iPad; CPU OS 6_1_3 like Mac OS X) AppleWebKit/536.26 (KHTML, like Gecko) Mobile/10B329 [FBAN/FBIOS;FBAV/6.1.1;FBBV/202949;FBDV/iPad2,1;FBMD/iPad;FBSN/iPhone OS;FBSV/6.1.3;FBSS/1; FBCR/;FBID/tablet;FBLC/es_ES;FBOP/1]	83.97.134.103	-5.6615	43.5357	Spain	Gijón	34		Urban	1	0	North	Hospital veterinario Nacho Menes	40	Male	1	1	0	0	0	1	0	0	0	0	0
466	High	High	2	3	GENERAL LINK	GeneralLink	VetClinic	1	0	0	0	819	2013-05-29 12:37:21	2013-05-29 12:42:44	Complete				English	http://www.avepa.org/pdf/2013_Fundacion_Affinity_propietario.pdf	http://www.avepa.org/pdf/2013_Fundacion_Affinity_propietario.pdf	1369845441_51a62ec17e2da1.11825739	Mozilla/5.0 (Windows NT 6.1; WOW64; rv:21.0) Gecko/20100101 Firefox/21.0	Mozilla/5.0 (Windows NT 6.1; WOW64; rv:21.0) Gecko/20100101 Firefox/21.0	2.137.82.108	2.1741	41.3984	Spain	Barcelona	56		Urban	1	0	NE	Consultori Veterinari Alba Roc	34	Female	0	0	1	0	0	0	0	0	0	1	0
467	Low	Low	1	1	GENERAL LINK	GeneralLink	VetClinic	1	0	0	0	820	2013-05-29 12:23:07	2013-06-03 13:14:28	Complete				Spanish			1369844587_51a62b6b8a26f6.11001591	Mozilla/5.0 (Windows NT 5.1; chromeframe/27.0.1453.94) AppleWebKit/537.36 (KHTML, like Gecko) Chrome	Mozilla/5.0 (Windows NT 5.1; chromeframe/27.0.1453.94) AppleWebKit/537.36 (KHTML, like Gecko) Chrome/27.0.1453.94 Safari/537.36	83.38.151.234	2.0833	41.3833	Spain	Sant Just Desvern	56		Urban	1	0	NE	Clinica Veterinaria Delta	49	Female	0	0	1	0	0	1	0	0	0	0	0
468	High	High	2	3	GENERAL LINK	GeneralLink	VetClinic	1	0	0	0	821	2013-05-29 12:44:12	2013-05-29 12:50:24	Complete				Spanish	http://www.avepa.org/pdf/2013_Fundacion_Affinity_propietario.pdf	http://www.avepa.org/pdf/2013_Fundacion_Affinity_propietario.pdf	1369845852_51a6305caa89a4.93255744	Mozilla/5.0 (Windows NT 5.1) AppleWebKit/537.36 (KHTML, like Gecko) Chrome/27.0.1453.94 Safari/537.3	Mozilla/5.0 (Windows NT 5.1) AppleWebKit/537.36 (KHTML, like Gecko) Chrome/27.0.1453.94 Safari/537.36	88.13.202.211	-5.6615	43.5357	Spain	Gijón	34		Urban	1	0	North	cenvet	34	Female	0	0	1	1	0	0	0	0	0	0	0
470	High	High	2	3	GENERAL LINK	GeneralLink	VetClinic	1	0	0	0	825	2013-05-29 12:49:33	2013-06-02 04:09:40	Complete				Spanish			1369846173_51a6319dd1f753.74126437	Mozilla/5.0 (compatible; MSIE 10.0; Windows NT 6.2; Win64; x64; Trident/6.0)	Mozilla/5.0 (compatible; MSIE 10.0; Windows NT 6.2; Win64; x64; Trident/6.0)	82.158.90.125	-3.6922	40.4086	Spain	Madrid	29		Urban	1	0	Centre	CLINICA CAPACES	45	Female	0	0	1	0	0	1	0	0	0	0	0
471	High	High	2	3	GENERAL LINK	GeneralLink	VetClinic	1	0	0	0	826	2013-05-29 12:49:59	2013-05-29 12:57:34	Complete				Spanish	https://www.facebook.com/	https://www.facebook.com/	1369846199_51a631b75b9124.85505459	Mozilla/5.0 (Windows NT 5.1) AppleWebKit/537.36 (KHTML, like Gecko) Chrome/27.0.1453.94 Safari/537.3	Mozilla/5.0 (Windows NT 5.1) AppleWebKit/537.36 (KHTML, like Gecko) Chrome/27.0.1453.94 Safari/537.36	188.76.126.111	-4.7727	37.8916	Spain	Córdoba	51		Rural	0	1	South	clinica veterinaria los molinos de cordoba	40	Female	0	0	1	0	0	1	0	0	0	0	0
472	Low	Low	1	1	GENERAL LINK	GeneralLink	VetClinic	1	0	0	0	828	2013-05-29 12:51:04	2013-05-29 12:57:11	Complete				Spanish	http://www.avepa.org/pdf/2013_Fundacion_Affinity_propietario.pdf	http://www.avepa.org/pdf/2013_Fundacion_Affinity_propietario.pdf	1369846264_51a631f8a0f2d0.13693173	Mozilla/5.0 (Windows NT 6.0) AppleWebKit/537.36 (KHTML, like Gecko) Chrome/27.0.1453.94 Safari/537.3	Mozilla/5.0 (Windows NT 6.0) AppleWebKit/537.36 (KHTML, like Gecko) Chrome/27.0.1453.94 Safari/537.36	37.11.89.68	-3.6922	40.4086	Spain	Madrid	29		Urban	1	0	Centre	Clínica veterinaria Vista Alegre	26	Male	1	1	0	1	0	0	0	0	0	0	0
473	High	High	2	3	GENERAL LINK	GeneralLink	VetClinic	1	0	0	0	831	2013-05-29 12:56:09	2013-05-29 13:07:10	Complete				Spanish	http://m.facebook.com/l.php?u=http%3A%2F%2Fsurveys.ethometrix.com%2Fs3%2Festudioconvivencia2013&h=lA	http://m.facebook.com/l.php?u=http%3A%2F%2Fsurveys.ethometrix.com%2Fs3%2Festudioconvivencia2013&h=lAQF0FgnZ&s=1	1369846569_51a63329112759.23383677	Mozilla/5.0 (Linux; U; Android 2.2.1; es-es; GT-S5570 Build/FROYO) AppleWebKit/533.1 (KHTML, like Ge	Mozilla/5.0 (Linux; U; Android 2.2.1; es-es; GT-S5570 Build/FROYO) AppleWebKit/533.1 (KHTML, like Gecko) Version/4.0 Mobile Safari/533.1	81.45.53.78	-3.6922	40.4086	Spain	Madrid	29		Urban	1	0	Centre	centro veterinario Pizarra	55	Female	0	0	1	0	1	1	0	0	0	0	0
474	Low	Low	1	1	GENERAL LINK	GeneralLink	VetClinic	1	0	0	0	833	2013-05-29 12:58:22	2013-05-29 13:05:23	Complete				Spanish			1369846702_51a633aef051d1.41072488	Mozilla/5.0 (Macintosh; Intel Mac OS X 10_7_5) AppleWebKit/534.57.7 (KHTML, like Gecko) Version/5.1.	Mozilla/5.0 (Macintosh; Intel Mac OS X 10_7_5) AppleWebKit/534.57.7 (KHTML, like Gecko) Version/5.1.7 Safari/534.57.7	89.29.170.93	-0.4877	38.3462	Spain	Alicante	60		Urban	1	0	Levante	Hospital Veterinario San Vicente	31	Male	1	1	0	0	0	0	0	1	0	0	0
475	Low	Low	1	1	GENERAL LINK	GeneralLink	VetClinic	1	0	0	0	837	2013-05-29 13:05:28	2013-05-29 13:14:26	Complete				Spanish			1369847128_51a63558b26bd7.56721416	Mozilla/5.0 (Windows NT 5.1) AppleWebKit/537.36 (KHTML, like Gecko) Chrome/27.0.1453.94 Safari/537.3	Mozilla/5.0 (Windows NT 5.1) AppleWebKit/537.36 (KHTML, like Gecko) Chrome/27.0.1453.94 Safari/537.36	87.217.31.240	-3.4546	40.5429	Spain	Daganzo De Arriba	29		Rural	0	1	Centre	Capacés	63	Male	1	1	0	0	0	0	0	1	0	0	0
476	High	High	2	3	GENERAL LINK	GeneralLink	VetClinic	1	0	0	0	840	2013-05-29 13:12:46	2013-05-29 13:23:23	Complete				Spanish			1369847566_51a6370e4ccd14.24142905	Mozilla/5.0 (iPhone; CPU iPhone OS 6_1_3 like Mac OS X) AppleWebKit/536.26 (KHTML, like Gecko) Versi	Mozilla/5.0 (iPhone; CPU iPhone OS 6_1_3 like Mac OS X) AppleWebKit/536.26 (KHTML, like Gecko) Version/6.0 Mobile/10B329 Safari/8536.25	217.125.118.210	-3.6922	40.4086	Spain	Madrid	29		Urban	1	0	Centre	Clínica Vetrrinaria Capacés	55	Female	0	0	1	0	0	0	0	1	0	0	0
477	Low	Low	1	1	GENERAL LINK	GeneralLink	VetClinic	1	0	0	0	844	2013-05-29 13:24:41	2013-05-29 13:40:28	Complete				Spanish			1369848281_51a639d9a8b7f0.72564765	Mozilla/5.0 (compatible; MSIE 10.0; Windows NT 6.1; Trident/6.0)	Mozilla/5.0 (compatible; MSIE 10.0; Windows NT 6.1; Trident/6.0)	87.217.31.240	-3.4546	40.5429	Spain	Daganzo De Arriba	29		Rural	0	1	Centre	capaces	52	Female	0	0	1	0	0	0	0	1	0	0	0
478	High	High	2	3	GENERAL LINK	GeneralLink	VetClinic	1	0	0	0	845	2013-05-29 13:28:18	2013-05-29 13:39:23	Complete				Spanish			1369848498_51a63ab2ba9fb1.42095681	Mozilla/5.0 (iPhone; CPU iPhone OS 6_1 like Mac OS X) AppleWebKit/536.26 (KHTML, like Gecko) Version	Mozilla/5.0 (iPhone; CPU iPhone OS 6_1 like Mac OS X) AppleWebKit/536.26 (KHTML, like Gecko) Version/6.0 Mobile/10B142 Safari/8536.25	85.155.128.208	-15.4134	28.0997	Spain	Las Palmas De Gran Canaria	53		Urban	1	0	Canarias	Huellas	31	Female	0	0	1	0	0	1	0	0	0	0	0
479	Low	Low	1	1	GENERAL LINK	GeneralLink	VetClinic	1	0	0	0	846	2013-05-29 13:28:33	2013-05-29 13:40:33	Complete				Spanish			1369848513_51a63ac198b571.73646432	Mozilla/5.0 (Windows NT 5.1) AppleWebKit/537.36 (KHTML, like Gecko) Chrome/27.0.1453.94 Safari/537.3	Mozilla/5.0 (Windows NT 5.1) AppleWebKit/537.36 (KHTML, like Gecko) Chrome/27.0.1453.94 Safari/537.36	90.173.56.21	-4	40	Spain				Urban	1	0	Centre	Clínica Capaces	68	Male	1	1	0	0	0	0	0	1	0	0	0
480	Low	Low	1	1	GENERAL LINK	GeneralLink	VetClinic	1	0	0	0	847	2013-05-29 13:31:27	2013-05-29 13:46:23	Complete				Spanish			1369848687_51a63b6fe9cc08.47985160	Mozilla/5.0 (compatible; MSIE 10.0; Windows NT 6.1; Trident/6.0)	Mozilla/5.0 (compatible; MSIE 10.0; Windows NT 6.1; Trident/6.0)	95.21.106.82	-0.4	39.4	Spain	Catarroja	60		Rural	0	1	Levante	clinica veterinaria la graveta	32	Female	0	0	1	0	0	0	0	1	0	0	0
481	High	High	2	3	GENERAL LINK	GeneralLink	VetClinic	1	0	0	0	848	2013-05-29 13:32:46	2013-05-29 13:43:29	Complete				Spanish			1369848766_51a63bbe45b101.49882038	Mozilla/5.0 (Windows NT 6.1; WOW64) AppleWebKit/537.36 (KHTML, like Gecko) Chrome/27.0.1453.94 Safar	Mozilla/5.0 (Windows NT 6.1; WOW64) AppleWebKit/537.36 (KHTML, like Gecko) Chrome/27.0.1453.94 Safari/537.36	81.35.201.150	-3.6922	40.4086	Spain	Madrid	29		Urban	1	0	Centre	CV CAPACES	54	Female	0	0	1	0	0	0	0	1	0	0	0
482	High	High	2	3	GENERAL LINK	GeneralLink	VetClinic	1	0	0	0	849	2013-05-29 13:38:58	2013-05-29 13:47:19	Complete				Spanish			1369849138_51a63d32364fc7.04920376	Mozilla/4.0 (compatible; MSIE 8.0; Windows NT 5.1; Trident/4.0; AskTbATU2/5.13.1.18107; msn Optimize	Mozilla/4.0 (compatible; MSIE 8.0; Windows NT 5.1; Trident/4.0; AskTbATU2/5.13.1.18107; msn OptimizedIE8;ESES)	217.216.167.229	-4.7727	37.8916	Spain	Córdoba	51		Rural	0	1	South	C. V. GATICÁN	57	Male	1	1	0	0	0	1	0	0	0	0	0
483	Low	Low	1	1	GENERAL LINK	GeneralLink	VetClinic	1	0	0	0	850	2013-05-29 13:41:41	2013-05-29 13:49:44	Complete				Spanish			1369849301_51a63dd538bee2.24393213	Mozilla/5.0 (compatible; MSIE 9.0; Windows NT 6.0; WOW64; Trident/5.0)	Mozilla/5.0 (compatible; MSIE 9.0; Windows NT 6.0; WOW64; Trident/5.0)	83.58.207.209	-3.6922	40.4086	Spain	Madrid	29		Urban	1	0	Centre	Clinica Capacés	55	Male	1	1	0	0	0	1	0	0	0	0	0
484	High	High	2	3	GENERAL LINK	GeneralLink	VetClinic	1	0	0	0	854	2013-05-29 13:50:01	2013-05-29 14:03:31	Complete				Spanish	https://www.facebook.com/	https://www.facebook.com/	1369849801_51a63fc94d3a24.60012329	Mozilla/5.0 (Windows NT 5.1) AppleWebKit/537.36 (KHTML, like Gecko) Chrome/27.0.1453.94 Safari/537.3	Mozilla/5.0 (Windows NT 5.1) AppleWebKit/537.36 (KHTML, like Gecko) Chrome/27.0.1453.94 Safari/537.36	77.225.134.204	-8.621	42.1621	Spain	Porriño	58		Rural	0	1	NW	ánade	44	Female	0	0	1	0	0	1	0	0	0	0	0
486	High	High	2	3	GENERAL LINK	GeneralLink	VetClinic	1	0	0	0	857	2013-05-29 13:57:32	2013-05-29 14:07:33	Complete				Spanish			1369850252_51a6418c080e30.08922722	Mozilla/5.0 (compatible; MSIE 9.0; Windows NT 6.0; Trident/5.0)	Mozilla/5.0 (compatible; MSIE 9.0; Windows NT 6.0; Trident/5.0)	79.155.98.211	-4.6381	37.5863	Spain	Montilla	51		Rural	0	1	South	gaticam	43	Female	0	0	1	0	0	0	0	0	0	0	1
487	High	High	2	3	GENERAL LINK	GeneralLink	VetClinic	1	0	0	0	858	2013-05-29 14:05:07	2013-05-29 14:11:01	Complete				Spanish	http://www.avepa.org/pdf/2013_Fundacion_Affinity_propietario.pdf	http://www.avepa.org/pdf/2013_Fundacion_Affinity_propietario.pdf	1369850707_51a64353d55930.89798455	Mozilla/5.0 (Windows NT 6.0) AppleWebKit/537.36 (KHTML, like Gecko) Chrome/27.0.1453.94 Safari/537.3	Mozilla/5.0 (Windows NT 6.0) AppleWebKit/537.36 (KHTML, like Gecko) Chrome/27.0.1453.94 Safari/537.36	88.18.153.193	-5.6615	43.5357	Spain	Gijón	34		Urban	1	0	North	Hospital Veterinario Nacho Menes	48	Female	0	0	1	0	0	1	0	0	0	0	0
488	Low	Low	1	1	GENERAL LINK	GeneralLink	VetClinic	1	0	0	0	859	2013-05-29 14:06:48	2013-05-29 14:14:36	Complete				Spanish			1369850808_51a643b8954a00.33484706	Mozilla/5.0 (Windows NT 6.1) AppleWebKit/537.36 (KHTML, like Gecko) Chrome/27.0.1453.94 Safari/537.3	Mozilla/5.0 (Windows NT 6.1) AppleWebKit/537.36 (KHTML, like Gecko) Chrome/27.0.1453.94 Safari/537.36	62.57.220.162	2.1741	41.3984	Spain	Barcelona	56		Urban	1	0	NE	trehtrg	30	Female	0	0	1	0	0	0	0	0	0	0	1
490	Low	Low	1	1	GENERAL LINK	GeneralLink	VetClinic	1	0	0	0	863	2013-05-29 14:18:03	2013-05-29 14:26:22	Complete				Spanish			1369851483_51a6465bc66c38.84854579	Mozilla/4.0 (compatible; MSIE 8.0; Windows NT 5.1; Trident/4.0; GTB7.4; .NET CLR 2.0.50727; .NET CLR	Mozilla/4.0 (compatible; MSIE 8.0; Windows NT 5.1; Trident/4.0; GTB7.4; .NET CLR 2.0.50727; .NET CLR 3.0.04506.648; .NET CLR 3.5.21022; .NET CLR 3.0.4506.2152; .NET CLR 3.5.30729; msn OptimizedIE8;ESES)	77.225.77.2	-0.6822	37.9787	Spain	Torrevieja	60		Rural	0	1	Levante	Zoo Center	52	Male	1	1	0	0	0	1	0	0	0	0	0
491	Low	Low	1	1	GENERAL LINK	GeneralLink	VetClinic	1	0	0	0	864	2013-05-29 14:23:39	2013-05-29 14:32:58	Complete				Spanish	http://www.avepa.org/pdf/2013_Fundacion_Affinity_propietario.pdf	http://www.avepa.org/pdf/2013_Fundacion_Affinity_propietario.pdf	1369851819_51a647ab47daa6.33598726	Mozilla/5.0 (Windows NT 6.1; WOW64; rv:21.0) Gecko/20100101 Firefox/21.0	Mozilla/5.0 (Windows NT 6.1; WOW64; rv:21.0) Gecko/20100101 Firefox/21.0	213.141.32.228	-5.6049	43.2757	Spain	Sotrondio	34		Rural	0	1	North	NACHO MENES	47	Female	0	0	1	0	0	0	0	1	0	0	0
494	High	High	2	3	GENERAL LINK	GeneralLink	VetClinic	1	0	0	0	867	2013-05-29 14:28:29	2013-05-29 14:34:22	Complete				Spanish			1369852109_51a648cd092591.29805784	Mozilla/5.0 (Windows NT 6.1) AppleWebKit/537.36 (KHTML, like Gecko) Chrome/27.0.1453.94 Safari/537.3	Mozilla/5.0 (Windows NT 6.1) AppleWebKit/537.36 (KHTML, like Gecko) Chrome/27.0.1453.94 Safari/537.36	212.106.231.166	-4	40	Spain				Urban	1	0	NW	cv dogos	34	Female	0	0	1	0	0	1	0	0	0	0	0
495	Low	Low	1	1	GENERAL LINK	GeneralLink	VetClinic	1	0	0	0	871	2013-05-29 14:41:14	2013-05-29 14:48:07	Complete				Spanish	https://www.facebook.com/	https://www.facebook.com/	1369852874_51a64bca816fe6.53598139	Mozilla/5.0 (Windows NT 5.1) AppleWebKit/537.36 (KHTML, like Gecko) Chrome/27.0.1453.94 Safari/537.3	Mozilla/5.0 (Windows NT 5.1) AppleWebKit/537.36 (KHTML, like Gecko) Chrome/27.0.1453.94 Safari/537.36	88.12.145.224	-8.5448	42.88	Spain	Santiago De Compostela	58		Urban	1	0	NW	Clínica veterinaria el Bosco	56	Female	0	0	1	0	0	0	0	1	0	0	0
496	Low	Low	1	1	GENERAL LINK	GeneralLink	VetClinic	1	0	0	0	872	2013-05-29 14:48:04	2013-05-29 15:01:35	Complete				English			1369853284_51a64d641f1af9.45765680	Mozilla/5.0 (Windows NT 6.1; WOW64; rv:21.0) Gecko/20100101 Firefox/21.0	Mozilla/5.0 (Windows NT 6.1; WOW64; rv:21.0) Gecko/20100101 Firefox/21.0	81.38.106.61	2.1741	41.3984	Spain	Barcelona	56		Urban	1	0	NE	Ars Veterinaria	64	Male	1	1	0	0	0	1	0	0	0	0	0
497	High	Medium	2	2	GENERAL LINK	GeneralLink	VetClinic	1	0	0	0	873	2013-05-29 14:49:31	2013-05-29 14:54:24	Complete				Spanish	http://www.avepa.org/pdf/2013_Fundacion_Affinity_propietario.pdf	http://www.avepa.org/pdf/2013_Fundacion_Affinity_propietario.pdf	1369853371_51a64dbb6b5484.93264968	Mozilla/5.0 (Windows NT 6.1; WOW64) AppleWebKit/537.36 (KHTML, like Gecko) Chrome/27.0.1453.94 Safar	Mozilla/5.0 (Windows NT 6.1; WOW64) AppleWebKit/537.36 (KHTML, like Gecko) Chrome/27.0.1453.94 Safari/537.36	83.57.130.246	-3.6922	40.4086	Spain	Madrid	29		Urban	1	0	Centre	viana	30	Female	0	0	1	0	0	0	0	1	1	0	0
498	High	High	2	3	GENERAL LINK	GeneralLink	VetClinic	1	0	0	0	874	2013-05-29 14:50:13	2013-05-29 14:59:51	Complete				Spanish			1369853413_51a64de53fbce3.88117673	Mozilla/5.0 (iPhone; CPU iPhone OS 6_1_2 like Mac OS X) AppleWebKit/536.26 (KHTML, like Gecko) Versi	Mozilla/5.0 (iPhone; CPU iPhone OS 6_1_2 like Mac OS X) AppleWebKit/536.26 (KHTML, like Gecko) Version/6.0 Mobile/10B146 Safari/8536.25	83.58.223.132	-3.8713	40.4921	Spain	Las Rozas De Madrid	29		Urban	1	0	Centre	Clínica veterinaria capacés	40	Female	0	0	1	0	0	0	0	1	0	0	0
499	High	Medium	2	2	GENERAL LINK	GeneralLink	VetClinic	1	0	0	0	875	2013-05-29 14:47:07	2013-05-29 15:19:20	Complete				Spanish			1369853227_51a64d2b141556.99599737	Mozilla/5.0 (Linux; U; Android 2.3.6; es-es; GT-S5830i Build/GINGERBREAD) AppleWebKit/533.1 (KHTML,	Mozilla/5.0 (Linux; U; Android 2.3.6; es-es; GT-S5830i Build/GINGERBREAD) AppleWebKit/533.1 (KHTML, like Gecko) Version/4.0 Mobile Safari/533.1	188.76.117.159	-4.7727	37.8916	Spain	Córdoba	51		Rural	0	1	South	gatican. Cordoba	38	Female	0	0	1	0	0	1	0	0	0	0	0
502	Low	Low	1	1	GENERAL LINK	GeneralLink	VetClinic	1	0	0	0	879	2013-05-29 15:12:37	2013-05-29 15:19:14	Complete				Spanish			1369854756_51a65324f22d05.17798421	Mozilla/4.0 (compatible; MSIE 8.0; Windows NT 5.1; Trident/4.0; GTB7.4; .NET CLR 2.0.50727; .NET CLR	Mozilla/4.0 (compatible; MSIE 8.0; Windows NT 5.1; Trident/4.0; GTB7.4; .NET CLR 2.0.50727; .NET CLR 3.0.4506.2152; .NET CLR 3.5.30729; InfoPath.2)	79.144.109.82	-3.6922	40.4086	Spain	Madrid	29		Urban	1	0	Centre	CAPACES	62	Female	0	0	1	0	0	1	0	0	0	0	0
503	High	High	2	3	GENERAL LINK	GeneralLink	VetClinic	1	0	0	0	880	2013-05-29 15:19:49	2013-05-29 15:32:30	Complete				Spanish			1369855189_51a654d5bc8626.91248793	Mozilla/5.0 (compatible; MSIE 10.0; Windows NT 6.1; Trident/6.0)	Mozilla/5.0 (compatible; MSIE 10.0; Windows NT 6.1; Trident/6.0)	88.2.241.16	-3.6922	40.4086	Spain	Madrid	29		Urban	1	0	Centre	Clinica Veterinaria Capacés	52	Female	0	0	1	0	0	0	1	0	0	0	0
504	High	Medium	2	2	GENERAL LINK	GeneralLink	VetClinic	1	0	0	0	881	2013-05-29 15:26:22	2013-05-29 15:32:02	Complete				Spanish			1369855582_51a6565ea7eed5.59102652	Mozilla/5.0 (Windows NT 5.1) AppleWebKit/537.36 (KHTML, like Gecko) Chrome/27.0.1453.94 Safari/537.3	Mozilla/5.0 (Windows NT 5.1) AppleWebKit/537.36 (KHTML, like Gecko) Chrome/27.0.1453.94 Safari/537.36	95.61.81.58	-3.6922	40.4086	Spain	Madrid	29		Urban	1	0	Centre	jose capacés	74	Female	0	0	1	0	1	0	0	0	0	0	0
505	High	High	2	3	GENERAL LINK	GeneralLink	VetClinic	1	0	0	0	883	2013-05-29 15:28:32	2013-05-29 15:59:33	Complete				Spanish			1369855712_51a656e0785ed0.73953576	Mozilla/5.0 (Windows NT 6.1) AppleWebKit/537.36 (KHTML, like Gecko) Chrome/27.0.1453.94 Safari/537.3	Mozilla/5.0 (Windows NT 6.1) AppleWebKit/537.36 (KHTML, like Gecko) Chrome/27.0.1453.94 Safari/537.36	212.225.136.189	-4.7727	37.8916	Spain	Córdoba	51		Rural	0	1	South	GATICAN	32	Female	0	0	1	0	0	0	0	1	0	0	0
506	High	High	2	3	GENERAL LINK	GeneralLink	VetClinic	1	0	0	0	884	2013-05-29 15:39:49	2013-05-29 15:45:27	Complete				Spanish	http://www.avepa.org/pdf/2013_Fundacion_Affinity_propietario.pdf	http://www.avepa.org/pdf/2013_Fundacion_Affinity_propietario.pdf	1369856389_51a65985dbbb97.94005176	Mozilla/5.0 (Windows NT 6.1; rv:21.0) Gecko/20100101 Firefox/21.0	Mozilla/5.0 (Windows NT 6.1; rv:21.0) Gecko/20100101 Firefox/21.0	79.149.192.40	-4	40	Spain				Urban	1	0	Levante	Baitara Veterinaria	29	Female	0	0	1	0	0	0	0	1	0	0	0
507	High	High	2	3	GENERAL LINK	GeneralLink	VetClinic	1	0	0	0	885	2013-05-29 15:49:57	2013-05-29 15:55:26	Complete				Spanish	http://www.avepa.org/pdf/2013_Fundacion_Affinity_propietario.pdf	http://www.avepa.org/pdf/2013_Fundacion_Affinity_propietario.pdf	1369856997_51a65be5d41ba3.45008894	Mozilla/5.0 (Windows NT 6.1) AppleWebKit/537.36 (KHTML, like Gecko) Chrome/27.0.1453.94 Safari/537.3	Mozilla/5.0 (Windows NT 6.1) AppleWebKit/537.36 (KHTML, like Gecko) Chrome/27.0.1453.94 Safari/537.36	77.27.148.135	-8.3167	43.3333	Spain	Oleiros	58		Rural	0	1	NW	centro veterinario artabro	40	Female	0	0	1	0	0	0	0	1	0	0	0
510	High	High	2	3	GENERAL LINK	GeneralLink	VetClinic	1	0	0	0	889	2013-05-29 16:18:17	2013-05-29 16:30:18	Complete				Spanish	http://www.avepa.org/pdf/2013_Fundacion_Affinity_propietario.pdf	http://www.avepa.org/pdf/2013_Fundacion_Affinity_propietario.pdf	1369858697_51a662893a19a0.73017263	Mozilla/5.0 (iPad; CPU OS 6_1_3 like Mac OS X) AppleWebKit/536.26 (KHTML, like Gecko) Mobile/10B329	Mozilla/5.0 (iPad; CPU OS 6_1_3 like Mac OS X) AppleWebKit/536.26 (KHTML, like Gecko) Mobile/10B329 [FBAN/FBIOS;FBAV/6.1.1;FBBV/202949;FBDV/iPad2,1;FBMD/iPad;FBSN/iPhone OS;FBSV/6.1.3;FBSS/1; FBCR/;FBID/tablet;FBLC/es_ES;FBOP/1]	81.37.219.210	-5.5644	42.6284	Spain	Navatejera	55		Rural	0	1	Centre	Hospital veterinario Nacho Menes	42	Female	0	0	1	0	0	0	0	1	0	0	0
511	Low	Low	1	1	GENERAL LINK	GeneralLink	VetClinic	1	0	0	0	891	2013-05-29 16:35:54	2013-05-29 16:43:03	Complete				Spanish			1369859754_51a666aac1a436.99498461	Mozilla/4.0 (compatible; MSIE 8.0; Windows NT 5.1; Trident/4.0; BTRS129225; .NET CLR 1.1.4322; .NET	Mozilla/4.0 (compatible; MSIE 8.0; Windows NT 5.1; Trident/4.0; BTRS129225; .NET CLR 1.1.4322; .NET CLR 2.0.50727; .NET CLR 3.0.4506.2152; .NET CLR 3.5.30729)	83.59.231.14	-4.6562	37.5145	Spain	Aguilar De La Frontera	51		Rural	0	1	South	gatican	42	Female	0	0	1	0	0	0	0	0	0	1	0
513	High	High	2	3	GENERAL LINK	GeneralLink	VetClinic	1	0	0	0	895	2013-05-29 17:03:02	2013-05-29 17:11:04	Complete				Spanish	http://www.avepa.org/pdf/2013_Fundacion_Affinity_propietario.pdf	http://www.avepa.org/pdf/2013_Fundacion_Affinity_propietario.pdf	1369861382_51a66d06bfa005.68044825	Mozilla/5.0 (Windows NT 6.0) AppleWebKit/537.36 (KHTML, like Gecko) Chrome/27.0.1453.94 Safari/537.3	Mozilla/5.0 (Windows NT 6.0) AppleWebKit/537.36 (KHTML, like Gecko) Chrome/27.0.1453.94 Safari/537.36	83.55.230.239	-5.8531	43.3632	Spain	Oviedo	34		Urban	1	0	North	Hospital Veterinario Nacho Menes	59	Female	0	0	1	0	0	0	0	1	0	0	0
514	Low	Low	1	1	GENERAL LINK	GeneralLink	VetClinic	1	0	0	0	899	2013-05-29 17:11:20	2013-05-29 17:15:52	Complete				Spanish	http://www.avepa.org/pdf/2013_Fundacion_Affinity_propietario.pdf	http://www.avepa.org/pdf/2013_Fundacion_Affinity_propietario.pdf	1369861880_51a66ef8721eb2.02285121	Mozilla/5.0 (iPad; CPU OS 6_1_2 like Mac OS X) AppleWebKit/536.26 (KHTML, like Gecko) Version/6.0 Mo	Mozilla/5.0 (iPad; CPU OS 6_1_2 like Mac OS X) AppleWebKit/536.26 (KHTML, like Gecko) Version/6.0 Mobile/10B146 Safari/8536.25	84.126.98.177	-0.3667	39.4667	Spain	Valencia	60		Urban	1	0	Levante	Ricart	32	Female	0	0	1	0	0	1	0	0	0	0	0
515	High	High	2	3	GENERAL LINK	GeneralLink	VetClinic	1	0	0	0	900	2013-05-29 17:16:35	2013-05-29 17:28:05	Complete				Spanish			1369862195_51a670331fe511.21352431	Mozilla/5.0 (iPhone; CPU iPhone OS 6_1_2 like Mac OS X) AppleWebKit/536.26 (KHTML, like Gecko) Versi	Mozilla/5.0 (iPhone; CPU iPhone OS 6_1_2 like Mac OS X) AppleWebKit/536.26 (KHTML, like Gecko) Version/6.0 Mobile/10B146 Safari/8536.25	81.45.52.28	-3.6922	40.4086	Spain	Madrid	29		Urban	1	0	Centre	No lo se	50	Female	0	0	1	0	0	0	0	1	0	0	0
516	High	High	2	3	GENERAL LINK	GeneralLink	VetClinic	1	0	0	0	903	2013-05-29 17:21:23	2013-05-29 17:31:53	Complete				Spanish	http://correo.terra.com/mail/index.php?r=message/show&Message%5Buid%5D=121&Message%5Benvelope%5D%5Bm	http://correo.terra.com/mail/index.php?r=message/show&Message%5Buid%5D=121&Message%5Benvelope%5D%5Bmessage-id%5D=%3Cd7dd509137996bb2971506b8144141e139d.20130529090006%40mail136.us4.mcsv.net%3E&Message%5BmailBox%5D%5Bmailbox_id%5D=Inbox&MailBox%5Bmailbox_id%5D=Inbox&numberOfMessages=25&messagePageIdx=0	1369862483_51a67153e497c3.31392511	Mozilla/5.0 (iPad; U; CPU OS 3_2_2 like Mac OS X; es-es) AppleWebKit/531.21.10 (KHTML, like Gecko) V	Mozilla/5.0 (iPad; U; CPU OS 3_2_2 like Mac OS X; es-es) AppleWebKit/531.21.10 (KHTML, like Gecko) Version/4.0.4 Mobile/7B500 Safari/531.21.10	81.44.237.31	-5.7046	43.3856	Spain	El Berrón	34		Rural	0	1	North	Consulta Naranco	37	Female	0	0	1	0	0	1	0	0	0	0	0
517	Low	Low	1	1	GENERAL LINK	GeneralLink	VetClinic	1	0	0	0	904	2013-05-29 17:30:24	2013-05-29 17:39:20	Complete				Spanish	http://www.avepa.org/pdf/2013_Fundacion_Affinity_propietario.pdf	http://www.avepa.org/pdf/2013_Fundacion_Affinity_propietario.pdf	1369863024_51a67370327490.67000281	Mozilla/5.0 (Windows NT 6.2) AppleWebKit/537.36 (KHTML, like Gecko) Chrome/27.0.1453.94 Safari/537.3	Mozilla/5.0 (Windows NT 6.2) AppleWebKit/537.36 (KHTML, like Gecko) Chrome/27.0.1453.94 Safari/537.36	188.141.203.166	-1.456	43.3965	Spain	Irun	97		Rural	0	1	North	txingudi	45	Female	0	0	1	0	0	1	0	0	0	0	0
518	High	High	2	3	GENERAL LINK	GeneralLink	VetClinic	1	0	0	0	908	2013-05-29 17:36:25	2013-05-29 17:44:50	Complete				Spanish			1369863385_51a674d9178f26.13794940	Mozilla/5.0 (Linux; U; Android 4.1.2; es-es; SAMSUNG GT-I9300/I9300XXEMRA Build/JZO54K) AppleWebKit/	Mozilla/5.0 (Linux; U; Android 4.1.2; es-es; SAMSUNG GT-I9300/I9300XXEMRA Build/JZO54K) AppleWebKit/534.30 (KHTML, like Gecko) Version/4.0 Mobile Safari/534.30	77.209.225.229	-4	40	Spain				Rural	0	1	Centre	el bosque	56	Male	1	1	0	0	0	0	1	0	0	0	0
519	High	High	2	3	GENERAL LINK	GeneralLink	VetClinic	1	0	0	0	909	2013-05-29 17:40:00	2013-05-29 17:51:46	Complete				Spanish			1369863600_51a675b03df206.14449059	Mozilla/5.0 (iPhone; CPU iPhone OS 6_1_3 like Mac OS X) AppleWebKit/536.26 (KHTML, like Gecko) Versi	Mozilla/5.0 (iPhone; CPU iPhone OS 6_1_3 like Mac OS X) AppleWebKit/536.26 (KHTML, like Gecko) Version/6.0 Mobile/10B329 Safari/8536.25	193.153.142.57	-3.8713	40.4921	Spain	Las Rozas	29		Urban	1	0	Centre	Capacés	30	Female	0	0	1	0	0	0	0	1	0	0	0
520	High	High	2	3	GENERAL LINK	GeneralLink	VetClinic	1	0	0	0	911	2013-05-29 17:47:24	2013-05-29 17:55:23	Complete				Spanish	http://www.avepa.org/pdf/2013_Fundacion_Affinity_propietario.pdf	http://www.avepa.org/pdf/2013_Fundacion_Affinity_propietario.pdf	1369864044_51a6776c205820.64154378	Mozilla/5.0 (Windows NT 6.1; WOW64) AppleWebKit/537.36 (KHTML, like Gecko) Chrome/27.0.1453.94 Safar	Mozilla/5.0 (Windows NT 6.1; WOW64) AppleWebKit/537.36 (KHTML, like Gecko) Chrome/27.0.1453.94 Safari/537.36	85.219.10.252	-2.45	42.4667	Spain	Logroño	27		Urban	1	0	Centre	Accion Veterinaria	31	Female	0	0	1	0	0	0	0	0	1	0	0
521	Low	Low	1	1	GENERAL LINK	GeneralLink	VetClinic	1	0	0	0	914	2013-05-29 17:52:50	2013-05-29 17:59:44	Complete				Spanish			1369864370_51a678b21b1070.16909990	Mozilla/5.0 (iPad; CPU OS 5_1_1 like Mac OS X) AppleWebKit/534.46 (KHTML, like Gecko) Version/5.1 Mo	Mozilla/5.0 (iPad; CPU OS 5_1_1 like Mac OS X) AppleWebKit/534.46 (KHTML, like Gecko) Version/5.1 Mobile/9B206 Safari/7534.48.3	217.216.165.138	-4.7727	37.8916	Spain	Córdoba	51		Rural	0	1	South	Gatican	49	Male	1	1	0	0	0	1	0	0	0	0	0
522	High	High	2	3	GENERAL LINK	GeneralLink	VetClinic	1	0	0	0	917	2013-05-29 18:07:08	2013-05-29 18:16:34	Complete				Spanish			1369865228_51a67c0c23c6b2.88943873	Mozilla/5.0 (compatible; MSIE 9.0; Windows NT 6.1; WOW64; Trident/5.0)	Mozilla/5.0 (compatible; MSIE 9.0; Windows NT 6.1; WOW64; Trident/5.0)	83.60.31.229	-3.6922	40.4086	Spain	Madrid	29		Urban	1	0	Centre	Jose Capaces	56	Female	0	0	1	0	0	1	0	0	0	0	0
524	High	Medium	2	2	GENERAL LINK	GeneralLink	VetClinic	1	0	0	0	920	2013-05-29 18:14:22	2013-05-29 18:20:58	Complete				Spanish			1369865662_51a67dbe9c09a8.06569706	Mozilla/5.0 (iPad; CPU OS 6_1_3 like Mac OS X) AppleWebKit/536.26 (KHTML, like Gecko) Version/6.0 Mo	Mozilla/5.0 (iPad; CPU OS 6_1_3 like Mac OS X) AppleWebKit/536.26 (KHTML, like Gecko) Version/6.0 Mobile/10B329 Safari/8536.25	77.227.175.104	2.1094	41.5433	Spain	Sabadell	56		Urban	1	0	NE	Feres clinica veterinaria	46	Male	1	1	0	0	0	1	0	0	0	0	0
526	High	High	2	3	GENERAL LINK	GeneralLink	VetClinic	1	0	0	0	924	2013-05-29 18:27:06	2013-05-29 18:31:26	Complete				Spanish	http://www.avepa.org/pdf/2013_Fundacion_Affinity_propietario.pdf	http://www.avepa.org/pdf/2013_Fundacion_Affinity_propietario.pdf	1369866426_51a680ba16b360.09353568	Mozilla/5.0 (Windows NT 5.1) AppleWebKit/537.36 (KHTML, like Gecko) Chrome/27.0.1453.94 Safari/537.3	Mozilla/5.0 (Windows NT 5.1) AppleWebKit/537.36 (KHTML, like Gecko) Chrome/27.0.1453.94 Safari/537.36	213.60.42.172	-8.4068	43.3666	Spain	La Coruña	58		Urban	1	0	NW	HOSPITAL ABEIRO	28	Female	0	0	1	1	0	0	0	0	0	0	0
528	High	High	2	3	GENERAL LINK	GeneralLink	VetClinic	1	0	0	0	926	2013-05-29 18:35:02	2013-05-29 18:42:57	Complete				Spanish			1369866902_51a682962ffbb4.05778920	Mozilla/4.0 (compatible; MSIE 8.0; Windows NT 5.1; Trident/4.0; GTB7.4; .NET CLR 1.1.4322; .NET CLR	Mozilla/4.0 (compatible; MSIE 8.0; Windows NT 5.1; Trident/4.0; GTB7.4; .NET CLR 1.1.4322; .NET CLR 3.0.4506.2152; .NET CLR 3.5.30729; .NET CLR 2.0.50727)	88.22.70.22	-5.7667	43.25	Spain	Mieres	34		Rural	0	1	North	Nacho Menes Hospital Veterinario	46	Female	0	0	1	0	0	1	0	0	0	0	0
529	Low	Low	1	1	GENERAL LINK	GeneralLink	VetClinic	1	0	0	0	929	2013-05-29 18:56:40	2013-05-29 19:15:58	Complete				Spanish			1369868200_51a687a8a6ddc1.98189969	Mozilla/5.0 (iPad; CPU OS 6_1 like Mac OS X) AppleWebKit/536.26 (KHTML, like Gecko) Version/6.0 Mobi	Mozilla/5.0 (iPad; CPU OS 6_1 like Mac OS X) AppleWebKit/536.26 (KHTML, like Gecko) Version/6.0 Mobile/10B141 Safari/8536.25	95.61.232.4	-8.4068	43.3666	Spain	A Coruña	58		Urban	1	0	NW	C.V. D. Perro	47	Female	0	0	1	0	0	0	0	1	0	0	0
530	High	High	2	3	GENERAL LINK	GeneralLink	VetClinic	1	0	0	0	931	2013-05-29 19:42:37	2013-05-29 19:57:33	Complete				Spanish			1369870956_51a6926cba2191.78979553	Mozilla/5.0 (compatible; MSIE 9.0; Windows NT 6.1; Trident/5.0)	Mozilla/5.0 (compatible; MSIE 9.0; Windows NT 6.1; Trident/5.0)	92.59.231.198	-3.6922	40.4086	Spain	Madrid	29		Urban	1	0	Centre	clinica capaces	44	Male	1	1	0	0	0	1	0	0	0	0	0
532	High	High	2	3	GENERAL LINK	GeneralLink	VetClinic	1	0	0	0	935	2013-05-29 19:55:41	2013-05-29 20:04:50	Complete				Spanish	http://www.facebook.com/l.php?u=http%3A%2F%2Fsurveys.ethometrix.com%2Fs3%2Festudioconvivencia2013&h=	http://www.facebook.com/l.php?u=http%3A%2F%2Fsurveys.ethometrix.com%2Fs3%2Festudioconvivencia2013&h=nAQENXhZ4&s=1	1369871741_51a6957d03ebe9.85454340	Mozilla/5.0 (Windows NT 6.1; rv:21.0) Gecko/20100101 Firefox/21.0	Mozilla/5.0 (Windows NT 6.1; rv:21.0) Gecko/20100101 Firefox/21.0	79.146.1.70	-4.4348	36.7267	Spain	Málaga	51		Rural	0	1	South	Centro Veterinario Pizarra	38	Female	0	0	1	0	0	0	0	1	0	0	0
534	Low	Low	1	1	GENERAL LINK	GeneralLink	VetClinic	1	0	0	0	938	2013-05-30 01:27:50	2013-05-30 01:35:07	Complete				Spanish	http://www.avepa.org/pdf/2013_Fundacion_Affinity_propietario.pdf	http://www.avepa.org/pdf/2013_Fundacion_Affinity_propietario.pdf	1369891670_51a6e356595504.65725265	Mozilla/5.0 (Windows NT 6.2; WOW64) AppleWebKit/537.36 (KHTML, like Gecko) Chrome/27.0.1453.94 Safar	Mozilla/5.0 (Windows NT 6.2; WOW64) AppleWebKit/537.36 (KHTML, like Gecko) Chrome/27.0.1453.94 Safari/537.36	95.18.88.193	-3.8044	43.4647	Spain	Santander	39		Urban	1	0	North	Asistencia veterinaria ASÍS	45	Male	1	1	0	0	0	1	0	0	0	0	0
535	High	High	2	3	GENERAL LINK	GeneralLink	VetClinic	1	0	0	0	939	2013-05-30 01:28:10	2013-05-30 01:36:24	Complete				Spanish			1369891690_51a6e36a7785b0.29378092	Mozilla/4.0 (compatible; MSIE 7.0; Windows NT 5.1; Trident/4.0; InfoPath.2; .NET CLR 2.0.50727; .NET	Mozilla/4.0 (compatible; MSIE 7.0; Windows NT 5.1; Trident/4.0; InfoPath.2; .NET CLR 2.0.50727; .NET CLR 3.0.4506.2152; .NET CLR 3.5.30729)	10.159.52.40, 195.76.253.			Spain	Córdoba			Rural	0	1	South	GATICAN	56	Male	1	1	0	0	0	1	0	0	0	0	0
536	High	Medium	2	2	GENERAL LINK	GeneralLink	VetClinic	1	0	0	0	941	2013-05-30 01:55:15	2013-05-30 02:01:43	Complete				Spanish			1369893315_51a6e9c3144532.72520677	Mozilla/5.0 (compatible; MSIE 9.0; Windows NT 6.1; WOW64; Trident/5.0)	Mozilla/5.0 (compatible; MSIE 9.0; Windows NT 6.1; WOW64; Trident/5.0)	213.98.0.159	-4.7727	37.8916	Spain	Córdoba	51		Rural	0	1	South	GATICAN	40	Female	0	0	1	0	0	0	0	0	0	1	0
537	High	Medium	2	2	GENERAL LINK	GeneralLink	VetClinic	1	0	0	0	943	2013-05-30 02:16:38	2013-05-30 02:35:17	Complete				Spanish			1369894598_51a6eec6b93b95.98185572	Mozilla/5.0 (Windows NT 5.1) AppleWebKit/537.36 (KHTML, like Gecko) Chrome/27.0.1453.94 Safari/537.3	Mozilla/5.0 (Windows NT 5.1) AppleWebKit/537.36 (KHTML, like Gecko) Chrome/27.0.1453.94 Safari/537.36	80.224.20.56	-5.1073	37.8021	Spain	Posadas	51		Rural	0	1	South	CLÍNICA VETERINARIA EL REALEJO	45	Female	0	0	1	0	0	0	1	0	0	0	0
538	Low	Low	1	1	GENERAL LINK	GeneralLink	VetClinic	1	0	0	0	944	2013-05-30 02:26:57	2013-05-30 02:36:04	Complete				Spanish			1369895217_51a6f13194c4f9.65074468	Mozilla/4.0 (compatible; MSIE 7.0; Windows NT 5.1; .NET CLR 1.1.4322; .NET CLR 2.0.50727; .NET CLR 3	Mozilla/4.0 (compatible; MSIE 7.0; Windows NT 5.1; .NET CLR 1.1.4322; .NET CLR 2.0.50727; .NET CLR 3.0.4506.2152; .NET CLR 3.5.30729; .NET4.0C; .NET4.0E)	195.77.128.4	-3.6922	40.4086	Spain	Madrid	29		Urban	1	0	Centre	jose capaces	60	Female	0	0	1	0	0	0	0	1	0	0	0
539	High	Medium	2	2	GENERAL LINK	GeneralLink	VetClinic	1	0	0	0	948	2013-05-30 03:26:21	2013-05-30 03:36:22	Complete				Spanish			1369898781_51a6ff1dc0da90.93132127	Mozilla/5.0 (Windows NT 5.1) AppleWebKit/537.36 (KHTML, like Gecko) Chrome/27.0.1453.94 Safari/537.3	Mozilla/5.0 (Windows NT 5.1) AppleWebKit/537.36 (KHTML, like Gecko) Chrome/27.0.1453.94 Safari/537.36	178.23.213.190	2.1741	41.3984	Spain	Barcelona	56		Urban	1	0	NE	Centre Veterinari Badal - Barcelona	38	Female	0	0	1	0	0	0	0	1	0	0	0
540	High	High	2	3	GENERAL LINK	GeneralLink	VetClinic	1	0	0	0	949	2013-05-30 03:35:11	2013-05-30 03:42:36	Complete				Spanish			1369899311_51a7012f9db7b3.87885512	Mozilla/5.0 (compatible; MSIE 9.0; Windows NT 6.1; Trident/5.0; chromeframe/27.0.1453.94)	Mozilla/5.0 (compatible; MSIE 9.0; Windows NT 6.1; Trident/5.0; chromeframe/27.0.1453.94)	62.14.236.195	-3.6922	40.4086	Spain	Madrid	29		Urban	1	0	Centre	Capacés	29	Female	0	0	1	0	0	0	0	1	0	0	0
541	Low	Low	1	1	GENERAL LINK	GeneralLink	VetClinic	1	0	0	0	950	2013-05-30 03:40:00	2013-05-30 03:49:18	Complete				Spanish			1369899600_51a702502e9a11.88405881	Mozilla/4.0 (compatible; MSIE 8.0; Windows NT 5.1; Trident/4.0; BTRS125471; .NET CLR 1.1.4322; InfoP	Mozilla/4.0 (compatible; MSIE 8.0; Windows NT 5.1; Trident/4.0; BTRS125471; .NET CLR 1.1.4322; InfoPath.1; .NET CLR 2.0.50727; .NET CLR 3.0.4506.2152; .NET CLR 3.5.30729)	81.24.161.105	-4.7727	37.8916	Spain	Córdoba	51		Rural	0	1	South	CLÍNICA COSTA SOL	56	Male	1	1	0	0	0	1	0	0	0	0	0
542	Low	Low	1	1	GENERAL LINK	GeneralLink	VetClinic	1	0	0	0	951	2013-05-30 03:47:05	2013-05-30 03:56:12	Complete				Spanish			1369900025_51a703f9066760.81194255	Mozilla/5.0 (Windows NT 6.1) AppleWebKit/537.36 (KHTML, like Gecko) Chrome/27.0.1453.94 Safari/537.3	Mozilla/5.0 (Windows NT 6.1) AppleWebKit/537.36 (KHTML, like Gecko) Chrome/27.0.1453.94 Safari/537.36	212.106.231.166	-4	40	Spain				Urban	1	0	NW	cvdogos	39	Female	0	0	1	0	0	1	0	0	0	0	0
543	Low	Low	1	1	GENERAL LINK	GeneralLink	VetClinic	1	0	0	0	952	2013-05-30 03:47:44	2013-05-30 03:56:05	Complete				Spanish			1369900064_51a7042013c196.57140127	Mozilla/5.0 (Windows NT 6.1) AppleWebKit/537.36 (KHTML, like Gecko) Chrome/27.0.1453.94 Safari/537.3	Mozilla/5.0 (Windows NT 6.1) AppleWebKit/537.36 (KHTML, like Gecko) Chrome/27.0.1453.94 Safari/537.36	83.44.52.182	2.1094	41.5433	Spain	Sabadell	56		Urban	1	0	NE	BADIA VETERINARIA	49	Female	0	0	1	0	0	1	0	0	0	0	0
544	High	High	2	3	GENERAL LINK	GeneralLink	VetClinic	1	0	0	0	955	2013-05-30 03:36:24	2013-05-30 04:23:35	Complete				Spanish			1369899384_51a701787be382.93842121	Mozilla/5.0 (Windows NT 5.1) AppleWebKit/537.36 (KHTML, like Gecko) Chrome/27.0.1453.94 Safari/537.3	Mozilla/5.0 (Windows NT 5.1) AppleWebKit/537.36 (KHTML, like Gecko) Chrome/27.0.1453.94 Safari/537.36	95.17.154.56	-0.4877	38.3462	Spain	Alicante	60		Urban	1	0	Levante	Gatican	27	Female	0	0	1	1	0	0	0	0	0	0	0
545	Low	Low	1	1	GENERAL LINK	GeneralLink	VetClinic	1	0	0	0	956	2013-05-30 04:16:33	2013-05-30 04:26:42	Complete				English			1369901793_51a70ae14c1ed2.63671103	Mozilla/4.0 (compatible; MSIE 8.0; Windows NT 5.1; Trident/4.0; GTB7.4; InfoPath.3; AskTbORJ/5.15.23	Mozilla/4.0 (compatible; MSIE 8.0; Windows NT 5.1; Trident/4.0; GTB7.4; InfoPath.3; AskTbORJ/5.15.23.36191)	2.136.34.42	2.1741	41.3984	Spain	Barcelona	56		Urban	1	0	NE	ca n'oril veterinari	48	Female	0	0	1	0	0	1	0	0	0	0	0
546	High	High	2	3	GENERAL LINK	GeneralLink	VetClinic	1	0	0	0	958	2013-05-30 04:24:22	2013-05-30 04:50:39	Complete				Spanish			1369902262_51a70cb61ab308.14474452	Mozilla/5.0 (Windows NT 5.1) AppleWebKit/537.36 (KHTML, like Gecko) Chrome/27.0.1453.94 Safari/537.3	Mozilla/5.0 (Windows NT 5.1) AppleWebKit/537.36 (KHTML, like Gecko) Chrome/27.0.1453.94 Safari/537.36	88.23.240.124	-6.2797	36.5158	Spain	Cadiz	51		Urban	1	0	South	CV Real 90	25	Female	0	0	1	1	0	0	0	0	0	0	0
547	Low	Low	1	1	GENERAL LINK	GeneralLink	VetClinic	1	0	0	0	959	2013-05-30 04:33:37	2013-05-30 04:43:18	Complete				Spanish			1369902817_51a70ee1b11493.30319276	Mozilla/4.0 (compatible; MSIE 8.0; Windows NT 5.1; Trident/4.0; GTB7.4; InfoPath.1)	Mozilla/4.0 (compatible; MSIE 8.0; Windows NT 5.1; Trident/4.0; GTB7.4; InfoPath.1)	217.156.188.254	-4	40	Spain				Urban	1	0	Centre	CLINICA CAPACES	52	Female	0	0	1	0	0	0	0	1	0	0	0
548	High	Medium	2	2	GENERAL LINK	GeneralLink	VetClinic	1	0	0	0	964	2013-05-30 04:49:00	2013-05-30 04:59:13	Complete				Spanish			1369903740_51a7127c638dc1.44250087	Mozilla/5.0 (compatible; MSIE 10.0; Windows NT 6.1; WOW64; Trident/6.0)	Mozilla/5.0 (compatible; MSIE 10.0; Windows NT 6.1; WOW64; Trident/6.0)	88.7.185.187	-2.6441	42.4813	Spain	Cenicero	27		Rural	0	1	Centre	servican	27	Male	1	1	0	1	0	0	0	0	0	0	0
549	High	Medium	2	2	GENERAL LINK	GeneralLink	VetClinic	1	0	0	0	966	2013-05-30 04:52:15	2013-05-30 05:11:04	Complete				Spanish			1369903935_51a7133f3caef6.69179610	Mozilla/4.0 (compatible; MSIE 8.0; Windows NT 6.1; Trident/4.0; SLCC2; .NET CLR 2.0.50727; .NET CLR	Mozilla/4.0 (compatible; MSIE 8.0; Windows NT 6.1; Trident/4.0; SLCC2; .NET CLR 2.0.50727; .NET CLR 3.5.30729; .NET CLR 3.0.30729; Media Center PC 6.0; .NET4.0C; .NET4.0E; InfoPath.3; MS-RTC LM 8)	170.162.33.13	8	47	Spain	Madrid			Urban	1	0	Centre	Clinica Veterinaria Capaces	46	Female	0	0	1	0	0	0	1	0	0	0	0
550	Low	Low	1	1	GENERAL LINK	GeneralLink	VetClinic	1	0	0	0	967	2013-05-30 04:57:55	2013-05-30 05:08:18	Complete				Spanish			1369904275_51a714936758b9.76541423	Mozilla/5.0 (Windows NT 5.1) AppleWebKit/537.36 (KHTML, like Gecko) Chrome/27.0.1453.94 Safari/537.3	Mozilla/5.0 (Windows NT 5.1) AppleWebKit/537.36 (KHTML, like Gecko) Chrome/27.0.1453.94 Safari/537.36	217.156.188.254	-4	40	Spain				Urban	1	0	Centre	CLINICA VETERINARIA LOS ANGELES	38	Female	0	0	1	1	0	1	0	0	0	0	0
551	Low	Low	1	1	GENERAL LINK	GeneralLink	VetClinic	1	0	0	0	969	2013-05-30 05:19:26	2013-05-30 05:25:03	Complete				Spanish	http://www.avepa.org/pdf/2013_Fundacion_Affinity_propietario.pdf	http://www.avepa.org/pdf/2013_Fundacion_Affinity_propietario.pdf	1369905566_51a7199e4f5161.98097085	Mozilla/5.0 (Windows NT 5.1) AppleWebKit/537.36 (KHTML, like Gecko) Chrome/27.0.1453.94 Safari/537.3	Mozilla/5.0 (Windows NT 5.1) AppleWebKit/537.36 (KHTML, like Gecko) Chrome/27.0.1453.94 Safari/537.36	85.136.39.82	-5.9761	37.3824	Spain	Sevilla	51		Urban	1	0	South	Clinica Veterinaria Dirus	50	Female	0	0	1	0	0	1	0	0	0	0	0
552	Low	Low	1	1	GENERAL LINK	GeneralLink	VetClinic	1	0	0	0	973	2013-05-30 05:25:15	2013-05-30 05:30:54	Complete				Spanish			1369905915_51a71afb1e50a1.34261928	Mozilla/5.0 (Windows NT 5.1) AppleWebKit/537.36 (KHTML, like Gecko) Chrome/27.0.1453.94 Safari/537.3	Mozilla/5.0 (Windows NT 5.1) AppleWebKit/537.36 (KHTML, like Gecko) Chrome/27.0.1453.94 Safari/537.36	85.136.39.82	-5.9761	37.3824	Spain	Sevilla	51		Urban	1	0	South	clinica veterinaria Villen	45	Female	0	0	1	0	0	1	0	0	0	0	0
553	Low	Low	1	1	GENERAL LINK	GeneralLink	VetClinic	1	0	0	0	974	2013-05-30 05:31:11	2013-05-30 05:34:38	Complete				Spanish			1369906271_51a71c5f492f13.94517442	Mozilla/5.0 (Windows NT 5.1) AppleWebKit/537.36 (KHTML, like Gecko) Chrome/27.0.1453.94 Safari/537.3	Mozilla/5.0 (Windows NT 5.1) AppleWebKit/537.36 (KHTML, like Gecko) Chrome/27.0.1453.94 Safari/537.36	85.136.39.82	-5.9761	37.3824	Spain	Sevilla	51		Urban	1	0	South	Clinica veterinaria EME	47	Female	0	0	1	0	0	1	0	0	0	0	0
554	High	Medium	2	2	GENERAL LINK	GeneralLink	VetClinic	1	0	0	0	975	2013-05-30 05:32:08	2013-05-30 05:37:09	Complete				English			1369906328_51a71c98107e79.76189155	Mozilla/5.0 (Windows NT 5.1) AppleWebKit/537.36 (KHTML, like Gecko) Chrome/27.0.1453.94 Safari/537.3	Mozilla/5.0 (Windows NT 5.1) AppleWebKit/537.36 (KHTML, like Gecko) Chrome/27.0.1453.94 Safari/537.36	83.53.108.247	2.1741	41.3984	Spain	Barcelona	56		Urban	1	0	NE	Isavet	39	Female	0	0	1	0	0	0	0	1	0	0	0
555	High	High	2	3	GENERAL LINK	GeneralLink	VetClinic	1	0	0	0	979	2013-05-30 06:18:29	2013-05-30 06:26:55	Complete				Spanish			1369909109_51a72775735167.11382987	Mozilla/5.0 (Linux; U; Android 2.3.4; es-es; SonyEricssonMT11i Build/4.0.2.A.0.62) AppleWebKit/533.1	Mozilla/5.0 (Linux; U; Android 2.3.4; es-es; SonyEricssonMT11i Build/4.0.2.A.0.62) AppleWebKit/533.1 (KHTML, like Gecko) Version/4.0 Mobile Safari/533.1	81.45.52.2	-3.6922	40.4086	Spain	Madrid	29		Urban	1	0	Centre	clinica veterinaria Ribadesella	36	Female	0	0	1	0	0	1	0	0	0	0	0
556	High	High	2	3	GENERAL LINK	GeneralLink	VetClinic	1	0	0	0	981	2013-05-30 06:22:06	2013-05-30 06:34:03	Complete				Spanish	http://www.avepa.org/pdf/2013_Fundacion_Affinity_propietario.pdf	http://www.avepa.org/pdf/2013_Fundacion_Affinity_propietario.pdf	1369909326_51a7284e47f310.47919760	Mozilla/5.0 (iPhone; CPU iPhone OS 6_1_4 like Mac OS X) AppleWebKit/536.26 (KHTML, like Gecko) Mobil	Mozilla/5.0 (iPhone; CPU iPhone OS 6_1_4 like Mac OS X) AppleWebKit/536.26 (KHTML, like Gecko) Mobile/10B350 [FBAN/FBIOS;FBAV/6.1.1;FBBV/202949;FBDV/iPhone5,2;FBMD/iPhone;FBSN/iPhone OS;FBSV/6.1.4;FBSS/2; FBCR/movistar;FBID/phone;FBLC/es_ES;FBOP/1]	81.36.106.95	-5.8531	43.3632	Spain	Oviedo	34		Urban	1	0	North	Clínica veterinaria Ribadesella	35	Female	0	0	1	1	0	0	0	1	0	0	0
557	High	Medium	2	2	GENERAL LINK	GeneralLink	VetClinic	1	0	0	0	986	2013-05-30 06:35:10	2013-05-30 06:40:22	Complete				Spanish			1369910110_51a72b5eab48f2.51203495	Mozilla/4.0 (compatible; MSIE 8.0; Windows NT 5.1; Trident/4.0)	Mozilla/4.0 (compatible; MSIE 8.0; Windows NT 5.1; Trident/4.0)	188.86.172.242	-4.7727	37.8916	Spain	Córdoba	51		Rural	0	1	South	Gatican	34	Female	0	0	1	0	0	0	0	1	0	0	0
560	High	High	2	3	GENERAL LINK	GeneralLink	VetClinic	1	0	0	0	996	2013-05-30 06:53:37	2013-05-30 06:59:33	Complete				Spanish			1369911217_51a72fb1d632e3.58924411	Mozilla/5.0 (compatible; MSIE 10.0; Windows NT 6.1; Trident/6.0)	Mozilla/5.0 (compatible; MSIE 10.0; Windows NT 6.1; Trident/6.0)	2.139.172.196	2.0818	41.4714	Spain	Sant Cugat Del Vallès	56		Urban	1	0	NE	cv dr tabernero	32	Female	0	0	1	0	0	0	0	1	0	0	0
561	High	High	2	3	GENERAL LINK	GeneralLink	VetClinic	1	0	0	0	998	2013-05-30 07:08:11	2013-05-30 07:13:07	Complete				Spanish			1369912091_51a7331b261c66.66542172	Mozilla/4.0 (compatible; MSIE 8.0; Windows NT 5.1; Trident/4.0; .NET CLR 2.0.50727; .NET CLR 3.0.450	Mozilla/4.0 (compatible; MSIE 8.0; Windows NT 5.1; Trident/4.0; .NET CLR 2.0.50727; .NET CLR 3.0.4506.2152; .NET CLR 3.5.30729; InfoPath.1; .NET CLR 1.1.4322)	79.148.254.123	2.1741	41.3984	Spain	Barcelona	56		Urban	1	0	NE	Clínica Veterinaria Asturpet	31	Female	0	0	1	0	0	0	0	1	0	0	0
564	High	High	2	3	GENERAL LINK	GeneralLink	VetClinic	1	0	0	0	1001	2013-05-30 07:20:24	2013-05-30 07:30:28	Complete				Spanish	http://www.avepa.org/pdf/2013_Fundacion_Affinity_propietario.pdf	http://www.avepa.org/pdf/2013_Fundacion_Affinity_propietario.pdf	1369912824_51a735f8d90a80.85593415	Mozilla/5.0 (Windows NT 6.1; WOW64; rv:21.0) Gecko/20100101 Firefox/21.0	Mozilla/5.0 (Windows NT 6.1; WOW64; rv:21.0) Gecko/20100101 Firefox/21.0	93.156.73.100	-5.6615	43.5357	Spain	Gijón	34		Urban	1	0	North	985389705	52	Female	0	0	1	0	0	1	0	0	0	0	0
565	High	High	2	3	GENERAL LINK	GeneralLink	VetClinic	1	0	0	0	1002	2013-05-30 07:21:51	2013-05-30 07:27:08	Complete				Spanish	http://www.avepa.org/pdf/2013_Fundacion_Affinity_propietario.pdf	http://www.avepa.org/pdf/2013_Fundacion_Affinity_propietario.pdf	1369912911_51a7364f4ccd33.68402857	Mozilla/5.0 (Windows NT 5.1; rv:21.0) Gecko/20100101 Firefox/21.0	Mozilla/5.0 (Windows NT 5.1; rv:21.0) Gecko/20100101 Firefox/21.0	84.127.136.117	-4.0479	43.3494	Spain	Torrelavega	39		Rural	0	1	North	c.v.Cabezón de la Sal	28	Female	0	0	1	0	0	0	0	1	0	0	0
567	High	High	2	3	GENERAL LINK	GeneralLink	VetClinic	1	0	0	0	1004	2013-05-30 07:31:19	2013-05-30 07:38:09	Complete				Spanish	http://www.avepa.org/pdf/2013_Fundacion_Affinity_propietario.pdf	http://www.avepa.org/pdf/2013_Fundacion_Affinity_propietario.pdf	1369913479_51a738875bfa05.14330304	Mozilla/5.0 (Windows NT 6.0; rv:21.0) Gecko/20100101 Firefox/21.0	Mozilla/5.0 (Windows NT 6.0; rv:21.0) Gecko/20100101 Firefox/21.0	93.156.50.64	-5.6615	43.5357	Spain	Gijón	34		Urban	1	0	North	Clinica La Calzada	49	Female	0	0	1	0	0	1	0	0	0	0	0
568	High	High	2	3	GENERAL LINK	GeneralLink	VetClinic	1	0	0	0	1005	2013-05-30 07:34:03	2013-05-30 07:40:21	Complete				Spanish	http://www.avepa.org/pdf/2013_Fundacion_Affinity_propietario.pdf	http://www.avepa.org/pdf/2013_Fundacion_Affinity_propietario.pdf	1369913643_51a7392b5b4b90.64401767	Mozilla/5.0 (Macintosh; Intel Mac OS X 10_7_5) AppleWebKit/536.29.13 (KHTML, like Gecko) Version/6.0	Mozilla/5.0 (Macintosh; Intel Mac OS X 10_7_5) AppleWebKit/536.29.13 (KHTML, like Gecko) Version/6.0.4 Safari/536.29.13	93.156.87.190	-5.6615	43.5357	Spain	Gijón	34		Urban	1	0	North	Asturpet	39	Male	1	1	0	0	0	1	0	0	0	0	0
569	Low	Low	1	1	GENERAL LINK	GeneralLink	VetClinic	1	0	0	0	1006	2013-05-30 06:07:27	2013-05-30 07:46:30	Complete				Spanish			1369908447_51a724df87b0a1.64422979	Mozilla/5.0 (Windows NT 6.1) AppleWebKit/537.36 (KHTML, like Gecko) Chrome/27.0.1453.94 Safari/537.3	Mozilla/5.0 (Windows NT 6.1) AppleWebKit/537.36 (KHTML, like Gecko) Chrome/27.0.1453.94 Safari/537.36	217.216.187.230	-4.7727	37.8916	Spain	Córdoba	51		Rural	0	1	South	Veterinaria Gatican	31	Female	0	0	1	1	0	0	0	0	0	0	0
570	High	High	2	3	GENERAL LINK	GeneralLink	VetClinic	1	0	0	0	1008	2013-05-30 07:41:21	2013-05-30 07:47:05	Complete				Spanish			1369914081_51a73ae15dc025.19228686	Mozilla/4.0 (compatible; MSIE 8.0; Windows NT 5.1; Trident/4.0; .NET CLR 1.1.4322; .NET CLR 2.0.5072	Mozilla/4.0 (compatible; MSIE 8.0; Windows NT 5.1; Trident/4.0; .NET CLR 1.1.4322; .NET CLR 2.0.50727; .NET CLR 3.0.4506.2152; .NET CLR 3.5.30729)	80.58.213.240	-4	40	Spain				Urban	1	0	North	CLINICA VETERINARIA ASTURPET	48	Female	0	0	1	1	0	0	0	0	0	0	0
571	High	High	2	3	GENERAL LINK	GeneralLink	VetClinic	1	0	0	0	1009	2013-05-30 07:44:25	2013-05-30 07:49:56	Complete				Spanish	http://www.avepa.org/pdf/2013_Fundacion_Affinity_propietario.pdf	http://www.avepa.org/pdf/2013_Fundacion_Affinity_propietario.pdf	1369914265_51a73b999965b4.60800617	Mozilla/5.0 (Windows NT 5.1; rv:21.0) Gecko/20100101 Firefox/21.0	Mozilla/5.0 (Windows NT 5.1; rv:21.0) Gecko/20100101 Firefox/21.0	93.156.205.22	-5.9248	43.5547	Spain	Avilés	34		Rural	0	1	North	Clínica veterinaria asturpet	27	Female	0	0	1	0	0	0	0	1	0	0	0
572	High	High	2	3	GENERAL LINK	GeneralLink	VetClinic	1	0	0	0	1010	2013-05-30 07:49:20	2013-05-30 07:54:03	Complete				Spanish	http://www.avepa.org/pdf/2013_Fundacion_Affinity_propietario.pdf	http://www.avepa.org/pdf/2013_Fundacion_Affinity_propietario.pdf	1369914560_51a73cc01429d9.68955339	Mozilla/5.0 (Windows NT 6.0; WOW64; rv:21.0) Gecko/20100101 Firefox/21.0	Mozilla/5.0 (Windows NT 6.0; WOW64; rv:21.0) Gecko/20100101 Firefox/21.0	83.97.205.137	-5.6615	43.5357	Spain	Gijón	34		Urban	1	0	North	asturpet	31	Female	0	0	1	1	0	0	0	0	0	0	0
573	High	High	2	3	GENERAL LINK	GeneralLink	VetClinic	1	0	0	0	1014	2013-05-30 08:08:32	2013-05-30 08:14:50	Complete				Spanish	http://www.avepa.org/pdf/2013_Fundacion_Affinity_propietario.pdf	http://www.avepa.org/pdf/2013_Fundacion_Affinity_propietario.pdf	1369915712_51a741403cdf24.65606670	Mozilla/5.0 (Windows NT 5.1) AppleWebKit/537.36 (KHTML, like Gecko) Chrome/27.0.1453.94 Safari/537.3	Mozilla/5.0 (Windows NT 5.1) AppleWebKit/537.36 (KHTML, like Gecko) Chrome/27.0.1453.94 Safari/537.36	46.27.185.92	-5.6615	43.5357	Spain	Gijón	34		Urban	1	0	North	asturpet	25	Female	0	0	1	1	0	0	0	0	0	0	0
574	High	Medium	2	2	GENERAL LINK	GeneralLink	VetClinic	1	0	0	0	1015	2013-05-30 08:21:57	2013-05-30 08:30:00	Complete				Spanish			1369916517_51a74465e290a7.17517827	Mozilla/5.0 (compatible; MSIE 10.0; Windows NT 6.1; Trident/6.0)	Mozilla/5.0 (compatible; MSIE 10.0; Windows NT 6.1; Trident/6.0)	85.152.12.17	-5.6615	43.5357	Spain	Gijón	34		Urban	1	0	North	asturpet	40	Female	0	0	1	0	0	1	0	0	0	0	0
576	Low	Low	1	1	GENERAL LINK	GeneralLink	VetClinic	1	0	0	0	1018	2013-05-30 08:32:39	2013-05-30 08:45:31	Complete				Spanish	http://es-mg42.mail.yahoo.com/neo/launch?.rand=6304e7204f7ta	http://es-mg42.mail.yahoo.com/neo/launch?.rand=6304e7204f7ta	1369917159_51a746e766dab0.44247318	Mozilla/5.0 (Windows NT 6.1; rv:21.0) Gecko/20100101 Firefox/21.0	Mozilla/5.0 (Windows NT 6.1; rv:21.0) Gecko/20100101 Firefox/21.0	79.151.238.188	-0.3667	39.4667	Spain	Valencia	60		Urban	1	0	Levante	CV ANTONIO TUDELA	49	Male	1	1	0	0	0	0	1	0	0	0	0
579	High	High	2	3	GENERAL LINK	GeneralLink	VetClinic	1	0	0	0	1021	2013-05-30 08:41:53	2013-05-30 08:49:22	Complete				Spanish	http://www.avepa.org/pdf/2013_Fundacion_Affinity_propietario.pdf	http://www.avepa.org/pdf/2013_Fundacion_Affinity_propietario.pdf	1369917713_51a74911cb1852.81757213	Mozilla/5.0 (Windows NT 5.1; rv:21.0) Gecko/20100101 Firefox/21.0	Mozilla/5.0 (Windows NT 5.1; rv:21.0) Gecko/20100101 Firefox/21.0	217.11.114.222	-5.8833	43.4333	Spain	Llanera	34		Rural	0	1	North	ASTURPET	46	Female	0	0	1	0	0	1	0	0	0	0	0
580	High	High	2	3	GENERAL LINK	GeneralLink	VetClinic	1	0	0	0	1022	2013-05-30 08:42:54	2013-05-30 08:48:37	Complete				Spanish	http://www.avepa.org/pdf/2013_Fundacion_Affinity_propietario.pdf	http://www.avepa.org/pdf/2013_Fundacion_Affinity_propietario.pdf	1369917774_51a7494ee004e0.52483111	Mozilla/5.0 (Windows NT 6.2; WOW64; rv:21.0) Gecko/20100101 Firefox/21.0	Mozilla/5.0 (Windows NT 6.2; WOW64; rv:21.0) Gecko/20100101 Firefox/21.0	85.51.104.169	-4.0479	43.3494	Spain	Torrelavega	39		Rural	0	1	North	ASTURPET	50	Male	1	1	0	0	0	0	0	1	0	0	0
581	High	High	2	3	GENERAL LINK	GeneralLink	VetClinic	1	0	0	0	1024	2013-05-30 08:46:29	2013-05-30 08:54:38	Complete				Spanish	http://www.avepa.org/pdf/2013_Fundacion_Affinity_propietario.pdf	http://www.avepa.org/pdf/2013_Fundacion_Affinity_propietario.pdf	1369917988_51a74a24efc6a5.33154489	Mozilla/5.0 (Windows NT 6.1; rv:21.0) Gecko/20100101 Firefox/21.0	Mozilla/5.0 (Windows NT 6.1; rv:21.0) Gecko/20100101 Firefox/21.0	83.97.225.214	-5.6615	43.5357	Spain	Gijón	34		Urban	1	0	North	cenvet	47	Female	0	0	1	0	0	0	0	1	0	0	0
582	Low	Low	1	1	GENERAL LINK	GeneralLink	VetClinic	1	0	0	0	1025	2013-05-30 08:56:38	2013-05-30 09:03:30	Complete				Spanish			1369918598_51a74c86392352.71928191	Mozilla/5.0 (compatible; MSIE 9.0; Windows NT 6.1; Trident/5.0; MUTUA)	Mozilla/5.0 (compatible; MSIE 9.0; Windows NT 6.1; Trident/5.0; MUTUA)	194.179.68.63	-3.6922	40.4086	Spain	Madrid	29		Urban	1	0	Centre	CLÍNICA CAPACÉS	36	Female	0	0	1	0	0	0	0	0	0	1	0
583	Low	Low	1	1	GENERAL LINK	GeneralLink	VetClinic	1	0	0	0	1026	2013-05-30 09:02:18	2013-05-30 09:17:12	Complete				Spanish			1369918938_51a74dda4afb10.30494783	Mozilla/4.0 (compatible; MSIE 8.0; Windows NT 5.1; Trident/4.0; .NET CLR 1.1.4322; .NET CLR 2.0.5072	Mozilla/4.0 (compatible; MSIE 8.0; Windows NT 5.1; Trident/4.0; .NET CLR 1.1.4322; .NET CLR 2.0.50727; .NET CLR 3.0.04506.648; .NET CLR 3.5.21022; .NET CLR 3.0.4506.2152; .NET CLR 3.5.30729)	85.54.173.183	-3.6922	40.4086	Spain	Madrid	29		Urban	1	0	Centre	CLINICA VETERINARIA LARDY	44	Female	0	0	1	0	0	1	0	0	0	0	0
584	High	High	2	3	GENERAL LINK	GeneralLink	VetClinic	1	0	0	0	1027	2013-05-30 09:02:43	2013-05-30 09:12:40	Complete				Spanish			1369918963_51a74df326dfb5.76174591	Mozilla/5.0 (iPhone; CPU iPhone OS 6_0_1 like Mac OS X) AppleWebKit/536.26 (KHTML, like Gecko) Versi	Mozilla/5.0 (iPhone; CPU iPhone OS 6_0_1 like Mac OS X) AppleWebKit/536.26 (KHTML, like Gecko) Version/6.0 Mobile/10A523 Safari/8536.25	178.60.113.217	-8.3167	43.3333	Spain	Oleiros	58		Rural	0	1	NW	Del sol	38	Female	0	0	1	1	1	1	0	0	0	0	0
585	High	Medium	2	2	GENERAL LINK	GeneralLink	VetClinic	1	0	0	0	1028	2013-05-30 09:18:26	2013-05-30 09:21:54	Complete				Spanish	http://www.avepa.org/pdf/2013_Fundacion_Affinity_propietario.pdf	http://www.avepa.org/pdf/2013_Fundacion_Affinity_propietario.pdf	1369919906_51a751a218cdf8.13509722	Mozilla/5.0 (Windows NT 6.1; WOW64) AppleWebKit/537.36 (KHTML, like Gecko) Chrome/27.0.1453.94 Safar	Mozilla/5.0 (Windows NT 6.1; WOW64) AppleWebKit/537.36 (KHTML, like Gecko) Chrome/27.0.1453.94 Safari/537.36	80.24.108.19	-5.8121	43.4027	Spain	Lugones	34		Rural	0	1	North	Clinica Veterinaria Covadonga	34	Female	0	0	1	0	0	0	0	0	0	1	0
588	High	High	2	3	GENERAL LINK	GeneralLink	VetClinic	1	0	0	0	1035	2013-05-30 09:35:22	2013-05-30 09:43:06	Complete				Spanish	http://www.avepa.org/pdf/2013_Fundacion_Affinity_propietario.pdf	http://www.avepa.org/pdf/2013_Fundacion_Affinity_propietario.pdf	1369920922_51a7559a7a9342.23688734	Mozilla/5.0 (iPhone; CPU iPhone OS 6_1_3 like Mac OS X) AppleWebKit/536.26 (KHTML, like Gecko) Mobil	Mozilla/5.0 (iPhone; CPU iPhone OS 6_1_3 like Mac OS X) AppleWebKit/536.26 (KHTML, like Gecko) Mobile/10B329 [FBAN/FBIOS;FBAV/6.1.1;FBBV/202949;FBDV/iPhone3,1;FBMD/iPhone;FBSN/iPhone OS;FBSV/6.1.3;FBSS/2; FBCR/OrangeEspa_a;FBID/phone;FBLC/es_ES;FBOP/1]	84.127.195.197	-0.0392	39.9875	Spain	Castellón	60		Urban	1	0	Levante	Clínica Sant Marc	30	Female	0	0	1	0	0	0	0	1	0	0	0
589	High	High	2	3	GENERAL LINK	GeneralLink	VetClinic	1	0	0	0	1036	2013-05-30 09:35:25	2013-05-30 09:43:02	Complete				Spanish			1369920925_51a7559db8bd89.75161694	Mozilla/5.0 (compatible; MSIE 10.0; Windows NT 6.1; WOW64; Trident/6.0)	Mozilla/5.0 (compatible; MSIE 10.0; Windows NT 6.1; WOW64; Trident/6.0)	195.5.81.145	-4	40	Spain				Rural	0	1	Levante	CLINICA VETERINARIO SANT MARC	38	Female	0	0	1	0	0	1	0	0	0	0	0
590	Low	Low	1	1	GENERAL LINK	GeneralLink	VetClinic	1	0	0	0	1037	2013-05-30 09:35:34	2013-05-30 09:43:23	Complete				Spanish	http://www.avepa.org/pdf/2013_Fundacion_Affinity_propietario.pdf	http://www.avepa.org/pdf/2013_Fundacion_Affinity_propietario.pdf	1369920934_51a755a68956c4.16068691	Opera/9.80 (Windows NT 6.0) Presto/2.12.388 Version/12.15	Opera/9.80 (Windows NT 6.0) Presto/2.12.388 Version/12.15	83.97.152.57	-5.6615	43.5357	Spain	Gijón	34		Urban	1	0	North	montevil	56	Female	0	0	1	0	0	1	0	0	0	0	0
591	Low	Low	1	1	GENERAL LINK	GeneralLink	VetClinic	1	0	0	0	1038	2013-05-30 09:41:21	2013-05-30 09:47:03	Complete				Spanish	http://www.avepa.org/pdf/2013_Fundacion_Affinity_propietario.pdf	http://www.avepa.org/pdf/2013_Fundacion_Affinity_propietario.pdf	1369921281_51a75701c8e660.72888028	Mozilla/5.0 (iPad; CPU OS 6_1_3 like Mac OS X) AppleWebKit/536.26 (KHTML, like Gecko) Mobile/10B329	Mozilla/5.0 (iPad; CPU OS 6_1_3 like Mac OS X) AppleWebKit/536.26 (KHTML, like Gecko) Mobile/10B329 [FBAN/FBIOS;FBAV/5.6;FBBV/144493;FBDV/iPad2,2;FBMD/iPad;FBSN/iPhone OS;FBSV/6.1.3;FBSS/1; FBCR/Carrier;FBID/tablet;FBLC/es_ES;FBOP/0]	81.203.1.33	-0.0392	39.9875	Spain	Castellón	60		Urban	1	0	Levante	Sant marc	44	Female	0	0	1	0	0	1	0	0	0	0	0
592	Low	Low	1	1	GENERAL LINK	GeneralLink	VetClinic	1	0	0	0	1040	2013-05-30 09:51:10	2013-05-30 09:58:11	Complete				Spanish			1369921870_51a7594eca9202.18370865	Mozilla/5.0 (compatible; MSIE 9.0; Windows NT 6.1; WOW64; Trident/5.0)	Mozilla/5.0 (compatible; MSIE 9.0; Windows NT 6.1; WOW64; Trident/5.0)	47.58.129.233	-4	40	Spain				Urban	1	0	Centre	Clinica Veterinaria Capacés	36	Female	0	0	1	0	0	1	0	0	0	0	0
593	High	High	2	3	GENERAL LINK	GeneralLink	VetClinic	1	0	0	0	1043	2013-05-30 09:55:37	2013-05-30 10:01:22	Complete				Spanish	http://www.avepa.org/pdf/2013_Fundacion_Affinity_propietario.pdf	http://www.avepa.org/pdf/2013_Fundacion_Affinity_propietario.pdf	1369922137_51a75a59d05ea2.35883342	Mozilla/5.0 (Windows NT 5.1; rv:21.0) Gecko/20100101 Firefox/21.0	Mozilla/5.0 (Windows NT 5.1; rv:21.0) Gecko/20100101 Firefox/21.0	195.76.57.3	1.2716	41.6727	Spain	Cervera	56		Rural	0	1	NE	Centre Veterinari M. Angeles Martíneze	43	Female	0	0	1	0	0	1	0	0	0	0	0
596	Low	Low	1	1	GENERAL LINK	GeneralLink	VetClinic	1	0	0	0	1048	2013-05-30 10:06:28	2013-05-30 10:18:13	Complete				Spanish	http://www.avepa.org/pdf/2013_Fundacion_Affinity_propietario.pdf	http://www.avepa.org/pdf/2013_Fundacion_Affinity_propietario.pdf	1369922788_51a75ce4c473d0.15125119	Mozilla/5.0 (Windows NT 6.1; WOW64; rv:21.0) Gecko/20100101 Firefox/21.0	Mozilla/5.0 (Windows NT 6.1; WOW64; rv:21.0) Gecko/20100101 Firefox/21.0	195.235.189.141	-3.6922	40.4086	Spain	Madrid	29		Urban	1	0	Centre	CV M. Ángeles Martínez	41	Female	0	0	1	0	0	0	0	1	0	0	0
599	High	High	2	3	GENERAL LINK	GeneralLink	VetClinic	1	0	0	0	1052	2013-05-30 10:25:22	2013-05-30 10:34:50	Complete				Spanish	https://www.facebook.com/	https://www.facebook.com/	1369923922_51a76152d26661.74659073	Mozilla/5.0 (Windows NT 6.1; WOW64) AppleWebKit/537.36 (KHTML, like Gecko) Chrome/27.0.1453.94 Safar	Mozilla/5.0 (Windows NT 6.1; WOW64) AppleWebKit/537.36 (KHTML, like Gecko) Chrome/27.0.1453.94 Safari/537.36	79.150.68.244	2.1741	41.3984	Spain	Barcelona	56		Urban	1	0	NE	clinica maenescalia	48	Female	0	0	1	0	0	0	1	0	0	0	0
601	High	High	2	3	GENERAL LINK	GeneralLink	VetClinic	1	0	0	0	1054	2013-05-30 10:28:52	2013-05-30 10:39:50	Complete				Spanish	http://www.avepa.org/pdf/2013_Fundacion_Affinity_propietario.pdf	http://www.avepa.org/pdf/2013_Fundacion_Affinity_propietario.pdf	1369924132_51a762246eabe4.17226301	Mozilla/5.0 (Windows NT 6.0) AppleWebKit/537.36 (KHTML, like Gecko) Chrome/27.0.1453.94 Safari/537.3	Mozilla/5.0 (Windows NT 6.0) AppleWebKit/537.36 (KHTML, like Gecko) Chrome/27.0.1453.94 Safari/537.36	79.157.248.229	2.1741	41.3984	Spain	Barcelona	56		Urban	1	0	NE	Consultorio Veterinario Mª Angels Martínez Odena	56	Female	0	0	1	0	0	0	0	0	0	1	0
602	High	Medium	2	2	GENERAL LINK	GeneralLink	VetClinic	1	0	0	0	1055	2013-05-30 10:29:57	2013-05-30 11:51:39	Complete				Spanish			1369924197_51a7626514bc37.87654565	Mozilla/5.0 (Linux; U; Android 4.1.2; es-es; GT-I9300 Build/JZO54K) AppleWebKit/534.30 (KHTML, like	Mozilla/5.0 (Linux; U; Android 4.1.2; es-es; GT-I9300 Build/JZO54K) AppleWebKit/534.30 (KHTML, like Gecko) Version/4.0 Mobile Safari/534.30	213.143.49.19	-3.6922	40.4086	Spain	Madrid	29		Urban	1	0	Centre	ars veterinaria	37	Female	0	0	1	0	0	0	0	1	0	0	0
603	High	High	2	3	GENERAL LINK	GeneralLink	VetClinic	1	0	0	0	1057	2013-05-30 10:29:20	2013-05-30 10:37:26	Complete				Spanish	http://www.facebook.com/l.php?u=http%3A%2F%2Fsurveys.ethometrix.com%2Fs3%2Festudioconvivencia2013&h=	http://www.facebook.com/l.php?u=http%3A%2F%2Fsurveys.ethometrix.com%2Fs3%2Festudioconvivencia2013&h=pAQEoABOxAQGSs18xq-j_5cXCmkk-U8TxndTl8jVNEMELdA&s=1	1369924160_51a76240d176e4.66078609	Mozilla/5.0 (compatible; MSIE 9.0; Windows NT 6.0; Trident/5.0)	Mozilla/5.0 (compatible; MSIE 9.0; Windows NT 6.0; Trident/5.0)	83.37.65.237	2.1741	41.3984	Spain	Barcelona	56		Urban	1	0	NE	Anavet	42	Female	0	0	1	0	0	0	0	1	0	0	0
604	High	High	2	3	GENERAL LINK	GeneralLink	VetClinic	1	0	0	0	1058	2013-05-30 10:30:41	2013-05-30 10:34:57	Complete				Spanish			1369924241_51a7629135a8e2.65074956	Mozilla/4.0 (compatible; MSIE 8.0; Windows NT 5.1; Trident/4.0; BTRS100287; .NET CLR 2.0.50727; .NET	Mozilla/4.0 (compatible; MSIE 8.0; Windows NT 5.1; Trident/4.0; BTRS100287; .NET CLR 2.0.50727; .NET4.0C; Zune 4.7; .NET CLR 3.0.4506.2152; .NET CLR 3.5.30729)	83.52.28.22	0.4271	40.4165	Spain	Benicarló	60		Rural	0	1	Levante	Clinica veterinaria sant lluc	27	Female	0	0	1	1	0	0	0	0	0	0	0
605	High	High	2	3	GENERAL LINK	GeneralLink	VetClinic	1	0	0	0	1059	2013-05-30 10:36:47	2013-05-30 10:46:47	Complete				Spanish	https://m.facebook.com	https://m.facebook.com	1369924607_51a763ffc9bec3.16985623	Mozilla/5.0 (iPhone; CPU iPhone OS 6_1_3 like Mac OS X) AppleWebKit/536.26 (KHTML, like Gecko) Mobil	Mozilla/5.0 (iPhone; CPU iPhone OS 6_1_3 like Mac OS X) AppleWebKit/536.26 (KHTML, like Gecko) Mobile/10B329 [FBAN/FBIOS;FBAV/6.1.1;FBBV/202949;FBDV/iPhone3,1;FBMD/iPhone;FBSN/iPhone OS;FBSV/6.1.3;FBSS/2; FBCR/OrangeEspa_a;FBID/phone;FBLC/es_ES;FBOP/1]	85.58.56.143	2.1741	41.3984	Spain	Barcelona	56		Urban	1	0	NE	Manescalia	35	Female	0	0	1	0	0	0	0	1	0	0	0
606	High	High	2	3	GENERAL LINK	GeneralLink	VetClinic	1	0	0	0	1060	2013-05-30 10:27:28	2013-05-30 10:45:54	Complete				English	http://www.facebook.com/l.php?u=http%3A%2F%2Fsurveys.ethometrix.com%2Fs3%2Festudioconvivencia2013&h=	http://www.facebook.com/l.php?u=http%3A%2F%2Fsurveys.ethometrix.com%2Fs3%2Festudioconvivencia2013&h=7AQFGrmnoAQFNDpzg443W6wIPYPzFcXNGmIEvDVoCgtfdCg&s=1	1369924048_51a761d00ece88.56728126	Mozilla/5.0 (compatible; MSIE 9.0; Windows NT 6.1; Trident/5.0)	Mozilla/5.0 (compatible; MSIE 9.0; Windows NT 6.1; Trident/5.0)	83.247.136.1	2.1741	41.3984	Spain	Barcelona	56		Urban	1	0	NE	Sant Josep	41	Female	0	0	1	0	0	0	0	1	0	0	0
609	High	High	2	3	GENERAL LINK	GeneralLink	VetClinic	1	0	0	0	1065	2013-05-30 10:58:12	2013-05-30 11:07:12	Complete				Spanish	http://www.avepa.org/pdf/2013_Fundacion_Affinity_propietario.pdf	http://www.avepa.org/pdf/2013_Fundacion_Affinity_propietario.pdf	1369925892_51a76904437c27.12361497	Mozilla/5.0 (Windows NT 5.1) AppleWebKit/537.36 (KHTML, like Gecko) Chrome/27.0.1453.94 Safari/537.3	Mozilla/5.0 (Windows NT 5.1) AppleWebKit/537.36 (KHTML, like Gecko) Chrome/27.0.1453.94 Safari/537.36	85.152.176.252	-5.6846	43.3001	Spain	Langreo	34		Rural	0	1	North	hospital veterinario rubiera	41	Female	0	0	1	0	0	0	0	1	0	0	0
610	High	High	2	3	GENERAL LINK	GeneralLink	VetClinic	1	0	0	0	1066	2013-05-30 10:59:05	2013-05-30 11:10:42	Complete				Spanish	http://m.facebook.com/l.php?u=http%3A%2F%2Fsurveys.ethometrix.com%2Fs3%2Festudioconvivencia2013&h=EA	http://m.facebook.com/l.php?u=http%3A%2F%2Fsurveys.ethometrix.com%2Fs3%2Festudioconvivencia2013&h=EAQEog_yc&s=1	1369925945_51a7693934f8d3.88972752	Mozilla/5.0 (Linux; U; Android 2.3.4; es-es; GT-I9001-ORANGE/I9001BVKPA Build/GINGERBREAD) AppleWebK	Mozilla/5.0 (Linux; U; Android 2.3.4; es-es; GT-I9001-ORANGE/I9001BVKPA Build/GINGERBREAD) AppleWebKit/533.1 (KHTML, like Gecko) Version/4.0 Mobile Safari/533.1	83.54.204.133	2.2863	41.683	Spain	La Garriga	56		Rural	0	1	NE	manescalia	39	Female	0	0	1	1	0	1	0	0	0	0	0
611	High	Medium	2	2	GENERAL LINK	GeneralLink	VetClinic	1	0	0	0	1067	2013-05-30 11:05:30	2013-05-30 11:11:35	Complete				Spanish			1369926330_51a76aba1134e2.62564725	Mozilla/4.0 (compatible; MSIE 8.0; Windows NT 5.1; Trident/4.0; InfoPath.1)	Mozilla/4.0 (compatible; MSIE 8.0; Windows NT 5.1; Trident/4.0; InfoPath.1)	83.59.223.106	2.1741	41.3984	Spain	Barcelona	56		Urban	1	0	NE	Espai Veterinari	32	Female	0	0	1	0	0	0	0	1	0	0	0
614	High	High	2	3	GENERAL LINK	GeneralLink	VetClinic	1	0	0	0	1070	2013-05-30 11:12:00	2013-05-30 13:40:13	Complete				Spanish			1369926720_51a76c40e55525.21688108	Mozilla/5.0 (compatible; MSIE 9.0; Windows NT 6.1; WOW64; Trident/5.0)	Mozilla/5.0 (compatible; MSIE 9.0; Windows NT 6.1; WOW64; Trident/5.0)	95.16.174.117	-5.8121	43.4027	Spain	Lugones	34		Rural	0	1	North	ASTURPET	37	Female	0	0	1	0	0	0	0	1	0	0	0
616	High	High	2	3	GENERAL LINK	GeneralLink	VetClinic	1	0	0	0	1073	2013-05-30 11:19:44	2013-05-30 11:26:13	Complete				Spanish	http://www.avepa.org/pdf/2013_Fundacion_Affinity_propietario.pdf	http://www.avepa.org/pdf/2013_Fundacion_Affinity_propietario.pdf	1369927184_51a76e10915666.88294193	Mozilla/5.0 (Windows NT 6.1; WOW64) AppleWebKit/537.36 (KHTML, like Gecko) Chrome/27.0.1453.94 Safar	Mozilla/5.0 (Windows NT 6.1; WOW64) AppleWebKit/537.36 (KHTML, like Gecko) Chrome/27.0.1453.94 Safari/537.36	80.28.222.175	2.1741	41.3984	Spain	Barcelona	56		Urban	1	0	NE	Centre Caní Corcega	53	Male	1	1	0	0	0	1	0	0	0	0	0
617	High	High	2	3	GENERAL LINK	GeneralLink	VetClinic	1	0	0	0	1074	2013-05-30 11:20:15	2013-05-30 11:25:44	Complete				Spanish	http://www.avepa.org/pdf/2013_Fundacion_Affinity_propietario.pdf	http://www.avepa.org/pdf/2013_Fundacion_Affinity_propietario.pdf	1369927215_51a76e2fa8a252.92046530	Mozilla/5.0 (Windows NT 6.1; WOW64) AppleWebKit/537.36 (KHTML, like Gecko) Chrome/27.0.1453.94 Safar	Mozilla/5.0 (Windows NT 6.1; WOW64) AppleWebKit/537.36 (KHTML, like Gecko) Chrome/27.0.1453.94 Safari/537.36	88.23.86.84	-2.45	42.4667	Spain	Logroño	27		Urban	1	0	Centre	no tengo	53	Female	0	0	1	0	0	1	0	0	0	0	0
618	High	High	2	3	GENERAL LINK	GeneralLink	VetClinic	1	0	0	0	1076	2013-05-30 11:30:14	2013-05-30 11:34:50	Complete				Spanish	https://www.facebook.com/	https://www.facebook.com/	1369927814_51a77086196eb3.85340043	Mozilla/5.0 (Windows NT 6.0) AppleWebKit/537.36 (KHTML, like Gecko) Chrome/27.0.1453.94 Safari/537.3	Mozilla/5.0 (Windows NT 6.0) AppleWebKit/537.36 (KHTML, like Gecko) Chrome/27.0.1453.94 Safari/537.36	37.14.14.141	2.2125	41.5383	Spain	Mollet Del Vallès	56		Urban	1	0	NE	Anavets	33	Female	0	0	1	0	0	0	0	1	0	0	0
619	High	Medium	2	2	GENERAL LINK	GeneralLink	VetClinic	1	0	0	0	1077	2013-05-30 11:35:23	2013-05-30 11:44:06	Complete				Spanish			1369928123_51a771bb74c131.13219191	Mozilla/5.0 (compatible; MSIE 9.0; Windows NT 6.1; WOW64; Trident/5.0)	Mozilla/5.0 (compatible; MSIE 9.0; Windows NT 6.1; WOW64; Trident/5.0)	79.159.203.3	-3.6922	40.4086	Spain	Madrid	29		Urban	1	0	Centre	capaces	59	Female	0	0	1	0	0	0	0	0	0	0	1
621	High	High	2	3	GENERAL LINK	GeneralLink	VetClinic	1	0	0	0	1080	2013-05-30 12:17:23	2013-05-30 12:21:45	Complete				English	https://www.facebook.com/	https://www.facebook.com/	1369930643_51a77b93ae75a1.25054288	Mozilla/5.0 (Windows NT 6.1; WOW64) AppleWebKit/537.36 (KHTML, like Gecko) Chrome/27.0.1453.94 Safar	Mozilla/5.0 (Windows NT 6.1; WOW64) AppleWebKit/537.36 (KHTML, like Gecko) Chrome/27.0.1453.94 Safari/537.36	212.170.182.197	1.9306	41.474	Spain	Martorell	56		Rural	0	1	NE	CV CAPDEVILA	35	Male	1	1	0	0	0	1	0	0	0	0	0
622	Low	Low	1	1	GENERAL LINK	GeneralLink	VetClinic	1	0	0	0	1088	2013-05-30 13:07:24	2013-05-30 13:13:29	Complete				Spanish	https://www.facebook.com/	https://www.facebook.com/	1369933644_51a7874c4b2616.61230502	Mozilla/5.0 (Windows NT 6.1; WOW64) AppleWebKit/537.36 (KHTML, like Gecko) Chrome/27.0.1453.94 Safar	Mozilla/5.0 (Windows NT 6.1; WOW64) AppleWebKit/537.36 (KHTML, like Gecko) Chrome/27.0.1453.94 Safari/537.36	37.14.93.85	2.3574	41.6398	Spain	Cardedeu	56		Rural	0	1	NE	Manescalia	44	Male	1	1	0	0	0	1	0	0	0	0	0
623	Low	Low	1	1	GENERAL LINK	GeneralLink	VetClinic	1	0	0	0	1089	2013-05-30 13:10:29	2013-05-30 13:16:34	Complete				Spanish	http://www.avepa.org/pdf/2013_Fundacion_Affinity_propietario.pdf	http://www.avepa.org/pdf/2013_Fundacion_Affinity_propietario.pdf	1369933829_51a78805489096.47619067	Mozilla/5.0 (Windows NT 6.1; WOW64; rv:21.0) Gecko/20100101 Firefox/21.0	Mozilla/5.0 (Windows NT 6.1; WOW64; rv:21.0) Gecko/20100101 Firefox/21.0	88.11.146.56	2.1741	41.3984	Spain	Barcelona	56		Urban	1	0	NE	mozart	48	Male	1	1	0	0	0	1	0	0	0	0	0
624	Low	Low	1	1	GENERAL LINK	GeneralLink	VetClinic	1	0	0	0	1090	2013-05-30 13:20:44	2013-05-30 13:29:37	Complete				Spanish			1369934444_51a78a6cdebb85.73598853	Mozilla/5.0 (iPhone; CPU iPhone OS 6_1_4 like Mac OS X) AppleWebKit/536.26 (KHTML, like Gecko) Versi	Mozilla/5.0 (iPhone; CPU iPhone OS 6_1_4 like Mac OS X) AppleWebKit/536.26 (KHTML, like Gecko) Version/6.0 Mobile/10B350 Safari/8536.25	88.0.105.56	-3.6922	40.4086	Spain	Madrid	29		Urban	1	0	Centre	El mirador	58	Male	1	1	0	0	0	0	0	0	0	1	0
626	High	High	2	3	GENERAL LINK	GeneralLink	VetClinic	1	0	0	0	1094	2013-05-30 13:52:34	2013-05-30 14:08:48	Complete				Spanish	http://www.facebook.com/l.php?u=http%3A%2F%2Fsurveys.ethometrix.com%2Fs3%2Festudioconvivencia2013&h=	http://www.facebook.com/l.php?u=http%3A%2F%2Fsurveys.ethometrix.com%2Fs3%2Festudioconvivencia2013&h=ZAQFeCL5fAQEEl0QQyvqCLav2x2eVgYnt4AqDjwZkNq2QDA&s=1	1369936354_51a791e2c09443.79541670	Mozilla/5.0 (compatible; MSIE 9.0; Windows NT 6.0; Trident/5.0)	Mozilla/5.0 (compatible; MSIE 9.0; Windows NT 6.0; Trident/5.0)	88.13.11.107	2.1094	41.5433	Spain	Sabadell	56		Urban	1	0	NE	clinica veterinaria manescalia	33	Female	0	0	1	0	0	0	0	1	0	0	0
627	Low	Low	1	1	GENERAL LINK	GeneralLink	VetClinic	1	0	0	0	1096	2013-05-30 14:09:17	2013-05-30 14:19:09	Complete				Spanish	https://www.facebook.com/	https://www.facebook.com/	1369937357_51a795cdba5e93.28455064	Mozilla/5.0 (Windows NT 5.1) AppleWebKit/537.31 (KHTML, like Gecko) Chrome/26.0.1410.64 Safari/537.3	Mozilla/5.0 (Windows NT 5.1) AppleWebKit/537.31 (KHTML, like Gecko) Chrome/26.0.1410.64 Safari/537.31	213.143.60.88	-3.6922	40.4086	Spain	Madrid	29		Urban	1	0	Centre	dogos	29	Male	1	1	0	0	0	0	0	1	0	0	0
628	Low	Low	1	1	GENERAL LINK	GeneralLink	VetClinic	1	0	0	0	1098	2013-05-30 14:33:53	2013-05-30 14:44:39	Complete				Spanish			1369938833_51a79b9191a9f5.44802420	Mozilla/5.0 (compatible; MSIE 9.0; Windows NT 6.1; WOW64; Trident/5.0)	Mozilla/5.0 (compatible; MSIE 9.0; Windows NT 6.1; WOW64; Trident/5.0)	87.218.159.169	-4.7727	37.8916	Spain	Córdoba	51		Rural	0	1	South	Thor	53	Female	0	0	1	0	0	0	0	0	0	1	0
629	Low	Low	1	1	GENERAL LINK	GeneralLink	VetClinic	1	0	0	0	1099	2013-05-30 14:39:25	2013-05-30 14:48:03	Complete				Spanish	http://www.avepa.org/pdf/2013_Fundacion_Affinity_propietario.pdf	http://www.avepa.org/pdf/2013_Fundacion_Affinity_propietario.pdf	1369939165_51a79cdde0d8e0.00255003	Mozilla/5.0 (Windows NT 5.1) AppleWebKit/537.36 (KHTML, like Gecko) Chrome/27.0.1453.94 Safari/537.3	Mozilla/5.0 (Windows NT 5.1) AppleWebKit/537.36 (KHTML, like Gecko) Chrome/27.0.1453.94 Safari/537.36	95.16.45.150	-3.5992	37.1784	Spain	Granada	51		Urban	1	0	South	C.V. PONTES	50	Male	1	1	0	0	0	0	0	1	0	0	0
630	High	High	2	3	GENERAL LINK	GeneralLink	VetClinic	1	0	0	0	1101	2013-05-30 14:53:29	2013-05-30 14:58:42	Complete				Spanish	http://www.avepa.org/pdf/2013_Fundacion_Affinity_propietario.pdf	http://www.avepa.org/pdf/2013_Fundacion_Affinity_propietario.pdf	1369940009_51a7a029579718.18950487	Mozilla/5.0 (Windows NT 6.1) AppleWebKit/537.36 (KHTML, like Gecko) Chrome/27.0.1453.94 Safari/537.3	Mozilla/5.0 (Windows NT 6.1) AppleWebKit/537.36 (KHTML, like Gecko) Chrome/27.0.1453.94 Safari/537.36	93.156.96.49	-5.6615	43.5357	Spain	Gijón	34		Urban	1	0	North	astupet	32	Female	0	0	1	0	0	0	0	1	0	0	0
631	High	High	2	3	GENERAL LINK	GeneralLink	VetClinic	1	0	0	0	1103	2013-05-30 15:07:05	2013-05-30 15:20:06	Complete				Spanish	http://www.avepa.org/pdf/2013_Fundacion_Affinity_propietario.pdf	http://www.avepa.org/pdf/2013_Fundacion_Affinity_propietario.pdf	1369940825_51a7a359dd0e51.71030255	Mozilla/5.0 (Windows NT 6.1; WOW64) AppleWebKit/537.36 (KHTML, like Gecko) Chrome/27.0.1453.94 Safar	Mozilla/5.0 (Windows NT 6.1; WOW64) AppleWebKit/537.36 (KHTML, like Gecko) Chrome/27.0.1453.94 Safari/537.36	84.127.194.207	-0.0392	39.9875	Spain	Castellón	60		Urban	1	0	Levante	san marc	37	Female	0	0	1	0	0	0	0	0	0	0	1
632	High	High	2	3	GENERAL LINK	GeneralLink	VetClinic	1	0	0	0	1105	2013-05-30 15:10:10	2013-05-30 15:17:07	Complete				Spanish			1369941010_51a7a412decb47.19315788	Mozilla/5.0 (Windows NT 5.1) AppleWebKit/537.31 (KHTML, like Gecko) Chrome/26.0.1410.64 Safari/537.3	Mozilla/5.0 (Windows NT 5.1) AppleWebKit/537.31 (KHTML, like Gecko) Chrome/26.0.1410.64 Safari/537.31	83.42.168.193	-3.6922	40.4086	Spain	Madrid	29		Urban	1	0	Centre	Clínica Veterinaria Capacés	64	Female	0	0	1	0	0	0	0	0	0	1	0
633	High	High	2	3	GENERAL LINK	GeneralLink	VetClinic	1	0	0	0	1107	2013-05-30 15:41:19	2013-05-30 15:48:31	Complete				Spanish	http://www.avepa.org/pdf/2013_Fundacion_Affinity_propietario.pdf	http://www.avepa.org/pdf/2013_Fundacion_Affinity_propietario.pdf	1369942879_51a7ab5f209c77.42223382	Mozilla/5.0 (Windows NT 6.1; WOW64) AppleWebKit/537.36 (KHTML, like Gecko) Chrome/27.0.1453.94 Safar	Mozilla/5.0 (Windows NT 6.1; WOW64) AppleWebKit/537.36 (KHTML, like Gecko) Chrome/27.0.1453.94 Safari/537.36	83.97.160.16	-5.6615	43.5357	Spain	Gijón	34		Urban	1	0	North	ASTURPET	53	Female	0	0	1	0	0	0	0	0	0	1	0
635	Low	Low	1	1	GENERAL LINK	GeneralLink	VetClinic	1	0	0	0	1110	2013-05-30 16:02:00	2013-05-30 16:07:33	Complete				Spanish	http://www.avepa.org/pdf/2013_Fundacion_Affinity_propietario.pdf	http://www.avepa.org/pdf/2013_Fundacion_Affinity_propietario.pdf	1369944120_51a7b038af2f71.07550018	Mozilla/5.0 (Windows NT 6.1; WOW64) AppleWebKit/537.36 (KHTML, like Gecko) Chrome/27.0.1453.94 Safar	Mozilla/5.0 (Windows NT 6.1; WOW64) AppleWebKit/537.36 (KHTML, like Gecko) Chrome/27.0.1453.94 Safari/537.36	87.218.4.197	-3.6922	40.4086	Spain	Madrid	29		Urban	1	0	Centre	Algodón	38	Female	0	0	1	0	0	0	0	0	0	1	0
636	High	High	2	3	GENERAL LINK	GeneralLink	VetClinic	1	0	0	0	1113	2013-05-30 16:48:59	2013-05-30 17:00:33	Complete				Spanish	http://m.facebook.com/l.php?u=http%3A%2F%2Fsurveys.ethometrix.com%2Fs3%2Festudioconvivencia2013&h=DA	http://m.facebook.com/l.php?u=http%3A%2F%2Fsurveys.ethometrix.com%2Fs3%2Festudioconvivencia2013&h=DAQF1bvfE&s=1	1369946939_51a7bb3baf44f0.32110086	Mozilla/5.0 (Linux; U; Android 2.3.5; es-es; HTC/WildfireS/2.26.161.1 Build/GRJ90) AppleWebKit/533.1	Mozilla/5.0 (Linux; U; Android 2.3.5; es-es; HTC/WildfireS/2.26.161.1 Build/GRJ90) AppleWebKit/533.1 (KHTML, like Gecko) Version/4.0 Mobile Safari/533.1	80.224.100.187	2.2125	41.5383	Spain	Mollet Del Vallès	56		Urban	1	0	NE	manescalia	39	Female	0	0	1	0	0	1	0	0	0	0	0
638	High	High	2	3	GENERAL LINK	GeneralLink	VetClinic	1	0	0	0	1115	2013-05-30 17:32:00	2013-05-30 17:40:52	Complete				Spanish	http://www.facebook.com/	http://www.facebook.com/	1369949519_51a7c54feab948.23820027	Mozilla/5.0 (Windows NT 6.0; rv:21.0) Gecko/20100101 Firefox/21.0	Mozilla/5.0 (Windows NT 6.0; rv:21.0) Gecko/20100101 Firefox/21.0	79.155.142.107	2.1741	41.3984	Spain	Barcelona	56		Urban	1	0	NE	Manescalia Veterinaris	26	Male	1	1	0	1	0	0	0	0	0	0	0
639	High	High	2	3	GENERAL LINK	GeneralLink	VetClinic	1	0	0	0	1116	2013-05-30 17:38:45	2013-05-30 17:44:37	Complete				Spanish			1369949925_51a7c6e5adf437.88781602	Mozilla/5.0 (Windows NT 6.1; WOW64) AppleWebKit/537.36 (KHTML, like Gecko) Chrome/27.0.1453.94 Safar	Mozilla/5.0 (Windows NT 6.1; WOW64) AppleWebKit/537.36 (KHTML, like Gecko) Chrome/27.0.1453.94 Safari/537.36	193.153.153.52	2.8211	41.9844	Spain	Girona	56		Rural	0	1	NE	Centre Veterinari Emporda, S.L.	56	Male	1	1	0	0	1	1	0	0	0	0	0
640	High	High	2	3	GENERAL LINK	GeneralLink	VetClinic	1	0	0	0	1118	2013-05-30 17:40:45	2013-05-30 17:47:35	Complete				Spanish	http://www.avepa.org/pdf/2013_Fundacion_Affinity_propietario.pdf	http://www.avepa.org/pdf/2013_Fundacion_Affinity_propietario.pdf	1369950045_51a7c75d234969.55111864	Mozilla/5.0 (Windows NT 5.1) AppleWebKit/537.36 (KHTML, like Gecko) Chrome/27.0.1453.94 Safari/537.3	Mozilla/5.0 (Windows NT 5.1) AppleWebKit/537.36 (KHTML, like Gecko) Chrome/27.0.1453.94 Safari/537.36	83.97.227.35	-5.6615	43.5357	Spain	Gijón	34		Urban	1	0	North	cenvet	51	Female	0	0	1	0	0	1	0	0	0	0	0
641	High	High	2	3	GENERAL LINK	GeneralLink	VetClinic	1	0	0	0	1121	2013-05-30 18:32:55	2013-05-30 18:46:52	Complete				Spanish			1369953175_51a7d397da1f23.85027851	Mozilla/4.0 (compatible; MSIE 8.0; Windows NT 5.1; Trident/4.0; BTRS121155; InfoPath.1; AskTbSTC3/5.	Mozilla/4.0 (compatible; MSIE 8.0; Windows NT 5.1; Trident/4.0; BTRS121155; InfoPath.1; AskTbSTC3/5.15.4.23821)	88.15.91.144	-2.45	36.8333	Spain	Almería	51		Urban	1	0	South	ZARABANDA	43	Female	0	0	1	0	0	0	0	1	0	0	0
642	High	Medium	2	2	GENERAL LINK	GeneralLink	VetClinic	1	0	0	0	1122	2013-05-30 18:45:41	2013-05-30 18:57:50	Complete				Spanish			1369953941_51a7d6953e7990.61082700	Mozilla/5.0 (compatible; MSIE 10.0; Windows NT 6.1; WOW64; Trident/6.0)	Mozilla/5.0 (compatible; MSIE 10.0; Windows NT 6.1; WOW64; Trident/6.0)	83.40.214.230	-4.7727	37.8916	Spain	Córdoba	51		Rural	0	1	South	Enrique Montero	62	Male	1	1	0	0	0	1	0	0	0	0	0
645	High	High	2	3	GENERAL LINK	GeneralLink	VetClinic	1	0	0	0	1127	2013-05-31 00:40:42	2013-05-31 00:51:30	Complete				Spanish			1369975242_51a829ca23beb5.31938733	Mozilla/5.0 (iPhone; CPU iPhone OS 6_1_3 like Mac OS X) AppleWebKit/536.26 (KHTML, like Gecko) Versi	Mozilla/5.0 (iPhone; CPU iPhone OS 6_1_3 like Mac OS X) AppleWebKit/536.26 (KHTML, like Gecko) Version/6.0 Mobile/10B329 Safari/8536.25	2.136.114.216	-3.6922	40.4086	Spain	Madrid	29		Urban	1	0	Centre	Clínica capaces	30	Female	0	0	1	0	0	0	0	1	0	0	0
646	High	High	2	3	GENERAL LINK	GeneralLink	VetClinic	1	0	0	0	1130	2013-05-31 03:22:48	2013-05-31 03:28:52	Complete				Spanish			1369984968_51a84fc8af22c5.52190248	Mozilla/5.0 (Windows NT 6.0) AppleWebKit/537.36 (KHTML, like Gecko) Chrome/27.0.1453.94 Safari/537.3	Mozilla/5.0 (Windows NT 6.0) AppleWebKit/537.36 (KHTML, like Gecko) Chrome/27.0.1453.94 Safari/537.36	80.103.46.199	-3.4697	40.4554	Spain	Torrejón De Ardoz	29		Urban	1	0	Centre	Clinica capacés	45	Female	0	0	1	0	0	0	0	1	0	0	0
647	Low	Low	1	1	GENERAL LINK	GeneralLink	VetClinic	1	0	0	0	1132	2013-05-31 03:39:58	2013-05-31 03:47:33	Complete				Spanish			1369985998_51a853cedf2c03.60745603	Mozilla/5.0 (compatible; MSIE 9.0; Windows NT 6.1; WOW64; Trident/5.0)	Mozilla/5.0 (compatible; MSIE 9.0; Windows NT 6.1; WOW64; Trident/5.0)	193.203.200.2	-3.6922	40.4086	Spain	Madrid	29		Urban	1	0	Centre	C.VETERINARIA CAPACES	52	Female	0	0	1	0	0	0	1	0	0	0	1
649	High	Medium	2	2	GENERAL LINK	GeneralLink	VetClinic	1	0	0	0	1135	2013-05-31 04:48:51	2013-05-31 04:55:00	Complete				Spanish			1369990131_51a863f3898bd2.84222156	Mozilla/4.0 (compatible; MSIE 8.0; Windows NT 5.1; Trident/4.0; .NET CLR 1.1.4322; .NET CLR 2.0.5072	Mozilla/4.0 (compatible; MSIE 8.0; Windows NT 5.1; Trident/4.0; .NET CLR 1.1.4322; .NET CLR 2.0.50727; .NET CLR 3.0.4506.2152; .NET CLR 3.5.30729; InfoPath.1)	213.60.109.247	-8.4068	43.3666	Spain	A Coruña	58		Urban	1	0	NW	centro veterinario lalin	37	Female	0	0	1	1	0	0	0	0	0	1	0
650	Low	Low	1	1	GENERAL LINK	GeneralLink	VetClinic	1	0	0	0	1136	2013-05-31 05:10:36	2013-05-31 05:22:42	Complete				Spanish			1369991436_51a8690cb61154.61433572	Opera/9.80 (Android; Opera Mini/7.5.33361/29.3709; U; es) Presto/2.8.119 Version/11.10	Opera/9.80 (Android; Opera Mini/7.5.33361/29.3709; U; es) Presto/2.8.119 Version/11.10	213.143.61.183, 82.145.21			Spain	Córdoba			Rural	0	1	South	clínica gatican	36	Male	1	1	0	0	0	0	0	0	0	1	0
651	Low	Low	1	1	GENERAL LINK	GeneralLink	VetClinic	1	0	0	0	1137	2013-05-31 05:15:13	2013-05-31 05:27:44	Complete				Spanish	http://www.avepa.org/pdf/2013_Fundacion_Affinity_propietario.pdf	http://www.avepa.org/pdf/2013_Fundacion_Affinity_propietario.pdf	1369991713_51a86a2149cd04.99412612	Mozilla/5.0 (Macintosh; Intel Mac OS X 10_7_5) AppleWebKit/536.26.17 (KHTML, like Gecko) Version/6.0	Mozilla/5.0 (Macintosh; Intel Mac OS X 10_7_5) AppleWebKit/536.26.17 (KHTML, like Gecko) Version/6.0.2 Safari/536.26.17	83.49.0.234	2.1741	41.3984	Spain	Barcelona	56		Urban	1	0	NE	C.V. M. Ángeles Martínez	48	Female	0	0	1	0	0	1	0	0	0	0	0
653	Low	Low	1	1	GENERAL LINK	GeneralLink	VetClinic	1	0	0	0	1140	2013-05-31 06:22:22	2013-05-31 06:39:37	Complete				English	http://www.avepa.org/pdf/2013_Fundacion_Affinity_propietario.pdf	http://www.avepa.org/pdf/2013_Fundacion_Affinity_propietario.pdf	1369995742_51a879deddee66.56669333	Mozilla/5.0 (Windows NT 5.1; rv:21.0) Gecko/20100101 Firefox/21.0	Mozilla/5.0 (Windows NT 5.1; rv:21.0) Gecko/20100101 Firefox/21.0	83.42.195.125	2.2897	41.6078	Spain	Granollers	56		Urban	1	0	NE	centre veterinari sant joan	45	Female	0	0	1	0	0	1	0	0	0	0	0
654	High	High	2	3	GENERAL LINK	GeneralLink	VetClinic	1	0	0	0	1141	2013-05-31 07:09:05	2013-05-31 07:18:27	Complete				Spanish			1369998545_51a884d15bec99.88518354	Mozilla/4.0 (compatible; MSIE 8.0; Windows NT 5.1; Trident/4.0; BTRS4420; GTB7.4; .NET CLR 2.0.50727	Mozilla/4.0 (compatible; MSIE 8.0; Windows NT 5.1; Trident/4.0; BTRS4420; GTB7.4; .NET CLR 2.0.50727; OfficeLiveConnector.1.3; OfficeLivePatch.0.0; .NET4.0C; AskTB5.6)	84.127.198.35	-0.0392	39.9875	Spain	Castellón	60		Urban	1	0	Levante	jose	33	Female	0	0	1	0	0	1	0	0	0	0	0
655	High	High	2	3	GENERAL LINK	GeneralLink	VetClinic	1	0	0	0	1143	2013-05-31 07:49:28	2013-05-31 07:54:18	Complete				Spanish	http://www.avepa.org/pdf/2013_Fundacion_Affinity_propietario.pdf	http://www.avepa.org/pdf/2013_Fundacion_Affinity_propietario.pdf	1370000968_51a88e48ed69d1.60447947	Mozilla/5.0 (Windows NT 5.1; rv:21.0) Gecko/20100101 Firefox/21.0	Mozilla/5.0 (Windows NT 5.1; rv:21.0) Gecko/20100101 Firefox/21.0	199.4.27.122	-0.0931	51.5142	Spain	Madrid	H9		Urban	1	0	Centre	Pio XII	30	Female	0	0	1	0	0	0	0	1	0	0	0
656	High	High	2	3	GENERAL LINK	GeneralLink	VetClinic	1	0	0	0	1144	2013-05-31 08:01:15	2013-05-31 08:11:03	Complete				Spanish	http://www.avepa.org/pdf/2013_Fundacion_Affinity_propietario.pdf	http://www.avepa.org/pdf/2013_Fundacion_Affinity_propietario.pdf	1370001675_51a8910bc6a0d0.54443951	Mozilla/5.0 (Windows NT 6.1; rv:21.0) Gecko/20100101 Firefox/21.0	Mozilla/5.0 (Windows NT 6.1; rv:21.0) Gecko/20100101 Firefox/21.0	87.218.91.134	-3.6922	40.4086	Spain	Madrid	29		Urban	1	0	Centre	centro veterinario ribadesella	43	Female	0	0	1	0	0	1	0	0	0	0	0
659	High	High	2	3	GENERAL LINK	GeneralLink	VetClinic	1	0	0	0	1147	2013-05-31 09:49:59	2013-05-31 10:11:34	Complete				Spanish			1370008199_51a8aa87bdec55.22851893	Mozilla/5.0 (Linux; U; Android 4.1.2; es-es; SAMSUNG GT-I8190N/I8190NXXALL4 Build/JZO54K) AppleWebKi	Mozilla/5.0 (Linux; U; Android 4.1.2; es-es; SAMSUNG GT-I8190N/I8190NXXALL4 Build/JZO54K) AppleWebKit/534.30 (KHTML, like Gecko) Version/4.0 Mobile Safari/534.30	77.230.68.4	-4.7727	37.8916	Spain	Córdoba	51		Rural	0	1	South	Gatican	39	Female	0	0	1	0	0	0	0	1	0	0	0
660	High	High	2	3	GENERAL LINK	GeneralLink	VetClinic	1	0	0	0	1148	2013-05-31 09:51:20	2013-05-31 09:59:58	Complete				Spanish			1370008280_51a8aad897f354.84025305	Mozilla/5.0 (iPhone; CPU iPhone OS 6_1_3 like Mac OS X) AppleWebKit/536.26 (KHTML, like Gecko) Versi	Mozilla/5.0 (iPhone; CPU iPhone OS 6_1_3 like Mac OS X) AppleWebKit/536.26 (KHTML, like Gecko) Version/6.0 Mobile/10B329 Safari/8536.25	213.143.59.36	-3.6922	40.4086	Spain	Madrid	29		Urban	1	0	Centre	Dr.nieto	38	Female	0	0	1	0	0	1	0	0	0	0	0
661	High	High	2	3	GENERAL LINK	GeneralLink	VetClinic	1	0	0	0	1153	2013-05-31 10:57:36	2013-05-31 11:04:43	Complete				Spanish			1370012255_51a8ba5fec8ac8.95422576	Mozilla/5.0 (compatible; MSIE 10.0; Windows NT 6.1; WOW64; Trident/6.0)	Mozilla/5.0 (compatible; MSIE 10.0; Windows NT 6.1; WOW64; Trident/6.0)	87.217.129.144	-5.6615	43.5357	Spain	Gijón	34		Urban	1	0	North	Asturpet	39	Female	0	0	1	1	0	0	0	0	0	0	0
662	High	High	2	3	GENERAL LINK	GeneralLink	VetClinic	1	0	0	0	1154	2013-05-31 11:53:24	2013-05-31 12:00:30	Complete				Spanish			1370015604_51a8c77471e461.76823903	Mozilla/5.0 (Windows NT 6.1; WOW64; rv:21.0) Gecko/20100101 Firefox/21.0	Mozilla/5.0 (Windows NT 6.1; WOW64; rv:21.0) Gecko/20100101 Firefox/21.0	155.54.213.4	-1.13	37.987	Spain	Murcia	31		Urban	1	0	Levante	Hospital Clínico Veterinario Universidad de Murcia	25	Female	0	0	1	0	0	0	0	1	0	0	0
663	High	High	2	3	GENERAL LINK	GeneralLink	VetClinic	1	0	0	0	1155	2013-05-31 11:58:32	2013-05-31 12:20:25	Complete				Spanish			1370015912_51a8c8a8995066.23129881	Mozilla/5.0 (Windows NT 6.1) AppleWebKit/537.36 (KHTML, like Gecko) Chrome/27.0.1453.94 Safari/537.3	Mozilla/5.0 (Windows NT 6.1) AppleWebKit/537.36 (KHTML, like Gecko) Chrome/27.0.1453.94 Safari/537.36	79.154.197.193	-3.6922	40.4086	Spain	Madrid	29		Urban	1	0	Centre	Clína Capacés	50	Female	0	0	1	0	0	0	0	0	0	1	0
665	High	High	2	3	GENERAL LINK	GeneralLink	VetClinic	1	0	0	0	1157	2013-05-31 12:47:03	2013-05-31 12:55:16	Complete				Spanish	http://www.avepa.org/pdf/2013_Fundacion_Affinity_propietario.pdf	http://www.avepa.org/pdf/2013_Fundacion_Affinity_propietario.pdf	1370018823_51a8d4077bdb05.10067240	Mozilla/5.0 (Windows NT 5.1) AppleWebKit/537.36 (KHTML, like Gecko) Chrome/27.0.1453.94 Safari/537.3	Mozilla/5.0 (Windows NT 5.1) AppleWebKit/537.36 (KHTML, like Gecko) Chrome/27.0.1453.94 Safari/537.36	85.152.38.1	-6.1113	43.4925	Spain	Pravia	34		Rural	0	1	North	Clinica Veterinaria Salinas	34	Female	0	0	1	0	0	0	0	1	0	0	0
666	Low	Low	1	1	GENERAL LINK	GeneralLink	VetClinic	1	0	0	0	1158	2013-05-31 12:48:35	2013-05-31 13:02:32	Complete				Spanish	http://www.avepa.org/pdf/2013_Fundacion_Affinity_propietario.pdf	http://www.avepa.org/pdf/2013_Fundacion_Affinity_propietario.pdf	1370018915_51a8d463537939.98341869	Mozilla/5.0 (Windows NT 5.1) AppleWebKit/537.36 (KHTML, like Gecko) Chrome/27.0.1453.94 Safari/537.3	Mozilla/5.0 (Windows NT 5.1) AppleWebKit/537.36 (KHTML, like Gecko) Chrome/27.0.1453.94 Safari/537.36	93.156.33.194	-5.6615	43.5357	Spain	Gijón	34		Urban	1	0	North	lindo pulgoso	40	Male	1	1	0	0	0	0	0	1	0	0	0
668	High	High	2	3	GENERAL LINK	GeneralLink	VetClinic	1	0	0	0	1160	2013-05-31 13:09:00	2013-05-31 13:15:39	Complete				Spanish			1370020140_51a8d92c156c20.31985754	Mozilla/5.0 (iPad; CPU OS 5_0_1 like Mac OS X) AppleWebKit/534.46 (KHTML, like Gecko) Version/5.1 Mo	Mozilla/5.0 (iPad; CPU OS 5_0_1 like Mac OS X) AppleWebKit/534.46 (KHTML, like Gecko) Version/5.1 Mobile/9A405 Safari/7534.48.3	93.156.204.232	-5.9248	43.5547	Spain	Avilés	34		Rural	0	1	North	Clinica salinas	37	Female	0	0	1	0	0	0	0	1	0	0	0
669	High	Medium	2	2	GENERAL LINK	GeneralLink	VetClinic	1	0	0	0	1161	2013-05-31 13:09:21	2013-05-31 13:16:01	Complete				Spanish			1370020161_51a8d941c3c3e8.07541734	Mozilla/5.0 (Windows NT 5.1; rv:21.0) Gecko/20100101 Firefox/21.0	Mozilla/5.0 (Windows NT 5.1; rv:21.0) Gecko/20100101 Firefox/21.0	88.7.221.149	2.1741	41.3984	Spain	Barcelona	56		Urban	1	0	NE	veteralia Viladecans	35	Male	1	1	0	0	0	0	0	1	0	0	0
670	High	High	2	3	GENERAL LINK	GeneralLink	VetClinic	1	0	0	0	1164	2013-05-31 13:19:39	2013-05-31 13:24:12	Complete				Spanish	http://www.avepa.org/pdf/2013_Fundacion_Affinity_propietario.pdf	http://www.avepa.org/pdf/2013_Fundacion_Affinity_propietario.pdf	1370020779_51a8dbab10bbc5.90016827	Mozilla/5.0 (Macintosh; Intel Mac OS X 10_7_5) AppleWebKit/536.29.13 (KHTML, like Gecko) Version/6.0	Mozilla/5.0 (Macintosh; Intel Mac OS X 10_7_5) AppleWebKit/536.29.13 (KHTML, like Gecko) Version/6.0.4 Safari/536.29.13	87.220.0.226	-4.5241	42.0096	Spain	Palencia	55		Rural	0	1	Centre	Mi +cota	29	Female	0	0	1	0	0	0	0	1	0	0	0
672	High	High	2	3	GENERAL LINK	GeneralLink	VetClinic	1	0	0	0	1167	2013-05-31 14:20:11	2013-05-31 14:42:32	Complete				Spanish			1370024411_51a8e9db76a9a3.38465985	Mozilla/5.0 (Windows NT 5.1) AppleWebKit/537.36 (KHTML, like Gecko) Chrome/27.0.1453.94 Safari/537.3	Mozilla/5.0 (Windows NT 5.1) AppleWebKit/537.36 (KHTML, like Gecko) Chrome/27.0.1453.94 Safari/537.36	85.49.235.13	-3.6922	40.4086	Spain	Madrid	29		Urban	1	0	Centre	gatican5	54	Female	0	0	1	0	0	0	0	1	0	0	0
675	High	Medium	2	2	GENERAL LINK	GeneralLink	VetClinic	1	0	0	0	1176	2013-05-31 16:57:54	2013-05-31 17:07:15	Complete				Spanish			1370033874_51a90ed2244985.66185535	Mozilla/5.0 (Windows NT 6.1; WOW64) AppleWebKit/537.36 (KHTML, like Gecko) Chrome/27.0.1453.94 Safar	Mozilla/5.0 (Windows NT 6.1; WOW64) AppleWebKit/537.36 (KHTML, like Gecko) Chrome/27.0.1453.94 Safari/537.36	88.7.65.145	-3.6922	40.4086	Spain	Madrid	29		Urban	1	0	Centre	capaces	54	Female	0	0	1	0	0	0	0	1	0	0	0
676	Low	Low	1	1	GENERAL LINK	GeneralLink	VetClinic	1	0	0	0	1178	2013-05-31 17:43:14	2013-05-31 17:51:31	Complete				Spanish			1370036593_51a91971e84b57.77486543	Mozilla/5.0 (Linux; Android 4.1.2; C6603 Build/10.1.A.1.434) AppleWebKit/537.36 (KHTML, like Gecko)	Mozilla/5.0 (Linux; Android 4.1.2; C6603 Build/10.1.A.1.434) AppleWebKit/537.36 (KHTML, like Gecko) Chrome/27.0.1453.90 Mobile Safari/537.36	81.45.52.190	-3.6922	40.4086	Spain	Madrid	29		Urban	1	0	Centre	lindo pulgoso	25	Female	0	0	1	0	0	1	0	0	0	0	0
680	Low	Low	1	1	GENERAL LINK	GeneralLink	VetClinic	1	0	0	0	1189	2013-06-01 07:39:37	2013-06-01 07:54:32	Complete				Spanish			1370086777_51a9dd793bc776.59274779	Mozilla/5.0 (Windows NT 6.1; WOW64) AppleWebKit/537.36 (KHTML, like Gecko) Chrome/27.0.1453.94 Safar	Mozilla/5.0 (Windows NT 6.1; WOW64) AppleWebKit/537.36 (KHTML, like Gecko) Chrome/27.0.1453.94 Safari/537.36	80.28.189.224	-3.6922	40.4086	Spain	Madrid	29		Urban	1	0	Centre	Clínica Veterinaria "Capacés"	80	Female	0	0	1	0	1	0	0	0	0	0	0
683	High	High	2	3	GENERAL LINK	GeneralLink	VetClinic	1	0	0	0	1195	2013-06-01 14:55:16	2013-06-01 15:05:52	Complete				Spanish			1370112916_51aa4394780bf7.04424547	Mozilla/5.0 (compatible; MSIE 9.0; Windows NT 6.1; WOW64; Trident/5.0)	Mozilla/5.0 (compatible; MSIE 9.0; Windows NT 6.1; WOW64; Trident/5.0)	85.251.56.89	-0.8849	41.6453	Spain	Zaragoza	52		Urban	1	0	NE	clinica veterinaria cuarte	36	Female	0	0	1	0	0	0	0	1	0	0	0
684	Low	Low	1	1	GENERAL LINK	GeneralLink	VetClinic	1	0	0	0	1196	2013-06-01 15:11:58	2013-06-01 15:17:01	Complete				Spanish	http://www.avepa.org/pdf/2013_Fundacion_Affinity_propietario.pdf	http://www.avepa.org/pdf/2013_Fundacion_Affinity_propietario.pdf	1370113918_51aa477eb52548.26810962	Mozilla/5.0 (iPad; CPU OS 6_1_3 like Mac OS X) AppleWebKit/536.26 (KHTML, like Gecko) Mobile/10B329	Mozilla/5.0 (iPad; CPU OS 6_1_3 like Mac OS X) AppleWebKit/536.26 (KHTML, like Gecko) Mobile/10B329 [FBAN/FBIOS;FBAV/6.0.2;FBBV/183159;FBDV/iPad3,3;FBMD/iPad;FBSN/iPhone OS;FBSV/6.1.3;FBSS/2; FBCR/movistar;FBID/tablet;FBLC/es_ES;FBOP/1]	83.39.86.171	-5.6615	43.5357	Spain	Gijón	34		Urban	1	0	North	Ribadesella	46	Male	1	1	0	0	0	1	0	0	0	0	0
685	High	High	2	3	GENERAL LINK	GeneralLink	VetClinic	1	0	0	0	1197	2013-06-01 15:51:39	2013-06-01 15:57:31	Complete				Spanish	https://www.facebook.com/	https://www.facebook.com/	1370116299_51aa50cbbe2eb5.44946668	Mozilla/5.0 (Windows NT 5.1) AppleWebKit/537.36 (KHTML, like Gecko) Chrome/27.0.1453.94 Safari/537.3	Mozilla/5.0 (Windows NT 5.1) AppleWebKit/537.36 (KHTML, like Gecko) Chrome/27.0.1453.94 Safari/537.36	212.225.136.83	-4.7727	37.8916	Spain	Córdoba	51		Rural	0	1	South	clinica veterinaria el realejo	44	Female	0	0	1	0	0	1	0	0	0	0	0
686	High	High	2	3	GENERAL LINK	GeneralLink	VetClinic	1	0	0	0	1201	2013-06-01 21:48:20	2013-06-01 21:56:39	Complete				Spanish	https://www.facebook.com/	https://www.facebook.com/	1370137700_51aaa4642a4e26.15833211	Mozilla/5.0 (Windows NT 6.0) AppleWebKit/537.36 (KHTML, like Gecko) Chrome/27.0.1453.94 Safari/537.3	Mozilla/5.0 (Windows NT 6.0) AppleWebKit/537.36 (KHTML, like Gecko) Chrome/27.0.1453.94 Safari/537.36	5.159.156.236	-8.3886	43.2879	Spain	Culleredo	58		Rural	0	1	NW	Clínica Navia	35	Female	0	0	1	0	0	0	0	0	0	1	0
687	Low	Low	1	1	GENERAL LINK	GeneralLink	VetClinic	1	0	0	0	1202	2013-06-02 03:32:20	2013-06-02 03:37:34	Complete				Spanish			1370158340_51aaf504a270d6.44022037	Mozilla/5.0 (Windows NT 6.1; rv:21.0) Gecko/20100101 Firefox/21.0	Mozilla/5.0 (Windows NT 6.1; rv:21.0) Gecko/20100101 Firefox/21.0	213.60.100.22	-8.2369	43.4832	Spain	Ferrol	58		Rural	0	1	NW	Fauna	28	Female	0	0	1	1	0	0	0	0	0	0	0
688	Low	Low	1	1	GENERAL LINK	GeneralLink	VetClinic	1	0	0	0	1203	2013-06-02 04:45:12	2013-06-02 04:51:59	Complete				Spanish			1370162712_51ab0618284a99.19934458	Mozilla/5.0 (Windows NT 6.0) AppleWebKit/537.36 (KHTML, like Gecko) Chrome/27.0.1453.94 Safari/537.3	Mozilla/5.0 (Windows NT 6.0) AppleWebKit/537.36 (KHTML, like Gecko) Chrome/27.0.1453.94 Safari/537.36	95.16.110.72	-2.9388	43.2609	Spain	Bilbao	59		Urban	1	0	North	clinica Indautxu	55	Female	0	0	1	0	0	1	0	0	0	0	0
689	High	Medium	2	2	GENERAL LINK	GeneralLink	VetClinic	1	0	0	0	1205	2013-06-02 06:03:09	2013-06-02 06:10:53	Complete				Spanish	http://www.facebook.com/l.php?u=http%3A%2F%2Fsurveys.ethometrix.com%2Fs3%2Festudioconvivencia2013&h=	http://www.facebook.com/l.php?u=http%3A%2F%2Fsurveys.ethometrix.com%2Fs3%2Festudioconvivencia2013&h=_AQHdPKyUAQE9tDC4OvgavEdCDFIIkCGrBMyVE-ZNIX9GCQ&s=1	1370167389_51ab185ddc9406.62545004	Mozilla/5.0 (compatible; MSIE 9.0; Windows NT 6.1; Win64; x64; Trident/5.0)	Mozilla/5.0 (compatible; MSIE 9.0; Windows NT 6.1; Win64; x64; Trident/5.0)	2.138.127.203	2.3261	41.5866	Spain	La Roca	56		Rural	0	1	NE	Manescalia veterinaris	34	Female	0	0	1	0	0	0	0	1	0	0	0
690	High	High	2	3	GENERAL LINK	GeneralLink	VetClinic	1	0	0	0	1207	2013-06-02 09:14:59	2013-06-02 09:22:45	Complete				Spanish			1370178899_51ab4553e4c2f7.39469295	Mozilla/5.0 (Windows NT 6.0; WOW64) AppleWebKit/537.36 (KHTML, like Gecko) Chrome/27.0.1453.94 Safar	Mozilla/5.0 (Windows NT 6.0; WOW64) AppleWebKit/537.36 (KHTML, like Gecko) Chrome/27.0.1453.94 Safari/537.36	95.16.12.97	-3.6922	40.4086	Spain	Madrid	29		Urban	1	0	Centre	clinica capaces	51	Female	0	0	1	0	0	0	1	0	0	0	0
691	High	Medium	2	2	GENERAL LINK	GeneralLink	VetClinic	1	0	0	0	1208	2013-06-02 10:06:58	2013-06-02 10:25:00	Complete				Spanish			1370182017_51ab5181ea0d99.79400743	Mozilla/5.0 (Windows NT 6.1; WOW64) AppleWebKit/537.36 (KHTML, like Gecko) Chrome/27.0.1453.94 Safar	Mozilla/5.0 (Windows NT 6.1; WOW64) AppleWebKit/537.36 (KHTML, like Gecko) Chrome/27.0.1453.94 Safari/537.36	217.217.234.44	-4.7727	37.8916	Spain	Córdoba	51		Rural	0	1	South	Mazzantini	50	Female	0	0	1	0	0	0	1	0	0	0	0
693	High	High	2	3	GENERAL LINK	GeneralLink	VetClinic	1	0	0	0	1211	2013-06-02 14:18:38	2013-06-02 14:27:24	Complete				Spanish			1370197118_51ab8c7e0c50d7.78952599	Mozilla/5.0 (Windows NT 6.1; WOW64) AppleWebKit/537.36 (KHTML, like Gecko) Chrome/27.0.1453.94 Safar	Mozilla/5.0 (Windows NT 6.1; WOW64) AppleWebKit/537.36 (KHTML, like Gecko) Chrome/27.0.1453.94 Safari/537.36	89.141.102.185	-3.6922	40.4086	Spain	Madrid	29		Urban	1	0	Centre	Clínica veterinaria José F. Capacés	29	Male	1	1	0	1	0	0	0	0	0	0	0
694	High	High	2	3	GENERAL LINK	GeneralLink	VetClinic	1	0	0	0	1213	2013-06-02 15:32:51	2013-06-02 15:39:03	Complete				Spanish			1370201571_51ab9de316c485.80624284	Mozilla/5.0 (compatible; MSIE 10.0; Windows NT 6.1; Trident/6.0)	Mozilla/5.0 (compatible; MSIE 10.0; Windows NT 6.1; Trident/6.0)	83.50.35.205	-3.6922	40.4086	Spain	Madrid	29		Urban	1	0	Centre	Clínica Capacés	47	Female	0	0	1	0	0	0	0	1	0	0	0
696	Low	Low	1	1	GENERAL LINK	GeneralLink	VetClinic	1	0	0	0	1218	2013-06-03 05:04:37	2013-06-03 05:12:27	Complete				Spanish			1370250277_51ac5c25909f30.45388215	Mozilla/5.0 (iPad; CPU OS 6_1_3 like Mac OS X) AppleWebKit/536.26 (KHTML, like Gecko) Version/6.0 Mo	Mozilla/5.0 (iPad; CPU OS 6_1_3 like Mac OS X) AppleWebKit/536.26 (KHTML, like Gecko) Version/6.0 Mobile/10B329 Safari/8536.25	91.117.105.89	-8.1129	42.6609	Spain	Lalín	58		Rural	0	1	NW	Clínico lalin	33	Male	1	1	0	0	0	1	0	0	0	0	0
698	High	High	2	3	GENERAL LINK	GeneralLink	VetClinic	1	0	0	0	1223	2013-06-03 07:40:08	2013-06-03 07:46:39	Complete				Spanish			1370259608_51ac809869b543.40547204	Mozilla/5.0 (Windows NT 6.1) AppleWebKit/537.36 (KHTML, like Gecko) Chrome/27.0.1453.94 Safari/537.3	Mozilla/5.0 (Windows NT 6.1) AppleWebKit/537.36 (KHTML, like Gecko) Chrome/27.0.1453.94 Safari/537.36	79.146.115.24	-3.5992	37.1784	Spain	Granada	51		Urban	1	0	South	centro veterinario camaleon	31	Female	0	0	1	0	0	1	0	0	0	0	0
699	High	High	2	3	GENERAL LINK	GeneralLink	VetClinic	1	0	0	0	1225	2013-06-03 07:43:13	2013-06-03 07:49:37	Complete				Spanish			1370259793_51ac8151b5b495.13824079	Mozilla/5.0 (compatible; MSIE 10.0; Windows NT 6.2; WOW64; Trident/6.0)	Mozilla/5.0 (compatible; MSIE 10.0; Windows NT 6.2; WOW64; Trident/6.0)	88.11.117.21	-3.6922	40.4086	Spain	Madrid	29		Urban	1	0	Centre	Clínica veterinaria Capacés	44	Female	0	0	1	0	0	0	1	0	0	0	0
700	High	High	2	3	GENERAL LINK	GeneralLink	VetClinic	1	0	0	0	1227	2013-06-03 11:02:02	2013-06-03 11:10:54	Complete				Spanish	http://www.avepa.org/pdf/2013_Fundacion_Affinity_propietario.pdf	http://www.avepa.org/pdf/2013_Fundacion_Affinity_propietario.pdf	1370271722_51acafea460161.43110284	Mozilla/5.0 (Windows NT 5.1) AppleWebKit/537.36 (KHTML, like Gecko) Chrome/27.0.1453.94 Safari/537.3	Mozilla/5.0 (Windows NT 5.1) AppleWebKit/537.36 (KHTML, like Gecko) Chrome/27.0.1453.94 Safari/537.36	93.156.44.60	-5.6615	43.5357	Spain	Gijón	34		Urban	1	0	North	clínica veterinaria la Calzada	37	Female	0	0	1	0	0	1	0	0	0	0	0
701	Low	Low	1	1	GENERAL LINK	GeneralLink	VetClinic	1	0	0	0	1230	2013-06-03 11:53:01	2013-06-03 11:59:01	Complete				Spanish			1370274781_51acbbdd7d3df9.33446853	Mozilla/5.0 (compatible; MSIE 10.0; Windows NT 6.1; Trident/6.0)	Mozilla/5.0 (compatible; MSIE 10.0; Windows NT 6.1; Trident/6.0)	81.61.194.122	-3.6922	40.4086	Spain	Madrid	29		Urban	1	0	Centre	cv kliper	30	Male	1	1	0	0	0	0	0	1	0	0	0
702	High	Medium	2	2	GENERAL LINK	GeneralLink	VetClinic	1	0	0	0	1231	2013-06-03 12:29:02	2013-06-03 12:34:37	Complete				Spanish			1370276942_51acc44e77a275.60760675	Mozilla/5.0 (Macintosh; Intel Mac OS X 10_7_5) AppleWebKit/537.36 (KHTML, like Gecko) Chrome/27.0.14	Mozilla/5.0 (Macintosh; Intel Mac OS X 10_7_5) AppleWebKit/537.36 (KHTML, like Gecko) Chrome/27.0.1453.93 Safari/537.36	2.139.237.116	2.1741	41.3984	Spain	Barcelona	56		Urban	1	0	NE	Clinica Dr. Palacios	40	Male	1	1	0	0	0	1	0	0	0	0	0
703	Low	Low	1	1	GENERAL LINK	GeneralLink	VetClinic	1	0	0	0	1233	2013-06-03 13:35:47	2013-06-03 13:41:45	Complete				Spanish	http://www.avepa.org/pdf/2013_Fundacion_Affinity_propietario.pdf	http://www.avepa.org/pdf/2013_Fundacion_Affinity_propietario.pdf	1370280947_51acd3f3e249e9.81202219	Mozilla/5.0 (Windows NT 6.1; rv:21.0) Gecko/20100101 Firefox/21.0	Mozilla/5.0 (Windows NT 6.1; rv:21.0) Gecko/20100101 Firefox/21.0	217.217.199.107	-3.636	38.0952	Spain	Linares	51		Rural	0	1	South	CLINICA VETERINARIA LA FLORIDA	45	Male	1	1	0	0	0	1	0	0	0	0	0
704	High	Medium	2	2	GENERAL LINK	GeneralLink	VetClinic	1	0	0	0	1234	2013-06-03 17:25:56	2013-06-03 17:33:19	Complete				Spanish			1370294756_51ad09e4444d74.16498048	Mozilla/5.0 (Windows NT 6.1; WOW64; rv:21.0) Gecko/20100101 Firefox/21.0	Mozilla/5.0 (Windows NT 6.1; WOW64; rv:21.0) Gecko/20100101 Firefox/21.0	81.37.78.31	-4.7727	37.8916	Spain	Córdoba	51		Rural	0	1	South	clinica viana	54	Male	1	1	0	0	0	0	0	1	0	0	0
705	Low	Low	1	1	GENERAL LINK	GeneralLink	VetClinic	1	0	0	0	1236	2013-06-04 03:52:16	2013-06-04 03:58:37	Complete				Spanish	http://es.mc1719.mail.yahoo.com/mc/welcome?.gx=1&.tm=1370332199&.rand=35seilnkgve6q	http://es.mc1719.mail.yahoo.com/mc/welcome?.gx=1&.tm=1370332199&.rand=35seilnkgve6q	1370332336_51ad9cb08063f8.59146888	Mozilla/4.0 (compatible; MSIE 8.0; Windows NT 5.1; Trident/4.0; GTB6; .NET CLR 1.1.4322; .NET CLR 2.	Mozilla/4.0 (compatible; MSIE 8.0; Windows NT 5.1; Trident/4.0; GTB6; .NET CLR 1.1.4322; .NET CLR 2.0.50727; .NET CLR 3.0.4506.2152; .NET CLR 3.5.30729; InfoPath.3)	83.54.251.112	-1.6412	42.8141	Spain	Pamplona	32		Urban	1	0	North	FAUNA PARAISO	31	Female	0	0	1	0	0	0	0	1	0	0	0
706	High	High	2	3	GENERAL LINK	GeneralLink	VetClinic	1	0	0	0	1239	2013-06-04 11:18:12	2013-06-04 11:23:52	Complete				Spanish			1370359092_51ae05342e94e3.90457157	Mozilla/5.0 (compatible; MSIE 10.0; Windows NT 6.1; WOW64; Trident/6.0)	Mozilla/5.0 (compatible; MSIE 10.0; Windows NT 6.1; WOW64; Trident/6.0)	79.156.191.125	2.1741	41.3984	Spain	Barcelona	56		Urban	1	0	NE	CNR VETERINARIS SCP	32	Female	0	0	1	0	0	1	0	0	0	0	0
707	High	High	2	3	GENERAL LINK	GeneralLink	VetClinic	1	0	0	0	1242	2013-06-04 15:14:03	2013-06-04 15:28:33	Complete				Spanish			1370373243_51ae3c7b45ac70.47009108	Mozilla/5.0 (compatible; MSIE 10.0; Windows NT 6.1; WOW64; Trident/6.0)	Mozilla/5.0 (compatible; MSIE 10.0; Windows NT 6.1; WOW64; Trident/6.0)	95.63.43.210	-3.6922	40.4086	Spain	Madrid	29		Urban	1	0	Centre	Clínica Veterinaria Capacés	52	Female	0	0	1	0	0	0	0	1	0	0	0
708	Low	Low	1	1	GENERAL LINK	GeneralLink	VetClinic	1	0	0	0	1246	2013-06-04 17:28:31	2013-06-04 17:36:49	Complete				Spanish	http://www.avepa.org/pdf/2013_Fundacion_Affinity_propietario.pdf	http://www.avepa.org/pdf/2013_Fundacion_Affinity_propietario.pdf	1370381311_51ae5bffba9ce4.23438908	Mozilla/5.0 (Windows NT 6.1; WOW64) AppleWebKit/537.36 (KHTML, like Gecko) Chrome/27.0.1453.94 Safar	Mozilla/5.0 (Windows NT 6.1; WOW64) AppleWebKit/537.36 (KHTML, like Gecko) Chrome/27.0.1453.94 Safari/537.36	88.0.32.158	-3.6922	40.4086	Spain	Madrid	29		Urban	1	0	Centre	centro veterinario valdemorillo	49	Male	1	1	0	0	0	1	0	0	0	0	0
709	High	High	2	3	GENERAL LINK	GeneralLink	VetClinic	1	0	0	0	1248	2013-06-04 20:54:14	2013-06-04 21:03:45	Complete				Spanish	http://www.avepa.org/pdf/2013_Fundacion_Affinity_propietario.pdf	http://www.avepa.org/pdf/2013_Fundacion_Affinity_propietario.pdf	1370393654_51ae8c36075478.14374609	Mozilla/5.0 (Windows NT 5.1) AppleWebKit/537.36 (KHTML, like Gecko) Chrome/27.0.1453.94 Safari/537.3	Mozilla/5.0 (Windows NT 5.1) AppleWebKit/537.36 (KHTML, like Gecko) Chrome/27.0.1453.94 Safari/537.36	89.130.76.43	-5.9667	43.55	Spain	Piedras Blancas	34		Rural	0	1	North	clinica lindo pulgoso	43	Female	0	0	1	0	0	1	0	0	0	0	0
710	High	High	2	3	GENERAL LINK	GeneralLink	VetClinic	1	0	0	0	1251	2013-06-05 01:19:30	2013-06-05 01:32:28	Complete				Spanish	http://www.avepa.org/pdf/2013_Fundacion_Affinity_propietario.pdf	http://www.avepa.org/pdf/2013_Fundacion_Affinity_propietario.pdf	1370409570_51aeca62aec7a2.78309154	Mozilla/5.0 (iPhone; CPU iPhone OS 6_1_4 like Mac OS X) AppleWebKit/536.26 (KHTML, like Gecko) Mobil	Mozilla/5.0 (iPhone; CPU iPhone OS 6_1_4 like Mac OS X) AppleWebKit/536.26 (KHTML, like Gecko) Mobile/10B350	93.156.35.47	-5.6615	43.5357	Spain	Gijón	34		Urban	1	0	North	Hospital veterinario Nacho Menes	50	Female	0	0	1	0	0	1	0	0	0	0	0
711	Low	Low	1	1	GENERAL LINK	GeneralLink	VetClinic	1	0	0	0	1253	2013-06-05 05:28:02	2013-06-05 05:36:00	Complete				Spanish	https://www.facebook.com/	https://www.facebook.com/	1370424481_51af04a1f14870.88061099	Mozilla/5.0 (Windows NT 5.2) AppleWebKit/536.11 (KHTML, like Gecko) Chrome/20.0.1132.57 Safari/536.1	Mozilla/5.0 (Windows NT 5.2) AppleWebKit/536.11 (KHTML, like Gecko) Chrome/20.0.1132.57 Safari/536.11	80.35.0.77	-3.4598	37.6478	Spain	Huelma	51		Rural	0	1	South	CORAZON DE LEON	32	Male	1	1	0	1	0	0	0	1	0	0	0
712	Low	Low	1	1	GENERAL LINK	GeneralLink	VetClinic	1	0	0	0	1261	2013-06-05 16:52:01	2013-06-05 17:03:16	Complete				Spanish	http://www.avepa.org/pdf/2013_Fundacion_Affinity_propietario.pdf	http://www.avepa.org/pdf/2013_Fundacion_Affinity_propietario.pdf	1370465521_51afa4f18642b5.86173497	Mozilla/5.0 (Windows NT 6.1; WOW64; rv:21.0) Gecko/20100101 Firefox/21.0	Mozilla/5.0 (Windows NT 6.1; WOW64; rv:21.0) Gecko/20100101 Firefox/21.0	80.103.176.174	-4	40	Spain				Urban	1	0	Canarias	C.V.Las Galletas	46	Female	0	0	1	0	0	0	0	0	0	1	0
713	High	High	2	3	GENERAL LINK	GeneralLink	VetClinic	1	0	0	0	1262	2013-06-05 23:09:51	2013-06-05 23:18:52	Complete				English			1370488191_51affd7faa5317.41892850	Mozilla/5.0 (iPad; CPU OS 6_1_2 like Mac OS X) AppleWebKit/536.26 (KHTML, like Gecko) Version/6.0 Mo	Mozilla/5.0 (iPad; CPU OS 6_1_2 like Mac OS X) AppleWebKit/536.26 (KHTML, like Gecko) Version/6.0 Mobile/10B146 Safari/8536.25	92.56.154.92	1.4002	41.146	Spain	Torredembarra	56		Rural	0	1	NE	Gatigos	31	Male	1	1	0	0	0	1	0	0	0	0	0
714	High	High	2	3	GENERAL LINK	GeneralLink	VetClinic	1	0	0	0	1263	2013-06-06 01:59:58	2013-06-06 02:07:06	Complete				Spanish	http://www.facebook.com/l.php?u=http%3A%2F%2Fsurveys.ethometrix.com%2Fs3%2Festudioconvivencia2013&h=	http://www.facebook.com/l.php?u=http%3A%2F%2Fsurveys.ethometrix.com%2Fs3%2Festudioconvivencia2013&h=RAQF0z0-EAQFh04F-GWRiocnkK2ot1t1fqdOmdOmjLhSLcA&enc=AZO2TGssR8kJAbS_fHprZ_QRPT2O7-ZJmw5VDC_hQoZbTEAbIT3MCId9Dwr4-dzyTgHeKNHzumUURWMsBwbrLFg2&s=1	1370498398_51b0255e4118e7.56983713	Mozilla/5.0 (compatible; MSIE 10.0; Windows NT 6.1; Trident/6.0)	Mozilla/5.0 (compatible; MSIE 10.0; Windows NT 6.1; Trident/6.0)	81.45.212.22	-4	40	Spain				Rural	0	1	Canarias	clinica el calvario tacoronte	42	Female	0	0	1	0	0	1	0	0	0	0	0
715	High	High	2	3	GENERAL LINK	GeneralLink	VetClinic	1	0	0	0	1264	2013-06-06 06:46:28	2013-06-06 06:52:56	Complete				Spanish			1370515588_51b068840b8377.77877778	Mozilla/4.0 (compatible; MSIE 8.0; Windows NT 5.1; Trident/4.0; .NET CLR 1.1.4322; .NET CLR 2.0.5072	Mozilla/4.0 (compatible; MSIE 8.0; Windows NT 5.1; Trident/4.0; .NET CLR 1.1.4322; .NET CLR 2.0.50727; .NET CLR 3.0.04506.30; .NET CLR 3.0.4506.2152; .NET CLR 3.5.30729)	195.76.37.231	-3.6922	40.4086	Spain	Madrid	29		Urban	1	0	Centre	CLINICA VETERINARIA LOS PERICONES	46	Female	0	0	1	1	0	0	0	1	0	0	0
716	High	High	2	3	GENERAL LINK	GeneralLink	VetClinic	1	0	0	0	1265	2013-06-06 06:54:40	2013-06-06 07:02:42	Complete				Spanish			1370516080_51b06a703bea29.76005707	Mozilla/5.0 (Linux; U; Android 4.1.2; es-es; GT-N7100 Build/JZO54K) AppleWebKit/534.30 (KHTML, like	Mozilla/5.0 (Linux; U; Android 4.1.2; es-es; GT-N7100 Build/JZO54K) AppleWebKit/534.30 (KHTML, like Gecko) Version/4.0 Mobile Safari/534.30	31.4.181.197	-3.706	40.3084	Spain	Getafe	29		Urban	1	0	Centre	los pericones	29	Female	0	0	1	0	0	0	0	1	0	0	0
717	High	Medium	2	2	GENERAL LINK	GeneralLink	VetClinic	1	0	0	0	1266	2013-06-06 07:34:19	2013-06-06 07:39:10	Complete				Spanish			1370518459_51b073bb3b3b38.73074255	Mozilla/5.0 (Windows NT 6.1) AppleWebKit/537.36 (KHTML, like Gecko) Chrome/27.0.1453.110 Safari/537.	Mozilla/5.0 (Windows NT 6.1) AppleWebKit/537.36 (KHTML, like Gecko) Chrome/27.0.1453.110 Safari/537.36	156.35.55.34, 156.35.192.			Spain	Gijón			Urban	1	0	North	Clínica Veterinaria Los Pericones	32	Female	0	0	1	0	0	0	0	1	0	0	0
719	High	High	2	3	GENERAL LINK	GeneralLink	VetClinic	1	0	0	0	1270	2013-06-06 08:57:22	2013-06-06 09:05:45	Complete				Spanish			1370523442_51b087325bfa55.50450567	Mozilla/5.0 (Symbian/3; Series60/5.3 NokiaN8-00/111.040.1511; Profile/MIDP-2.1 Configuration/CLDC-1.	Mozilla/5.0 (Symbian/3; Series60/5.3 NokiaN8-00/111.040.1511; Profile/MIDP-2.1 Configuration/CLDC-1.1 ) AppleWebKit/535.1 (KHTML, like Gecko) NokiaBrowser/8.3.1.4 Mobile Safari/535.1 3gpp-gba	84.79.0.44	-5.6615	43.5357	Spain	Gijón	34		Urban	1	0	North	asturpet	34	Male	1	1	0	0	0	0	0	0	0	1	0
720	Low	Low	1	1	GENERAL LINK	GeneralLink	VetClinic	1	0	0	0	1271	2013-06-06 09:06:59	2013-06-06 09:18:36	Complete				Spanish			1370524019_51b08973d61bc3.22031537	Mozilla/5.0 (iPad; CPU OS 6_1_3 like Mac OS X) AppleWebKit/536.26 (KHTML, like Gecko) Version/6.0 Mo	Mozilla/5.0 (iPad; CPU OS 6_1_3 like Mac OS X) AppleWebKit/536.26 (KHTML, like Gecko) Version/6.0 Mobile/10B329 Safari/8536.25	62.43.37.66	2.6552	39.5743	Spain	Palma De Mallorca	7		Urban	1	0	Balears	Veterclinic	30	Male	1	1	0	0	0	0	0	1	0	0	0
722	Low	Low	1	1	GENERAL LINK	GeneralLink	VetClinic	1	0	0	0	1273	2013-06-06 11:07:07	2013-06-06 11:12:37	Complete				Spanish			1370531227_51b0a59b0ba1e8.96085623	Mozilla/5.0 (compatible; MSIE 10.0; Windows NT 6.2; WOW64; Trident/6.0; Touch; ASU2JS)	Mozilla/5.0 (compatible; MSIE 10.0; Windows NT 6.2; WOW64; Trident/6.0; Touch; ASU2JS)	85.84.132.145	-3.01	43.3493	Spain	Algorta	59		Rural	0	1	North	CLINICA VETERINARIA LARRUCEA	32	Female	0	0	1	0	0	0	0	1	0	0	0
723	Low	Low	1	1	GENERAL LINK	GeneralLink	VetClinic	1	0	0	0	1275	2013-06-06 12:58:36	2013-06-06 13:05:31	Complete				Spanish			1370537916_51b0bfbc022553.64543901	Mozilla/5.0 (Windows NT 5.1) AppleWebKit/537.36 (KHTML, like Gecko) Chrome/27.0.1453.94 Safari/537.3	Mozilla/5.0 (Windows NT 5.1) AppleWebKit/537.36 (KHTML, like Gecko) Chrome/27.0.1453.94 Safari/537.36	93.156.72.52	-5.6615	43.5357	Spain	Gijón	34		Urban	1	0	North	Clínica Los Pericones	38	Female	0	0	1	1	0	0	0	1	0	0	0
724	High	High	2	3	GENERAL LINK	GeneralLink	VetClinic	1	0	0	0	1277	2013-06-06 14:41:14	2013-06-06 14:49:16	Complete				Spanish			1370544074_51b0d7ca5bb164.98117426	Mozilla/5.0 (iPhone; CPU iPhone OS 6_1_3 like Mac OS X) AppleWebKit/536.26 (KHTML, like Gecko) Versi	Mozilla/5.0 (iPhone; CPU iPhone OS 6_1_3 like Mac OS X) AppleWebKit/536.26 (KHTML, like Gecko) Version/6.0 Mobile/10B329 Safari/8536.25	37.1.180.65	-4	40	Spain				Urban	1	0	North	Centro clínico veterinario los pericones	41	Male	1	1	0	0	0	1	0	0	0	0	0
726	High	High	2	3	GENERAL LINK	GeneralLink	VetClinic	1	0	0	0	1279	2013-06-06 16:12:41	2013-06-06 16:21:30	Complete				Spanish			1370549561_51b0ed399c9f14.70566275	Mozilla/5.0 (iPhone; CPU iPhone OS 6_1_3 like Mac OS X) AppleWebKit/536.26 (KHTML, like Gecko) Mobil	Mozilla/5.0 (iPhone; CPU iPhone OS 6_1_3 like Mac OS X) AppleWebKit/536.26 (KHTML, like Gecko) Mobile/10B329	85.57.145.123	-5.9248	43.5547	Spain	Avilés	34		Rural	0	1	North	Centro Veterinario Los Pericones	31	Female	0	0	1	0	0	1	0	0	0	0	0
729	Low	Low	1	1	GENERAL LINK	GeneralLink	VetClinic	1	0	0	0	1282	2013-06-07 06:05:53	2013-06-07 06:13:52	Complete				Spanish			1370599552_51b1b080d647b5.84019432	Mozilla/5.0 (compatible; MSIE 9.0; Windows NT 6.1; WOW64; Trident/5.0)	Mozilla/5.0 (compatible; MSIE 9.0; Windows NT 6.1; WOW64; Trident/5.0)	83.97.193.19	-5.6615	43.5357	Spain	Gijón	34		Urban	1	0	North	los pericones	36	Male	1	1	0	0	0	1	0	0	0	0	0
730	Low	Low	1	1	GENERAL LINK	GeneralLink	VetClinic	1	0	0	0	1284	2013-06-07 15:47:50	2013-06-07 15:57:11	Complete				Spanish			1370634470_51b238e632bbb8.93254308	Mozilla/5.0 (Windows NT 5.1) AppleWebKit/537.36 (KHTML, like Gecko) Chrome/27.0.1453.94 Safari/537.3	Mozilla/5.0 (Windows NT 5.1) AppleWebKit/537.36 (KHTML, like Gecko) Chrome/27.0.1453.94 Safari/537.36	193.153.56.199	-8.5448	42.88	Spain	Santiago De Compostela	58		Urban	1	0	NW	Clínica veterinaria el Bosco	56	Female	0	0	1	0	0	0	0	1	0	0	0
731	High	High	2	3	GENERAL LINK	GeneralLink	VetClinic	1	0	0	0	1288	2013-06-08 06:54:32	2013-06-08 06:59:40	Complete				Spanish			1370688872_51b30d680edb84.36195245	Mozilla/5.0 (Linux; U; Android 4.1.2; es-es; SonyLT26i-o Build/6.2.B.0.200) AppleWebKit/534.30 (KHTM	Mozilla/5.0 (Linux; U; Android 4.1.2; es-es; SonyLT26i-o Build/6.2.B.0.200) AppleWebKit/534.30 (KHTML, like Gecko) Version/4.0 Mobile Safari/534.30	83.33.51.38	-3.8744	40.1548	Spain	Ugena	54		Rural	0	1	Centre	clínica veterinaria la sagra	25	Female	0	0	1	0	0	0	0	1	0	0	0
733	High	High	2	3	GENERAL LINK	GeneralLink	VetClinic	1	0	0	0	1290	2013-06-08 10:58:27	2013-06-08 11:03:16	Complete				Spanish	http://www.avepa.org/pdf/2013_Fundacion_Affinity_propietario.pdf	http://www.avepa.org/pdf/2013_Fundacion_Affinity_propietario.pdf	1370703507_51b34693d3d5b3.77004131	Mozilla/5.0 (Windows NT 6.1; WOW64) AppleWebKit/537.36 (KHTML, like Gecko) Chrome/27.0.1453.110 Safa	Mozilla/5.0 (Windows NT 6.1; WOW64) AppleWebKit/537.36 (KHTML, like Gecko) Chrome/27.0.1453.110 Safari/537.36	83.56.155.91	-3.7647	40.102	Spain	Esquivias	54		Rural	0	1	Centre	veterinarios la sagra	42	Female	0	0	1	0	0	1	0	0	0	0	0
734	High	High	2	3	GENERAL LINK	GeneralLink	VetClinic	1	0	0	0	1292	2013-06-08 13:56:21	2013-06-08 14:03:26	Complete				Spanish			1370714181_51b3704552ce34.90897627	Mozilla/5.0 (Linux; U; Android 4.1.1; es-es; GT-P3110 Build/JRO03C) AppleWebKit/534.30 (KHTML, like	Mozilla/5.0 (Linux; U; Android 4.1.1; es-es; GT-P3110 Build/JRO03C) AppleWebKit/534.30 (KHTML, like Gecko) Version/4.0 Safari/534.30	88.11.143.67	-4.7237	41.6552	Spain	Valladolid	55		Urban	1	0	Centre	clinica veterinaria nsron	33	Female	0	0	1	0	0	1	0	0	0	0	0
735	High	High	2	3	GENERAL LINK	GeneralLink	VetClinic	1	0	0	0	1293	2013-06-08 14:27:21	2013-06-08 14:34:42	Complete				Spanish			1370716041_51b377892f7431.50191736	Mozilla/5.0 (Macintosh; Intel Mac OS X 10_7_5) AppleWebKit/536.30.1 (KHTML, like Gecko) Version/6.0.	Mozilla/5.0 (Macintosh; Intel Mac OS X 10_7_5) AppleWebKit/536.30.1 (KHTML, like Gecko) Version/6.0.5 Safari/536.30.1	93.156.181.115	-5.6615	43.5357	Spain	Gijón	34		Urban	1	0	North	clinica veterinaria los pericones	36	Male	1	1	0	0	0	0	0	1	0	0	0
737	High	High	2	3	GENERAL LINK	GeneralLink	VetClinic	1	0	0	0	1295	2013-06-08 16:27:49	2013-06-08 16:46:55	Complete				Spanish			1370723269_51b393c53586e7.60045861	Mozilla/5.0 (compatible; MSIE 9.0; Windows NT 6.0; Trident/5.0)	Mozilla/5.0 (compatible; MSIE 9.0; Windows NT 6.0; Trident/5.0)	83.41.72.249, 80.58.250.9			Spain	Madrid		28025	Urban	1	0	Centre	Vista Alegre	38	Female	0	0	1	0	0	0	0	1	0	0	0
738	High	High	2	3	GENERAL LINK	GeneralLink	VetClinic	1	0	0	0	1296	2013-06-08 16:41:57	2013-06-08 16:50:01	Complete				Spanish			1370724117_51b39715013306.84598081	Mozilla/5.0 (compatible; MSIE 10.0; Windows NT 6.1; WOW64; Trident/6.0)	Mozilla/5.0 (compatible; MSIE 10.0; Windows NT 6.1; WOW64; Trident/6.0)	88.17.204.211	2.0818	41.4714	Spain	Sant Cugat Del Vallès	56		Urban	1	0	NE	no lo recuerdo	54	Female	0	0	1	0	0	1	0	0	0	0	0
739	High	High	2	3	GENERAL LINK	GeneralLink	VetClinic	1	0	0	0	1297	2013-06-08 17:18:09	2013-06-08 17:26:21	Complete				Spanish			1370726289_51b39f91b76f09.22899075	Mozilla/5.0 (compatible; MSIE 10.0; Windows NT 6.1; WOW64; Trident/6.0)	Mozilla/5.0 (compatible; MSIE 10.0; Windows NT 6.1; WOW64; Trident/6.0)	88.11.45.158	-3.9182	40.1415	Spain	El Viso De San Juan	54		Rural	0	1	Centre	centro veterinario la sagra	48	Male	1	1	0	0	0	1	0	0	0	0	0
741	High	High	2	3	GENERAL LINK	GeneralLink	VetClinic	1	0	0	0	1299	2013-06-09 05:31:17	2013-06-09 05:39:08	Complete				Spanish	http://www.facebook.com/	http://www.facebook.com/	1370770277_51b44b65d7eb26.68697652	Mozilla/4.0 (compatible; MSIE 8.0; Windows NT 5.1; Trident/4.0; BTRS4422; InfoPath.2; .NET CLR 2.0.5	Mozilla/4.0 (compatible; MSIE 8.0; Windows NT 5.1; Trident/4.0; BTRS4422; InfoPath.2; .NET CLR 2.0.50727; .NET CLR 3.0.04506.648; .NET CLR 3.0.4506.2152; .NET CLR 3.5.30729; .NET4.0C)	188.79.156.249	3.1631	41.9174	Spain	Palafrugell	56		Rural	0	1	NE	gara	44	Male	1	1	0	0	0	1	0	0	0	0	0
742	Low	Low	1	1	GENERAL LINK	GeneralLink	VetClinic	1	0	0	0	1301	2013-06-09 14:32:40	2013-06-09 14:37:44	Complete				Spanish			1370802760_51b4ca487099a1.42802229	Mozilla/5.0 (compatible; MSIE 9.0; Windows NT 6.1; WOW64; Trident/5.0)	Mozilla/5.0 (compatible; MSIE 9.0; Windows NT 6.1; WOW64; Trident/5.0)	81.203.200.220	-0.4333	39.15	Spain	Alcira	60		Rural	0	1	Levante	l'hospital veterinaris xativa	33	Female	0	0	1	0	0	0	0	1	0	0	0
743	Low	Low	1	1	GENERAL LINK	GeneralLink	VetClinic	1	0	0	0	1302	2013-06-09 14:55:45	2013-06-09 15:02:33	Complete				Spanish			1370804145_51b4cfb1d3e945.46203327	Mozilla/5.0 (compatible; MSIE 9.0; Windows NT 6.1; Trident/5.0)	Mozilla/5.0 (compatible; MSIE 9.0; Windows NT 6.1; Trident/5.0)	146.219.19.160	2.1741	41.3984	Spain	Barcelona	56		Urban	1	0	NE	Centro Veterinario Besós	42	Male	1	1	0	0	0	0	0	1	0	0	0
744	High	Medium	2	2	GENERAL LINK	GeneralLink	VetClinic	1	0	0	0	1303	2013-06-09 15:12:43	2013-06-09 15:20:58	Complete				English			1370805163_51b4d3abebd341.99789113	Mozilla/5.0 (Windows NT 6.1; WOW64) AppleWebKit/537.36 (KHTML, like Gecko) Chrome/27.0.1453.110 Safa	Mozilla/5.0 (Windows NT 6.1; WOW64) AppleWebKit/537.36 (KHTML, like Gecko) Chrome/27.0.1453.110 Safari/537.36	83.59.190.33	0.9027	41.7098	Spain	Linyola	56		Rural	0	1	NE	Clinica Veterinaria Quiros	25	Male	1	1	0	1	0	0	0	0	0	0	0
745	High	High	2	3	GENERAL LINK	GeneralLink	VetClinic	1	0	0	0	1304	2013-06-09 16:13:11	2013-06-09 16:26:04	Complete				Spanish	http://www.avepa.org/pdf/2013_Fundacion_Affinity_propietario.pdf	http://www.avepa.org/pdf/2013_Fundacion_Affinity_propietario.pdf	1370808791_51b4e1d752c8d2.41258770	Mozilla/5.0 (iPad; CPU OS 6_0_2 like Mac OS X) AppleWebKit/536.26 (KHTML, like Gecko) Version/6.0 Mo	Mozilla/5.0 (iPad; CPU OS 6_0_2 like Mac OS X) AppleWebKit/536.26 (KHTML, like Gecko) Version/6.0 Mobile/10A550 Safari/8536.25	188.77.220.91	2.1741	41.3984	Spain	Barcelona	56		Urban	1	0	NE	centro veterinario besós	45	Female	0	0	1	0	0	0	0	0	0	1	0
746	High	High	2	3	GENERAL LINK	GeneralLink	VetClinic	1	0	0	0	1309	2013-06-10 11:10:34	2013-06-10 11:16:12	Complete				English			1370877034_51b5ec6a89b750.31228494	Mozilla/5.0 (Windows NT 6.1; WOW64; rv:21.0) Gecko/20100101 Firefox/21.0	Mozilla/5.0 (Windows NT 6.1; WOW64; rv:21.0) Gecko/20100101 Firefox/21.0	83.34.107.168	0.6333	41.6167	Spain	Lleida	56		Rural	0	1	NE	Borges Vet	27	Female	0	0	1	0	0	0	0	1	0	0	0
747	High	High	2	3	GENERAL LINK	GeneralLink	VetClinic	1	0	0	0	1310	2013-06-10 11:34:59	2013-06-10 11:39:38	Complete				Spanish			1370878499_51b5f223be09e1.69133475	Mozilla/5.0 (Windows NT 6.1; WOW64; rv:21.0) Gecko/20100101 Firefox/21.0	Mozilla/5.0 (Windows NT 6.1; WOW64; rv:21.0) Gecko/20100101 Firefox/21.0	212.0.107.170	-4	40	Spain				Urban	1	0	Centre	Capacés	36	Male	1	1	0	0	0	0	0	1	0	0	0
748	High	High	2	3	GENERAL LINK	GeneralLink	VetClinic	1	0	0	0	1313	2013-06-10 13:31:59	2013-06-10 13:42:21	Complete				Spanish			1370885519_51b60d8f41b991.45058124	Mozilla/5.0 (compatible; MSIE 10.0; Windows NT 6.1; WOW64; Trident/6.0)	Mozilla/5.0 (compatible; MSIE 10.0; Windows NT 6.1; WOW64; Trident/6.0)	93.156.104.147	-5.6615	43.5357	Spain	Gijón	34		Urban	1	0	North	Asturpet	30	Female	0	0	1	1	0	0	0	0	0	0	0
749	High	High	2	3	GENERAL LINK	GeneralLink	VetClinic	1	0	0	0	1314	2013-06-10 13:45:17	2013-06-10 13:54:18	Complete				Spanish			1370886317_51b610adb8e719.79369221	Mozilla/5.0 (compatible; MSIE 10.0; Windows NT 6.1; Trident/6.0)	Mozilla/5.0 (compatible; MSIE 10.0; Windows NT 6.1; Trident/6.0)	95.16.172.130	-5.8531	43.3632	Spain	Oviedo	34		Urban	1	0	North	Los Pericones	39	Female	0	0	1	0	0	0	0	1	0	0	0
750	Low	Low	1	1	GENERAL LINK	GeneralLink	VetClinic	1	0	0	0	1315	2013-06-10 13:59:39	2013-06-10 14:08:44	Complete				Spanish	http://www.avepa.org/pdf/2013_Fundacion_Affinity_propietario.pdf	http://www.avepa.org/pdf/2013_Fundacion_Affinity_propietario.pdf	1370887179_51b6140b56e9e5.55959961	Mozilla/5.0 (Windows NT 6.1; WOW64) AppleWebKit/537.36 (KHTML, like Gecko) Chrome/27.0.1453.110 Safa	Mozilla/5.0 (Windows NT 6.1; WOW64) AppleWebKit/537.36 (KHTML, like Gecko) Chrome/27.0.1453.110 Safari/537.36	88.9.19.48	2.1741	41.3984	Spain	Barcelona	56		Urban	1	0	NE	CENTRO VETERINARIO BESOS	45	Female	0	0	1	0	0	0	0	0	0	1	0
753	Low	Low	1	1	GENERAL LINK	GeneralLink	VetClinic	1	0	0	0	1318	2013-06-11 13:27:43	2013-06-11 13:36:44	Complete				Spanish			1370971663_51b75e0f9a4673.10967395	Mozilla/5.0 (Windows NT 6.1; WOW64) AppleWebKit/537.36 (KHTML, like Gecko) Chrome/27.0.1453.110 Safa	Mozilla/5.0 (Windows NT 6.1; WOW64) AppleWebKit/537.36 (KHTML, like Gecko) Chrome/27.0.1453.110 Safari/537.36	83.53.27.234	1.5337	41.2205	Spain	El Vendrell	56		Rural	0	1	NE	Bofarull Veterinaris	39	Female	0	0	1	0	0	1	0	0	0	0	0
754	High	High	2	3	GENERAL LINK	GeneralLink	VetClinic	1	0	0	0	1319	2013-06-12 03:42:57	2013-06-12 04:00:00	Complete				Spanish	https://www.facebook.com/	https://www.facebook.com/	1371022977_51b82681a2a311.10224174	Mozilla/5.0 (Windows NT 5.1) AppleWebKit/537.36 (KHTML, like Gecko) Chrome/27.0.1453.110 Safari/537.	Mozilla/5.0 (Windows NT 5.1) AppleWebKit/537.36 (KHTML, like Gecko) Chrome/27.0.1453.110 Safari/537.36	69.31.101.5	-77.2223	38.9499	Spain	Vaciamadrid	VA	22102	Urban	1	0	Centre	Cliniva veterinaria Rivas	53	Female	0	0	1	0	0	0	0	1	0	0	0
756	Low	Low	1	1	GENERAL LINK	GeneralLink	VetClinic	1	0	0	0	1323	2013-06-12 12:03:57	2013-06-12 12:08:56	Complete				Spanish	http://www.avepa.org/pdf/2013_Fundacion_Affinity_propietario.pdf	http://www.avepa.org/pdf/2013_Fundacion_Affinity_propietario.pdf	1371053037_51b89bedd62677.52239146	Mozilla/5.0 (Windows NT 6.1; WOW64) AppleWebKit/537.36 (KHTML, like Gecko) Chrome/27.0.1453.110 Safa	Mozilla/5.0 (Windows NT 6.1; WOW64) AppleWebKit/537.36 (KHTML, like Gecko) Chrome/27.0.1453.110 Safari/537.36	85.192.117.169, 213.176.1			Spain	Barcelona			Urban	1	0	NE	CV BESOS	44	Male	1	1	0	0	0	0	0	1	0	0	0
757	Low	Low	1	1	GENERAL LINK	GeneralLink	VetClinic	1	0	0	0	1324	2013-06-13 07:15:29	2013-06-13 07:27:32	Complete				Spanish	http://www.avepa.org/pdf/2013_Fundacion_Affinity_propietario.pdf	http://www.avepa.org/pdf/2013_Fundacion_Affinity_propietario.pdf	1371122129_51b9a9d14b6920.94219147	Mozilla/5.0 (Windows NT 5.1) AppleWebKit/537.36 (KHTML, like Gecko) Chrome/27.0.1453.110 Safari/537.	Mozilla/5.0 (Windows NT 5.1) AppleWebKit/537.36 (KHTML, like Gecko) Chrome/27.0.1453.110 Safari/537.36	79.159.95.103	2.8211	41.9844	Spain	Girona	56		Rural	0	1	NE	HOSPITAL VETERINARI ANIMÀLIA	47	Male	1	1	0	0	0	0	0	1	0	0	0
759	High	High	2	3	GENERAL LINK	GeneralLink	VetClinic	1	0	0	0	1326	2013-06-13 17:10:07	2013-06-13 17:21:31	Complete				Spanish			1371157807_51ba352fbe2739.39121989	Mozilla/5.0 (Windows NT 6.1; WOW64) AppleWebKit/537.36 (KHTML, like Gecko) Chrome/27.0.1453.110 Safa	Mozilla/5.0 (Windows NT 6.1; WOW64) AppleWebKit/537.36 (KHTML, like Gecko) Chrome/27.0.1453.110 Safari/537.36	77.27.71.43	-8.9	42.65	Spain	Boiro	58		Rural	0	1	NW	clinica veterinaria bosco	28	Female	0	0	1	0	0	0	0	1	0	0	0
761	High	High	2	3	GENERAL LINK	GeneralLink	VetClinic	1	0	0	0	1330	2013-06-14 07:11:37	2013-06-14 07:22:01	Complete				Spanish	http://www.gatican.com/enlaces.html	http://www.gatican.com/enlaces.html	1371208297_51bafa695563d2.77271499	Mozilla/5.0 (Windows NT 6.1; WOW64) AppleWebKit/537.36 (KHTML, like Gecko) Chrome/27.0.1453.110 Safa	Mozilla/5.0 (Windows NT 6.1; WOW64) AppleWebKit/537.36 (KHTML, like Gecko) Chrome/27.0.1453.110 Safari/537.36	87.218.170.170	-4.7727	37.8916	Spain	Córdoba	51		Rural	0	1	South	gatican	26	Female	0	0	1	1	0	0	0	0	0	0	0
762	High	High	2	3	GENERAL LINK	GeneralLink	VetClinic	1	0	0	0	1331	2013-06-14 11:07:47	2013-06-14 11:11:59	Complete				Spanish			1371222467_51bb31c3409d76.31527573	Mozilla/5.0 (Macintosh; Intel Mac OS X 10_8_4) AppleWebKit/536.30.1 (KHTML, like Gecko) Version/6.0.	Mozilla/5.0 (Macintosh; Intel Mac OS X 10_8_4) AppleWebKit/536.30.1 (KHTML, like Gecko) Version/6.0.5 Safari/536.30.1	212.89.27.232	-5.6615	43.5357	Spain	Gijón	34		Urban	1	0	North	CV Pericones	41	Male	1	1	0	0	0	1	0	0	0	0	0
763	High	Medium	2	2	GENERAL LINK	GeneralLink	VetClinic	1	0	0	0	1333	2013-06-15 04:23:58	2013-06-15 04:29:00	Complete				Spanish	http://www.avepa.org/pdf/2013_Fundacion_Affinity_propietario.pdf	http://www.avepa.org/pdf/2013_Fundacion_Affinity_propietario.pdf	1371284638_51bc249e453537.27199818	Mozilla/5.0 (Windows NT 6.0; WOW64) AppleWebKit/537.36 (KHTML, like Gecko) Chrome/27.0.1453.110 Safa	Mozilla/5.0 (Windows NT 6.0; WOW64) AppleWebKit/537.36 (KHTML, like Gecko) Chrome/27.0.1453.110 Safari/537.36	84.126.201.237	-0.4667	39.4333	Spain	Torrente	60		Rural	0	1	Levante	JV Campos	49	Male	1	1	0	0	0	1	0	0	0	0	0
764	High	High	2	3	GENERAL LINK	GeneralLink	VetClinic	1	0	0	0	1334	2013-06-15 10:36:56	2013-06-15 10:45:36	Complete				Spanish			1371307016_51bc7c089b3049.24449339	Mozilla/4.0 (compatible; MSIE 7.0; Windows NT 6.1; WOW64; Trident/4.0; SLCC2; .NET CLR 2.0.50727; .N	Mozilla/4.0 (compatible; MSIE 7.0; Windows NT 6.1; WOW64; Trident/4.0; SLCC2; .NET CLR 2.0.50727; .NET CLR 3.5.30729; .NET CLR 3.0.30729; Media Center PC 6.0; .NET4.0C; .NET4.0E)	85.152.25.147	-5.9248	43.5547	Spain	Avilés	34		Rural	0	1	North	Nacho Menes	28	Female	0	0	1	0	0	0	0	1	0	0	0
765	Low	Low	1	1	GENERAL LINK	GeneralLink	VetClinic	1	0	0	0	1335	2013-06-15 10:55:32	2013-06-15 11:02:23	Complete				Spanish			1371308132_51bc8064d3d587.26966618	Mozilla/5.0 (compatible; MSIE 10.0; Windows NT 6.1; WOW64; Trident/6.0)	Mozilla/5.0 (compatible; MSIE 10.0; Windows NT 6.1; WOW64; Trident/6.0)	83.55.189.227	-0.6486	38.0865	Spain	Guardamar Del Segura	60		Rural	0	1	Levante	La Fauna	30	Female	0	0	1	0	0	1	0	0	0	0	0
766	High	High	2	3	GENERAL LINK	GeneralLink	VetClinic	1	0	0	0	1336	2013-06-15 12:43:43	2013-06-15 12:49:04	Complete				Spanish			1371314623_51bc99bf786503.14991726	Mozilla/5.0 (Windows NT 6.1; rv:21.0) Gecko/20100101 Firefox/21.0	Mozilla/5.0 (Windows NT 6.1; rv:21.0) Gecko/20100101 Firefox/21.0	93.156.67.230	-5.6615	43.5357	Spain	Gijón	34		Urban	1	0	North	CLINICA VETERINARIA LOS PERICONES	32	Female	0	0	1	0	0	0	0	0	0	1	0
767	High	Medium	2	2	GENERAL LINK	GeneralLink	VetClinic	1	0	0	0	1338	2013-06-15 17:34:38	2013-06-15 17:41:26	Complete				Spanish			1371332078_51bcddeea9a8a2.07143870	Mozilla/5.0 (compatible; MSIE 10.0; Windows NT 6.2; Win64; x64; Trident/6.0; MAPBJS)	Mozilla/5.0 (compatible; MSIE 10.0; Windows NT 6.2; Win64; x64; Trident/6.0; MAPBJS)	90.164.17.229	-3.6922	40.4086	Spain	Madrid	29		Urban	1	0	Centre	capacés	38	Female	0	0	1	1	0	0	0	0	0	0	0
770	High	High	2	3	GENERAL LINK	GeneralLink	VetClinic	1	0	0	0	1354	2013-06-24 03:22:11	2013-06-24 03:29:43	Complete				Spanish	http://www.avepa.org/pdf/2013_Fundacion_Affinity_propietario.pdf	http://www.avepa.org/pdf/2013_Fundacion_Affinity_propietario.pdf	1372058530_51c7f3a28fa927.18419346	Mozilla/5.0 (iPhone; CPU iPhone OS 6_1_4 like Mac OS X) AppleWebKit/536.26 (KHTML, like Gecko) Mobil	Mozilla/5.0 (iPhone; CPU iPhone OS 6_1_4 like Mac OS X) AppleWebKit/536.26 (KHTML, like Gecko) Mobile/10B350 [FBAN/FBIOS;FBAV/6.2;FBBV/228172;FBDV/iPhone5,2;FBMD/iPhone;FBSN/iPhone OS;FBSV/6.1.4;FBSS/2; FBCR/vfes;FBID/phone;FBLC/es_ES;FBOP/1]	83.97.133.48	-5.6615	43.5357	Spain	Gijón	34		Urban	1	0	North	Nacho meses	54	Female	0	0	1	0	1	0	0	0	0	0	0
771	High	High	2	3	GENERAL LINK	GeneralLink	VetClinic	1	0	0	0	1355	2013-06-25 07:01:56	2013-06-25 07:08:12	Complete				Spanish			1372158116_51c978a42e9230.94441602	Mozilla/5.0 (Windows NT 6.1; WOW64) AppleWebKit/537.36 (KHTML, like Gecko) Chrome/27.0.1453.116 Safa	Mozilla/5.0 (Windows NT 6.1; WOW64) AppleWebKit/537.36 (KHTML, like Gecko) Chrome/27.0.1453.116 Safari/537.36	80.34.93.160	1.8487	41.61	Spain	Monistrol	56		Rural	0	1	NE	CENTRE VETERINARI JOANICH	69	Male	1	1	0	0	0	1	0	0	0	0	0
773	High	Medium	2	2	GENERAL LINK	GeneralLink	VetClinic	1	0	0	0	1359	2013-06-29 05:41:08	2013-06-29 06:02:57	Complete				Spanish			1372498867_51ceabb3bf49b4.43158730	Mozilla/5.0 (Windows NT 6.1; WOW64) AppleWebKit/537.36 (KHTML, like Gecko) Chrome/27.0.1453.116 Safa	Mozilla/5.0 (Windows NT 6.1; WOW64) AppleWebKit/537.36 (KHTML, like Gecko) Chrome/27.0.1453.116 Safari/537.36	84.79.200.51	-3.6153	38.2756	Spain	La Carolina	51		Rural	0	1	South	fauno	30	Male	1	1	0	0	0	0	0	0	0	1	0
774	High	High	2	3	GENERAL LINK	GeneralLink	VetClinic	1	0	0	0	1360	2013-06-29 18:16:27	2013-06-29 18:41:22	Complete				Spanish	http://www.gatican.com/enlaces.html	http://www.gatican.com/enlaces.html	1372544187_51cf5cbb33c114.32150516	Mozilla/5.0 (Linux; U; Android 4.0.4; es-es; SonyEricssonLT18iv Build/4.1.B.0.587) AppleWebKit/534.3	Mozilla/5.0 (Linux; U; Android 4.0.4; es-es; SonyEricssonLT18iv Build/4.1.B.0.587) AppleWebKit/534.30 (KHTML, like Gecko) Version/4.0 Mobile Safari/534.30	31.4.192.193	-5.9761	37.3824	Spain	Sevilla	51		Urban	1	0	South	Gatican	26	Female	0	0	1	0	0	0	0	1	0	0	0
775	High	High	2	3	GENERAL LINK	GeneralLink	VetClinic	1	0	0	0	1361	2013-06-29 18:48:00	2013-06-29 18:58:57	Complete				Spanish			1372546080_51cf64202ed992.39241217	Mozilla/4.0 (compatible; MSIE 8.0; Windows NT 5.1; Trident/4.0; BTRS125747; GTB7.4; .NET CLR 2.0.507	Mozilla/4.0 (compatible; MSIE 8.0; Windows NT 5.1; Trident/4.0; BTRS125747; GTB7.4; .NET CLR 2.0.50727; .NET CLR 3.0.4506.2152; .NET CLR 3.5.30729)	79.149.4.87	-4	40	Spain				Rural	0	1	NW	bosco	41	Female	0	0	1	0	0	0	0	1	0	0	0
776	High	High	2	3	GENERAL LINK	GeneralLink	VetClinic	1	0	0	0	1365	2013-07-02 06:23:43	2013-07-02 06:34:26	Complete				Spanish	http://www.gatican.com/enlaces.html	http://www.gatican.com/enlaces.html	1372760623_51d2aa2f3dacf6.01858390	Mozilla/5.0 (Windows NT 6.0) AppleWebKit/537.36 (KHTML, like Gecko) Chrome/27.0.1453.116 Safari/537.	Mozilla/5.0 (Windows NT 6.0) AppleWebKit/537.36 (KHTML, like Gecko) Chrome/27.0.1453.116 Safari/537.36	83.59.45.12	-4.7727	37.8916	Spain	Córdoba	51		Rural	0	1	South	GATICAN	53	Male	1	1	0	0	0	1	0	0	0	0	0
777	High	High	2	3	GENERAL LINK	GeneralLink	VetClinic	1	0	0	0	1366	2013-07-02 18:37:04	2013-07-02 18:43:26	Complete				Spanish	http://www.avepa.org/pdf/2013_Fundacion_Affinity_propietario.pdf	http://www.avepa.org/pdf/2013_Fundacion_Affinity_propietario.pdf	1372804624_51d3561018da68.07252711	Mozilla/5.0 (Windows NT 6.1) AppleWebKit/537.36 (KHTML, like Gecko) Chrome/27.0.1453.116 Safari/537.	Mozilla/5.0 (Windows NT 6.1) AppleWebKit/537.36 (KHTML, like Gecko) Chrome/27.0.1453.116 Safari/537.36	89.130.68.28	-5.4352	43.4809	Spain	Villaviciosa	34		Rural	0	1	North	cvavilesina	32	Female	0	0	1	0	0	0	0	1	0	0	0
778	High	High	2	3	GENERAL LINK	GeneralLink	VetClinic	1	0	0	0	1367	2013-07-03 06:27:52	2013-07-03 06:33:52	Complete				English			1372847272_51d3fca8456f15.81685687	Mozilla/5.0 (Windows NT 5.1; rv:21.0) Gecko/20100101 Firefox/21.0	Mozilla/5.0 (Windows NT 5.1; rv:21.0) Gecko/20100101 Firefox/21.0	80.28.248.148	2.1741	41.3984	Spain	Barcelona	56		Urban	1	0	NE	Gat i Gos	46	Female	0	0	1	0	0	1	0	0	0	0	0
779	High	High	2	3	GENERAL LINK	GeneralLink	VetClinic	1	0	0	0	1369	2013-07-03 11:25:00	2013-07-03 11:30:21	Complete				Spanish			1372865100_51d4424c061060.23514977	Mozilla/5.0 (compatible; MSIE 10.0; Windows NT 6.1; WOW64; Trident/6.0)	Mozilla/5.0 (compatible; MSIE 10.0; Windows NT 6.1; WOW64; Trident/6.0)	150.244.32.244	-3.6922	40.4086	Spain	Madrid	29		Urban	1	0	Centre	Clinica Capacés	54	Female	0	0	1	0	0	0	0	0	0	1	0
780	Low	Low	1	1	GENERAL LINK	GeneralLink	VetClinic	1	0	0	0	1370	2013-07-03 13:25:10	2013-07-03 13:34:46	Complete				Spanish			1372872310_51d45e76d69b13.60729829	Mozilla/5.0 (Windows NT 6.1; WOW64) AppleWebKit/537.36 (KHTML, like Gecko) Chrome/27.0.1453.116 Safa	Mozilla/5.0 (Windows NT 6.1; WOW64) AppleWebKit/537.36 (KHTML, like Gecko) Chrome/27.0.1453.116 Safari/537.36	82.158.48.187	-3.6922	40.4086	Spain	Madrid	29		Urban	1	0	Centre	Clínica Veterinaria Capacés	26	Female	0	0	1	0	0	0	0	1	0	0	0
782	High	High	2	3	GENERAL LINK	GeneralLink	VetClinic	1	0	0	0	1378	2013-07-07 16:20:59	2013-07-07 16:27:41	Complete				Spanish			1373228459_51d9cdabb7fec2.22622889	Mozilla/5.0 (Windows NT 6.1) AppleWebKit/537.36 (KHTML, like Gecko) Chrome/27.0.1453.116 Safari/537.	Mozilla/5.0 (Windows NT 6.1) AppleWebKit/537.36 (KHTML, like Gecko) Chrome/27.0.1453.116 Safari/537.36	85.58.13.49	2.1741	41.3984	Spain	Barcelona	56		Urban	1	0	NE	ars veterinaria	27	Female	0	0	1	1	0	0	0	0	0	0	0
783	High	High	2	3	GENERAL LINK	GeneralLink	VetClinic	1	0	0	0	1379	2013-07-08 08:47:24	2013-07-08 09:08:52	Complete				Spanish			1373287644_51dab4dc983e64.92701436	Mozilla/5.0 (compatible; MSIE 10.0; Windows NT 6.1; WOW64; Trident/6.0; MAAU)	Mozilla/5.0 (compatible; MSIE 10.0; Windows NT 6.1; WOW64; Trident/6.0; MAAU)	80.28.166.102	0.8017	40.8839	Spain	Ametlla De Mar	56		Rural	0	1	NE	gatigos	47	Male	1	1	0	1	0	0	1	0	0	0	0
786	High	High	2	3	GENERAL LINK	GeneralLink	VetClinic	1	0	0	0	1383	2013-07-10 05:11:02	2013-07-10 05:18:52	Complete				Spanish			1373447462_51dd252680a891.18746985	Mozilla/4.0 (compatible; MSIE 8.0; Windows NT 5.1; Trident/4.0; .NET CLR 2.0.50727; .NET CLR 3.0.450	Mozilla/4.0 (compatible; MSIE 8.0; Windows NT 5.1; Trident/4.0; .NET CLR 2.0.50727; .NET CLR 3.0.4506.2152; .NET CLR 3.5.30729; .NET4.0E; McAfee; .NET4.0C)	83.46.162.71	2.6552	39.5743	Spain	Palma De Mallorca	7		Urban	1	0	Balears	Cinica veterianaria dr palmer	52	Male	1	1	0	0	0	1	0	0	0	0	0
787	Low	Low	1	1	GENERAL LINK	GeneralLink	VetClinic	1	0	0	0	1386	2013-07-10 05:15:00	2013-07-10 05:21:02	Complete				Spanish	http://www.avepa.org/pdf/2013_Fundacion_Affinity_propietario.pdf	http://www.avepa.org/pdf/2013_Fundacion_Affinity_propietario.pdf	1373447700_51dd261437dec9.78246246	Mozilla/5.0 (Windows NT 5.1) AppleWebKit/537.36 (KHTML, like Gecko) Chrome/27.0.1453.116 Safari/537.	Mozilla/5.0 (Windows NT 5.1) AppleWebKit/537.36 (KHTML, like Gecko) Chrome/27.0.1453.116 Safari/537.36	37.14.137.68	2.1741	41.3984	Spain	Barcelona	56		Urban	1	0	NE	centre veterinari premia de dalt	48	Male	1	1	0	0	0	1	0	0	0	0	0
788	High	High	2	3	GENERAL LINK	GeneralLink	VetClinic	1	0	0	0	1388	2013-07-10 05:20:28	2013-07-10 05:25:35	Complete				Spanish			1373448027_51dd275bf09872.37521090	Mozilla/4.0 (compatible; MSIE 8.0; Windows NT 5.1; Trident/4.0; BTRS125471; .NET CLR 1.1.4322; .NET	Mozilla/4.0 (compatible; MSIE 8.0; Windows NT 5.1; Trident/4.0; BTRS125471; .NET CLR 1.1.4322; .NET CLR 2.0.50727; OfficeLiveConnector.1.3; OfficeLivePatch.0.0; .NET4.0C; .NET CLR 3.0.4506.2152; .NET CLR 3.5.30729)	2.137.138.80	-3.6922	40.4086	Spain	Madrid	29		Urban	1	0	Centre	Lau Lagun	51	Female	0	0	1	0	0	0	1	0	0	0	0
789	High	High	2	3	GENERAL LINK	GeneralLink	VetClinic	1	0	0	0	1398	2013-07-10 05:52:51	2013-07-10 06:04:14	Complete				Spanish			1373449971_51dd2ef3a9de88.96548777	Mozilla/4.0 (compatible; MSIE 8.0; Windows NT 5.1; Trident/4.0; BTRS103696; .NET CLR 2.0.50727; .NET	Mozilla/4.0 (compatible; MSIE 8.0; Windows NT 5.1; Trident/4.0; BTRS103696; .NET CLR 2.0.50727; .NET CLR 3.0.4506.2152; .NET CLR 3.5.30729; InfoPath.1)	88.26.110.19	-2.9388	43.2609	Spain	Bilbao	59		Urban	1	0	North	gure albaitaritza	34	Female	0	0	1	0	0	1	0	0	0	0	0
790	High	High	2	3	GENERAL LINK	GeneralLink	VetClinic	1	0	0	0	1399	2013-07-10 05:53:26	2013-07-10 05:58:19	Complete				Spanish			1373450006_51dd2f1646bf73.06257852	Mozilla/5.0 (Windows NT 6.0) AppleWebKit/537.36 (KHTML, like Gecko) Chrome/27.0.1453.116 Safari/537.	Mozilla/5.0 (Windows NT 6.0) AppleWebKit/537.36 (KHTML, like Gecko) Chrome/27.0.1453.116 Safari/537.36	188.86.12.47	2.0092	41.4372	Spain	Papiol	56		Rural	0	1	NE	INNOVAvets	40	Female	0	0	1	0	0	1	0	0	0	0	0
792	Low	Low	1	1	GENERAL LINK	GeneralLink	VetClinic	1	0	0	0	1406	2013-07-10 06:36:09	2013-07-10 06:42:19	Complete				Spanish	http://www.avepa.org/pdf/2013_Fundacion_Affinity_propietario.pdf	http://www.avepa.org/pdf/2013_Fundacion_Affinity_propietario.pdf	1373452569_51dd39196337d2.66466829	Mozilla/5.0 (Windows NT 5.1) AppleWebKit/537.36 (KHTML, like Gecko) Chrome/27.0.1453.116 Safari/537.	Mozilla/5.0 (Windows NT 5.1) AppleWebKit/537.36 (KHTML, like Gecko) Chrome/27.0.1453.116 Safari/537.36	217.217.2.207	-2.45	36.8333	Spain	Almería	51		Urban	1	0	South	Centro Veterinario Estadio	37	Male	1	1	0	0	0	1	0	0	0	0	0
793	Low	Low	1	1	GENERAL LINK	GeneralLink	VetClinic	1	0	0	0	1418	2013-07-10 07:25:07	2013-07-10 07:31:39	Complete				Spanish	http://www.avepa.org/pdf/2013_Fundacion_Affinity_propietario.pdf	http://www.avepa.org/pdf/2013_Fundacion_Affinity_propietario.pdf	1373455506_51dd4492f3de73.75555742	Mozilla/5.0 (Windows NT 6.1; WOW64) AppleWebKit/537.36 (KHTML, like Gecko) Chrome/27.0.1453.116 Safa	Mozilla/5.0 (Windows NT 6.1; WOW64) AppleWebKit/537.36 (KHTML, like Gecko) Chrome/27.0.1453.116 Safari/537.36	79.148.134.180, 80.58.250	2.1094	41.5433	Spain	Sabadell	56		Urban	1	0	NE	c.v. taxdirt	45	Female	0	0	1	0	0	0	0	0	1	0	0
794	Low	Low	1	1	GENERAL LINK	GeneralLink	VetClinic	1	0	0	0	1419	2013-07-10 07:27:10	2013-07-10 07:31:57	Complete				Spanish			1373455630_51dd450e888b12.41516260	Mozilla/5.0 (compatible; MSIE 10.0; Windows NT 6.1; WOW64; Trident/6.0)	Mozilla/5.0 (compatible; MSIE 10.0; Windows NT 6.1; WOW64; Trident/6.0)	81.34.115.249	-4.4348	36.7267	Spain	Málaga	51		Rural	0	1	South	myramar animal hospital	47	Male	1	1	0	0	0	1	0	0	0	0	0
795	Low	Low	1	1	GENERAL LINK	GeneralLink	VetClinic	1	0	0	0	1423	2013-07-10 07:45:29	2013-07-10 07:49:48	Complete				Spanish			1373456729_51dd4959a89364.36481749	Mozilla/5.0 (Windows NT 5.1; rv:22.0) Gecko/20100101 Firefox/22.0	Mozilla/5.0 (Windows NT 5.1; rv:22.0) Gecko/20100101 Firefox/22.0	62.43.58.13	2.6552	39.5743	Spain	Palma De Mallorca	7		Urban	1	0	Balears	clinica veterinaria es secar	46	Male	1	1	0	0	0	1	0	0	0	0	0
796	Low	Low	1	1	GENERAL LINK	GeneralLink	VetClinic	1	0	0	0	1426	2013-07-10 07:49:46	2013-07-10 07:55:57	Complete				Spanish	http://www.avepa.org/pdf/2013_Fundacion_Affinity_propietario.pdf	http://www.avepa.org/pdf/2013_Fundacion_Affinity_propietario.pdf	1373456986_51dd4a5a434cc1.88489159	Mozilla/5.0 (Windows NT 6.1; rv:22.0) Gecko/20100101 Firefox/22.0	Mozilla/5.0 (Windows NT 6.1; rv:22.0) Gecko/20100101 Firefox/22.0	217.217.192.15	-3.636	38.0952	Spain	Linares	51	23700	Rural	0	1	South	clinica veterinaria la florida	45	Male	1	1	0	0	0	1	0	0	0	0	0
797	High	High	2	3	GENERAL LINK	GeneralLink	VetClinic	1	0	0	0	1429	2013-07-10 08:05:59	2013-07-10 08:14:25	Complete				Spanish			1373457959_51dd4e27c1eea2.42774046	Mozilla/4.0 (compatible; MSIE 7.0; Windows NT 5.1; SV1; BTRS1088340; .NET CLR 1.1.4322; .NET CLR 2.0	Mozilla/4.0 (compatible; MSIE 7.0; Windows NT 5.1; SV1; BTRS1088340; .NET CLR 1.1.4322; .NET CLR 2.0.50727; .NET CLR 3.0.4506.2152; .NET CLR 3.5.30729)	147.84.13.65	-1.13	37.987	Spain	Murcia	31		Urban	1	0	Levante	CLINICA VETERINARIA DOGO	48	Male	1	1	0	0	0	1	0	0	0	0	0
799	Low	Low	1	1	GENERAL LINK	GeneralLink	VetClinic	1	0	0	0	1440	2013-07-10 10:41:58	2013-07-10 10:50:38	Complete				Spanish			1373467318_51dd72b6878fd3.78163135	Mozilla/5.0 (Linux; Android 4.2.2; Nexus 10 Build/JDQ39) AppleWebKit/537.36 (KHTML, like Gecko) Chro	Mozilla/5.0 (Linux; Android 4.2.2; Nexus 10 Build/JDQ39) AppleWebKit/537.36 (KHTML, like Gecko) Chrome/27.0.1453.90 Safari/537.36	217.217.54.233	-2.45	36.8333	Spain	Almería	51		Urban	1	0	South	ESTADIO	32	Female	0	0	1	0	0	0	0	0	0	1	0
801	High	High	2	3	GENERAL LINK	GeneralLink	VetClinic	1	0	0	0	1442	2013-07-10 10:53:33	2013-07-10 11:02:46	Complete				Spanish			1373468013_51dd756d377022.20516202	Mozilla/5.0 (compatible; MSIE 10.0; Windows NT 6.1; Trident/6.0)	Mozilla/5.0 (compatible; MSIE 10.0; Windows NT 6.1; Trident/6.0)	83.44.85.214	-0.3667	39.4667	Spain	Valencia	60		Urban	1	0	Levante	Clinica Calzada	42	Female	0	0	1	0	0	1	0	0	0	0	0
804	High	High	2	3	GENERAL LINK	GeneralLink	VetClinic	1	0	0	0	1446	2013-07-10 11:15:34	2013-07-10 11:22:09	Complete				Spanish			1373469334_51dd7a965bf5a3.04701178	Mozilla/5.0 (compatible; MSIE 9.0; Windows NT 6.1; Trident/5.0; BOIE9;ESES)	Mozilla/5.0 (compatible; MSIE 9.0; Windows NT 6.1; Trident/5.0; BOIE9;ESES)	83.40.5.179	-4.4348	36.7267	Spain	Málaga	51		Rural	0	1	South	Hospital Veterinario Maldonado	43	Female	0	0	1	0	0	1	0	0	0	0	0
806	Low	Low	1	1	GENERAL LINK	GeneralLink	VetClinic	1	0	0	0	1452	2013-07-10 12:19:33	2013-07-10 12:25:03	Complete				Spanish			1373473173_51dd8995e94d79.69571570	Mozilla/5.0 (Windows NT 5.1) AppleWebKit/537.36 (KHTML, like Gecko) Chrome/27.0.1453.116 Safari/537.	Mozilla/5.0 (Windows NT 5.1) AppleWebKit/537.36 (KHTML, like Gecko) Chrome/27.0.1453.116 Safari/537.36	88.14.246.93	1.1396	41.649	Spain	Tárrega	56		Rural	0	1	NE	CENTRE VETERINARI MONTSEC	47	Female	0	0	1	0	0	1	0	0	0	0	0
807	High	High	2	3	GENERAL LINK	GeneralLink	VetClinic	1	0	0	0	1453	2013-07-10 12:22:16	2013-07-10 12:30:27	Complete				Spanish	http://www.avepa.org/pdf/2013_Fundacion_Affinity_propietario.pdf	http://www.avepa.org/pdf/2013_Fundacion_Affinity_propietario.pdf	1373473336_51dd8a38b7ae97.74308604	Mozilla/5.0 (Windows NT 5.1; rv:22.0) Gecko/20100101 Firefox/22.0	Mozilla/5.0 (Windows NT 5.1; rv:22.0) Gecko/20100101 Firefox/22.0	83.39.65.36	-0.4333	39.5	Spain	Paterna	60		Rural	0	1	Levante	Clinica Aulla'm	31	Female	0	0	1	1	0	0	0	0	0	0	0
808	High	High	2	3	GENERAL LINK	GeneralLink	VetClinic	1	0	0	0	1455	2013-07-10 12:33:04	2013-07-10 12:41:20	Complete				Spanish			1373473984_51dd8cc07fd7c5.14857660	Mozilla/5.0 (compatible; MSIE 9.0; Windows NT 6.0; Trident/5.0)	Mozilla/5.0 (compatible; MSIE 9.0; Windows NT 6.0; Trident/5.0)	83.58.131.98	-5.9761	37.3824	Spain	Sevilla	51		Urban	1	0	South	clinica veterinaria bellavista. Sevilla	44	Female	0	0	1	0	0	0	0	1	0	0	0
809	Low	Low	1	1	GENERAL LINK	GeneralLink	VetClinic	1	0	0	0	1457	2013-07-10 12:50:42	2013-07-10 13:01:32	Complete				Spanish			1373475042_51dd90e25c0365.37520828	Mozilla/5.0 (Windows NT 5.1) AppleWebKit/537.36 (KHTML, like Gecko) Chrome/27.0.1453.116 Safari/537.	Mozilla/5.0 (Windows NT 5.1) AppleWebKit/537.36 (KHTML, like Gecko) Chrome/27.0.1453.116 Safari/537.36	91.117.148.182	-8.7226	42.2328	Spain	Vigo	58		Urban	1	0	NW	xilgaro	56	Male	1	1	0	0	0	1	0	0	0	0	0
810	High	High	2	3	GENERAL LINK	GeneralLink	VetClinic	1	0	0	0	1463	2013-07-10 14:11:24	2013-07-10 14:17:57	Complete				Spanish	http://www.avepa.org/pdf/2013_Fundacion_Affinity_propietario.pdf	http://www.avepa.org/pdf/2013_Fundacion_Affinity_propietario.pdf	1373479884_51dda3cc3aa853.12832837	Mozilla/5.0 (iPhone; CPU iPhone OS 6_1_3 like Mac OS X) AppleWebKit/536.26 (KHTML, like Gecko) Mobil	Mozilla/5.0 (iPhone; CPU iPhone OS 6_1_3 like Mac OS X) AppleWebKit/536.26 (KHTML, like Gecko) Mobile/10B329 [FBAN/FBIOS;FBAV/6.2;FBBV/228172;FBDV/iPhone3,1;FBMD/iPhone;FBSN/iPhone OS;FBSV/6.1.3;FBSS/2; FBCR/movistar;FBID/phone;FBLC/es_ES;FBOP/1]	88.8.82.169	-2.45	36.8333	Spain	Almería	51		Urban	1	0	South	Estadio	29	Female	0	0	1	1	0	0	0	0	0	0	0
812	High	High	2	3	GENERAL LINK	GeneralLink	VetClinic	1	0	0	0	1466	2013-07-10 14:44:37	2013-07-10 14:54:36	Complete				Spanish			1373481877_51ddab955f5f88.26704314	Mozilla/5.0 (iPhone; CPU iPhone OS 6_1_3 like Mac OS X) AppleWebKit/536.26 (KHTML, like Gecko) Versi	Mozilla/5.0 (iPhone; CPU iPhone OS 6_1_3 like Mac OS X) AppleWebKit/536.26 (KHTML, like Gecko) Version/6.0 Mobile/10B329 Safari/8536.25	90.174.3.149	-4	40	Spain				Urban	1	0	Canarias	Clínica veterinaria Vesal	42	Female	0	0	1	0	0	1	0	0	0	0	0
813	High	High	2	3	GENERAL LINK	GeneralLink	VetClinic	1	0	0	0	1476	2013-07-10 17:56:57	2013-07-10 18:05:05	Complete				Spanish	http://www.avepa.org/pdf/2013_Fundacion_Affinity_propietario.pdf	http://www.avepa.org/pdf/2013_Fundacion_Affinity_propietario.pdf	1373493417_51ddd8a99d0730.50764032	Mozilla/5.0 (iPhone; CPU iPhone OS 6_1_3 like Mac OS X) AppleWebKit/536.26 (KHTML, like Gecko) Mobil	Mozilla/5.0 (iPhone; CPU iPhone OS 6_1_3 like Mac OS X) AppleWebKit/536.26 (KHTML, like Gecko) Mobile/10B329 [FBAN/FBIOS;FBAV/6.2;FBBV/228172;FBDV/iPhone3,2;FBMD/iPhone;FBSN/iPhone OS;FBSV/6.1.3;FBSS/2; FBCR/Yoigo;FBID/phone;FBLC/es_ES;FBOP/1]	90.174.204.141	-0.3667	39.4667	Spain	Valencia	60		Urban	1	0	Levante	Faycan	30	Female	0	0	1	0	0	0	0	1	0	0	0
814	Low	Low	1	1	GENERAL LINK	GeneralLink	VetClinic	1	0	0	0	1477	2013-07-10 18:15:12	2013-07-10 18:20:02	Complete				Spanish			1373494512_51dddcf0476fa7.51761775	Mozilla/5.0 (iPad; CPU OS 6_1_3 like Mac OS X) AppleWebKit/536.26 (KHTML, like Gecko) Version/6.0 Mo	Mozilla/5.0 (iPad; CPU OS 6_1_3 like Mac OS X) AppleWebKit/536.26 (KHTML, like Gecko) Version/6.0 Mobile/10B329 Safari/8536.25	81.36.122.183	-16.2806	28.4602	Spain	Santa Cruz De Tenerife	53		Urban	1	0	Canarias	Centro Veterinario La Granja	33	Male	1	1	0	1	0	0	0	0	0	1	0
815	High	High	2	3	GENERAL LINK	GeneralLink	VetClinic	1	0	0	0	1479	2013-07-10 20:19:43	2013-07-10 20:27:31	Complete				Spanish			1373501983_51ddfa1f0c25e1.81346211	Mozilla/5.0 (Linux; U; Android 4.0.3; es-es; GT-P5110 Build/IML74K) AppleWebKit/534.30 (KHTML, like	Mozilla/5.0 (Linux; U; Android 4.0.3; es-es; GT-P5110 Build/IML74K) AppleWebKit/534.30 (KHTML, like Gecko) Version/4.0 Safari/534.30	81.32.139.254	-0.3667	39.4667	Spain	Valencia	60		Urban	1	0	Levante	clinica calzada	28	Female	0	0	1	0	0	0	0	1	0	0	0
816	High	High	2	3	GENERAL LINK	GeneralLink	VetClinic	1	0	0	0	1483	2013-07-11 03:06:58	2013-07-11 03:13:06	Complete				Spanish	http://www.avepa.org/pdf/2013_Fundacion_Affinity_propietario.pdf	http://www.avepa.org/pdf/2013_Fundacion_Affinity_propietario.pdf	1373526418_51de59922464d5.24245590	Mozilla/5.0 (iPhone; CPU iPhone OS 6_1_3 like Mac OS X) AppleWebKit/536.26 (KHTML, like Gecko) Mobil	Mozilla/5.0 (iPhone; CPU iPhone OS 6_1_3 like Mac OS X) AppleWebKit/536.26 (KHTML, like Gecko) Mobile/10B329 [FBAN/FBIOS;FBAV/6.3;FBBV/257209;FBDV/iPhone3,1;FBMD/iPhone;FBSN/iPhone OS;FBSV/6.1.3;FBSS/2; FBCR/movistar;FBID/phone;FBLC/es_ES;FBOP/1]	84.123.95.103	-0.3667	39.4667	Spain	Valencia	60		Urban	1	0	Levante	Covivet	25	Female	0	0	1	0	0	0	0	1	0	0	0
817	Low	Low	1	1	GENERAL LINK	GeneralLink	VetClinic	1	0	0	0	1484	2013-07-11 03:19:28	2013-07-11 03:25:58	Complete				English			1373527168_51de5c80a17ae0.41617567	Mozilla/5.0 (Macintosh; Intel Mac OS X 10_8_4) AppleWebKit/536.30.1 (KHTML, like Gecko) Version/6.0.	Mozilla/5.0 (Macintosh; Intel Mac OS X 10_8_4) AppleWebKit/536.30.1 (KHTML, like Gecko) Version/6.0.5 Safari/536.30.1	79.156.200.145	2.0081	41.5611	Spain	Terrassa	56		Urban	1	0	NE	Salut Animal	29	Female	0	0	1	0	0	0	0	1	0	0	0
819	Low	Low	1	1	GENERAL LINK	GeneralLink	VetClinic	1	0	0	0	1491	2013-07-11 04:47:30	2013-07-11 04:56:17	Complete				Spanish			1373532450_51de71221511b9.83551678	Mozilla/4.0 (compatible; MSIE 8.0; Windows NT 5.1; Trident/4.0; GTB7.5; .NET CLR 1.1.4322; .NET CLR	Mozilla/4.0 (compatible; MSIE 8.0; Windows NT 5.1; Trident/4.0; GTB7.5; .NET CLR 1.1.4322; .NET CLR 2.0.50727; .NET CLR 3.0.04506.30; .NET CLR 3.0.4506.2152; .NET CLR 3.5.30729; OfficeLiveConnector.1.3; OfficeLivePatch.0.0; BRI/2)	83.54.166.204	-0.3667	39.4667	Spain	Valencia	60		Urban	1	0	Levante	CENTRO VETERINARIO CHIVA	45	Male	1	1	0	0	0	1	0	0	0	0	0
820	High	High	2	3	GENERAL LINK	GeneralLink	VetClinic	1	0	0	0	1493	2013-07-11 05:26:57	2013-07-11 05:32:02	Complete				Spanish			1373534817_51de7a61793124.47399707	Mozilla/5.0 (Windows NT 6.1; rv:22.0) Gecko/20100101 Firefox/22.0	Mozilla/5.0 (Windows NT 6.1; rv:22.0) Gecko/20100101 Firefox/22.0	87.217.224.22	-2.6667	42.85	Spain	Vitoria	59		Urban	1	0	North	Irubide	35	Female	0	0	1	0	0	1	0	0	0	0	0
821	High	High	2	3	GENERAL LINK	GeneralLink	VetClinic	1	0	0	0	1494	2013-07-11 05:47:52	2013-07-11 05:57:45	Complete				Spanish	http://www.gatican.com/enlaces.html	http://www.gatican.com/enlaces.html	1373536072_51de7f4814d4b0.58894967	Mozilla/4.0 (compatible; MSIE 7.0; Windows NT 5.1; .NET CLR 2.0.50727; .NET CLR 3.0.4506.2152; .NET	Mozilla/4.0 (compatible; MSIE 7.0; Windows NT 5.1; .NET CLR 2.0.50727; .NET CLR 3.0.4506.2152; .NET CLR 3.5.30729; .NET CLR 1.1.4322)	10.72.24.65, 10.72.0.1, 2			Spain	Córdoba			Rural	0	1	South	clinica victoria	54	Female	0	0	1	0	0	0	0	1	0	1	0
822	High	High	2	3	GENERAL LINK	GeneralLink	VetClinic	1	0	0	0	1495	2013-07-11 07:23:03	2013-07-11 07:28:37	Complete				Spanish	http://www.avepa.org/pdf/2013_Fundacion_Affinity_propietario.pdf	http://www.avepa.org/pdf/2013_Fundacion_Affinity_propietario.pdf	1373541783_51de95976e4616.85648862	Mozilla/5.0 (Windows NT 6.0) AppleWebKit/537.36 (KHTML, like Gecko) Chrome/28.0.1500.71 Safari/537.3	Mozilla/5.0 (Windows NT 6.0) AppleWebKit/537.36 (KHTML, like Gecko) Chrome/28.0.1500.71 Safari/537.36	79.108.251.136	-0.3667	39.4667	Spain	Valencia	60		Urban	1	0	Levante	veterinaria malvarrosa	37	Female	0	0	1	0	0	0	0	0	1	0	0
824	Low	Low	1	1	GENERAL LINK	GeneralLink	VetClinic	1	0	0	0	1497	2013-07-11 10:27:50	2013-07-11 10:37:46	Complete				Spanish			1373552870_51dec0e6e7fa01.30577198	Mozilla/5.0 (compatible; MSIE 9.0; Windows NT 6.1; WOW64; Trident/5.0)	Mozilla/5.0 (compatible; MSIE 9.0; Windows NT 6.1; WOW64; Trident/5.0)	81.44.38.15	2.1741	41.3984	Spain	Barcelona	56		Urban	1	0	NE	centre veterinari la salut	57	Male	1	1	0	0	0	1	0	0	0	0	0
825	High	Medium	2	2	GENERAL LINK	GeneralLink	VetClinic	1	0	0	0	1499	2013-07-11 10:38:29	2013-07-11 10:44:46	Complete				Spanish	http://www.avepa.org/pdf/2013_Fundacion_Affinity_propietario.pdf	http://www.avepa.org/pdf/2013_Fundacion_Affinity_propietario.pdf	1373553509_51dec365c8fed8.71570111	Mozilla/5.0 (iPad; CPU OS 6_1_3 like Mac OS X) AppleWebKit/536.26 (KHTML, like Gecko) Mobile/10B329	Mozilla/5.0 (iPad; CPU OS 6_1_3 like Mac OS X) AppleWebKit/536.26 (KHTML, like Gecko) Mobile/10B329 [FBAN/FBIOS;FBAV/6.2;FBBV/228172;FBDV/iPad3,1;FBMD/iPad;FBSN/iPhone OS;FBSV/6.1.3;FBSS/2; FBCR/;FBID/tablet;FBLC/es_ES;FBOP/1]	84.79.225.182	-3.6922	40.4086	Spain	Madrid	29		Urban	1	0	Centre	SPAP de Madrid	45	Female	0	0	1	0	0	0	0	1	0	0	0
826	High	High	2	3	GENERAL LINK	GeneralLink	VetClinic	1	0	0	0	1500	2013-07-11 10:40:36	2013-07-11 10:46:47	Complete				Spanish	http://www.avepa.org/pdf/2013_Fundacion_Affinity_propietario.pdf	http://www.avepa.org/pdf/2013_Fundacion_Affinity_propietario.pdf	1373553636_51dec3e4a4e0f1.80636128	Mozilla/5.0 (Windows NT 5.1) AppleWebKit/537.36 (KHTML, like Gecko) Chrome/27.0.1453.116 Safari/537.	Mozilla/5.0 (Windows NT 5.1) AppleWebKit/537.36 (KHTML, like Gecko) Chrome/27.0.1453.116 Safari/537.36	37.14.209.231	-0.3667	39.4667	Spain	Valencia	60		Urban	1	0	Levante	técnicas veterinarias	43	Female	0	0	1	0	0	0	0	1	0	0	0
828	High	High	2	3	GENERAL LINK	GeneralLink	VetClinic	1	0	0	0	1508	2013-07-11 11:43:38	2013-07-11 11:48:22	Complete				Spanish	http://www.avepa.org/pdf/2013_Fundacion_Affinity_propietario.pdf	http://www.avepa.org/pdf/2013_Fundacion_Affinity_propietario.pdf	1373557418_51ded2aa441389.84633959	Mozilla/5.0 (Windows NT 6.2; rv:22.0) Gecko/20100101 Firefox/22.0	Mozilla/5.0 (Windows NT 6.2; rv:22.0) Gecko/20100101 Firefox/22.0	213.37.171.28	-3.4697	40.4554	Spain	Torrejón De Ardoz	29	28850	Urban	1	0	Centre	clinica veterinaria adel	49	Female	0	0	1	0	0	1	0	0	0	0	0
829	High	High	2	3	GENERAL LINK	GeneralLink	VetClinic	1	0	0	0	1509	2013-07-11 11:45:40	2013-07-11 11:54:04	Complete				Spanish			1373557540_51ded3248e3d25.97643894	Mozilla/5.0 (iPad; CPU OS 6_0 like Mac OS X) AppleWebKit/536.26 (KHTML, like Gecko) Version/6.0 Mobi	Mozilla/5.0 (iPad; CPU OS 6_0 like Mac OS X) AppleWebKit/536.26 (KHTML, like Gecko) Version/6.0 Mobile/10A403 Safari/8536.25	83.58.108.11	-3.6922	40.4086	Spain	Madrid	29		Urban	1	0	Centre	Clínica Veterinaria del Hierros	28	Female	0	0	1	0	0	0	0	1	0	0	0
830	Low	Low	1	1	GENERAL LINK	GeneralLink	VetClinic	1	0	0	0	1511	2013-07-11 12:01:50	2013-07-11 12:12:48	Complete				Spanish			1373558510_51ded6ee936d65.95969459	Mozilla/5.0 (Windows NT 6.1; WOW64; rv:22.0) Gecko/20100101 Firefox/22.0	Mozilla/5.0 (Windows NT 6.1; WOW64; rv:22.0) Gecko/20100101 Firefox/22.0	83.60.129.166	-3.6922	40.4086	Spain	Madrid	29		Urban	1	0	Centre	CLINICA POSTAS	55	Male	1	1	0	0	0	0	1	0	0	0	0
831	High	High	2	3	GENERAL LINK	GeneralLink	VetClinic	1	0	0	0	1512	2013-07-11 11:45:11	2013-07-11 12:11:04	Complete				Spanish	http://us1.campaign-archive1.com/?u=d7dd509137996bb2971506b81&id=d83216be33&e=54b7245b52	http://us1.campaign-archive1.com/?u=d7dd509137996bb2971506b81&id=d83216be33&e=54b7245b52	1373557511_51ded307997497.64989343	Mozilla/5.0 (compatible; MSIE 10.0; Windows NT 6.1; Trident/6.0)	Mozilla/5.0 (compatible; MSIE 10.0; Windows NT 6.1; Trident/6.0)	88.9.35.89	2.1741	41.3984	Spain	Barcelona	56		Urban	1	0	NE	CLINICA VETERINARIA	32	Female	0	0	1	0	0	0	0	1	0	0	0
832	High	Medium	2	2	GENERAL LINK	GeneralLink	VetClinic	1	0	0	0	1514	2013-07-11 12:09:04	2013-07-11 12:16:28	Complete				Spanish			1373558944_51ded8a09ca2e4.42244261	Mozilla/4.0 (compatible; MSIE 8.0; Windows NT 6.1; WOW64; Trident/4.0; SLCC2; .NET CLR 2.0.50727; .N	Mozilla/4.0 (compatible; MSIE 8.0; Windows NT 6.1; WOW64; Trident/4.0; SLCC2; .NET CLR 2.0.50727; .NET CLR 3.5.30729; .NET CLR 3.0.30729; Media Center PC 6.0; .NET4.0C; .NET4.0E; InfoPath.3)	195.235.246.33	-3.6922	40.4086	Spain	Madrid	29		Urban	1	0	Centre	Hospital Clinico Veterinario Postas	33	Male	1	1	0	0	0	0	0	1	0	0	0
833	High	Medium	2	2	GENERAL LINK	GeneralLink	VetClinic	1	0	0	0	1515	2013-07-11 12:36:45	2013-07-11 12:43:01	Complete				Spanish			1373560605_51dedf1dc2d606.90310442	Mozilla/5.0 (compatible; MSIE 9.0; Windows NT 6.1; Trident/5.0; SENOBLE España; MALC)	Mozilla/5.0 (compatible; MSIE 9.0; Windows NT 6.1; Trident/5.0; SENOBLE España; MALC)	80.36.162.249	-3.8328	40.0434	Spain	Pantoja	54		Rural	0	1	Centre	CV Postas	36	Male	1	1	0	0	0	0	1	0	0	0	0
835	High	High	2	3	GENERAL LINK	GeneralLink	VetClinic	1	0	0	0	1517	2013-07-11 12:55:08	2013-07-11 13:07:48	Complete				Spanish			1373561708_51dee36c972ed6.10469588	Mozilla/5.0 (iPhone; CPU iPhone OS 6_1_3 like Mac OS X) AppleWebKit/536.26 (KHTML, like Gecko) Versi	Mozilla/5.0 (iPhone; CPU iPhone OS 6_1_3 like Mac OS X) AppleWebKit/536.26 (KHTML, like Gecko) Version/6.0 Mobile/10B329 Safari/8536.25	81.45.52.197	-3.6922	40.4086	Spain	Madrid	29		Urban	1	0	Centre	Hospital veterinario postas	34	Female	0	0	1	0	0	0	1	0	0	0	0
837	Low	Low	1	1	GENERAL LINK	GeneralLink	VetClinic	1	0	0	0	1521	2013-07-11 13:36:48	2013-07-11 13:41:28	Complete				Spanish	http://www.avepa.org/pdf/2013_Fundacion_Affinity_propietario.pdf	http://www.avepa.org/pdf/2013_Fundacion_Affinity_propietario.pdf	1373564208_51deed30476821.74923626	Mozilla/5.0 (Windows NT 6.0) AppleWebKit/537.36 (KHTML, like Gecko) Chrome/27.0.1453.116 Safari/537.	Mozilla/5.0 (Windows NT 6.0) AppleWebKit/537.36 (KHTML, like Gecko) Chrome/27.0.1453.116 Safari/537.36	193.153.226.78	2.2474	41.5521	Spain	Montmeló	56		Rural	0	1	NE	CV El Masnou	29	Female	0	0	1	0	0	0	0	1	0	0	0
838	Low	Low	1	1	GENERAL LINK	GeneralLink	VetClinic	1	0	0	0	1522	2013-07-11 13:48:09	2013-07-11 13:53:44	Complete				Spanish	http://www.avepa.org/pdf/2013_Fundacion_Affinity_propietario.pdf	http://www.avepa.org/pdf/2013_Fundacion_Affinity_propietario.pdf	1373564889_51deefd9834fb6.77561018	Mozilla/5.0 (Windows NT 6.1; WOW64) AppleWebKit/537.36 (KHTML, like Gecko) Chrome/28.0.1500.71 Safar	Mozilla/5.0 (Windows NT 6.1; WOW64) AppleWebKit/537.36 (KHTML, like Gecko) Chrome/28.0.1500.71 Safari/537.36	84.124.232.121	-3.1618	40.6286	Spain	Guadalajara	54		Rural	0	1	Centre	clinica lc	44	Male	1	1	0	0	0	1	0	0	0	0	0
839	High	High	2	3	GENERAL LINK	GeneralLink	VetClinic	1	0	0	0	1525	2013-07-11 14:09:20	2013-07-11 14:14:48	Complete				Spanish			1373566160_51def4d06e4bc8.65769446	Mozilla/5.0 (compatible; MSIE 10.0; Windows NT 6.1; WOW64; Trident/6.0)	Mozilla/5.0 (compatible; MSIE 10.0; Windows NT 6.1; WOW64; Trident/6.0)	81.33.130.54	-3.1618	40.6286	Spain	Guadalajara	54		Rural	0	1	Centre	clinica LC	32	Female	0	0	1	0	0	0	0	0	0	1	0
840	High	High	2	3	GENERAL LINK	GeneralLink	VetClinic	1	0	0	0	1527	2013-07-11 14:15:34	2013-07-11 14:33:05	Complete				Spanish	http://www.avepa.org/pdf/2013_Fundacion_Affinity_propietario.pdf	http://www.avepa.org/pdf/2013_Fundacion_Affinity_propietario.pdf	1373566534_51def646ccf238.66506898	Mozilla/5.0 (Windows NT 5.1) AppleWebKit/537.36 (KHTML, like Gecko) Chrome/28.0.1500.71 Safari/537.3	Mozilla/5.0 (Windows NT 5.1) AppleWebKit/537.36 (KHTML, like Gecko) Chrome/28.0.1500.71 Safari/537.36	2.137.45.231	-3.6922	40.4086	Spain	Madrid	29		Urban	1	0	Centre	tropican	29	Female	0	0	1	0	0	0	0	1	0	0	0
841	High	Medium	2	2	GENERAL LINK	GeneralLink	VetClinic	1	0	0	0	1528	2013-07-11 14:23:37	2013-07-11 14:32:51	Complete				English			1373567017_51def8293d7dd9.19576310	Mozilla/5.0 (Linux; U; Android 4.0.4; ca-es; SonyEricssonLT22i Build/6.1.1.B.1.54) AppleWebKit/534.3	Mozilla/5.0 (Linux; U; Android 4.0.4; ca-es; SonyEricssonLT22i Build/6.1.1.B.1.54) AppleWebKit/534.30 (KHTML, like Gecko) Version/4.0 Mobile Safari/534.30	62.174.36.32	-3.6922	40.4086	Spain	Madrid	29		Urban	1	0	Centre	tramuntana	31	Female	0	0	1	0	0	0	0	1	0	0	0
842	High	High	2	3	GENERAL LINK	GeneralLink	VetClinic	1	0	0	0	1529	2013-07-11 14:26:20	2013-07-11 17:41:26	Complete				Spanish	http://www.avepa.org/pdf/2013_Fundacion_Affinity_propietario.pdf	http://www.avepa.org/pdf/2013_Fundacion_Affinity_propietario.pdf	1373567179_51def8cbe84a96.91043056	Mozilla/5.0 (Windows NT 6.1) AppleWebKit/537.36 (KHTML, like Gecko) Chrome/28.0.1500.71 Safari/537.3	Mozilla/5.0 (Windows NT 6.1) AppleWebKit/537.36 (KHTML, like Gecko) Chrome/28.0.1500.71 Safari/537.36	79.156.54.245	-3.1618	40.6286	Spain	Guadalajara	54		Rural	0	1	Centre	LC	30	Female	0	0	1	0	0	0	0	1	0	0	0
843	High	High	2	3	GENERAL LINK	GeneralLink	VetClinic	1	0	0	0	1531	2013-07-11 14:44:23	2013-07-11 14:49:04	Complete				Spanish	http://www.avepa.org/pdf/2013_Fundacion_Affinity_propietario.pdf	http://www.avepa.org/pdf/2013_Fundacion_Affinity_propietario.pdf	1373568263_51defd0757e178.01117232	Mozilla/5.0 (Windows NT 5.1) AppleWebKit/537.36 (KHTML, like Gecko) Chrome/28.0.1500.71 Safari/537.3	Mozilla/5.0 (Windows NT 5.1) AppleWebKit/537.36 (KHTML, like Gecko) Chrome/28.0.1500.71 Safari/537.36	84.124.232.121	-3.1618	40.6286	Spain	Guadalajara	54		Rural	0	1	Centre	Clínica veterinaria LC	31	Female	0	0	1	0	0	0	0	1	0	0	0
844	High	High	2	3	GENERAL LINK	GeneralLink	VetClinic	1	0	0	0	1533	2013-07-11 14:46:04	2013-07-11 14:53:07	Complete				Spanish	http://www.avepa.org/pdf/2013_Fundacion_Affinity_propietario.pdf	http://www.avepa.org/pdf/2013_Fundacion_Affinity_propietario.pdf	1373568364_51defd6ce5f655.53581649	Mozilla/5.0 (Windows NT 5.1; rv:22.0) Gecko/20100101 Firefox/22.0	Mozilla/5.0 (Windows NT 5.1; rv:22.0) Gecko/20100101 Firefox/22.0	84.124.226.115	-3.1618	40.6286	Spain	Guadalajara	54		Rural	0	1	Centre	L.C	46	Female	0	0	1	0	0	0	1	0	0	0	0
846	High	High	2	3	GENERAL LINK	GeneralLink	VetClinic	1	0	0	0	1537	2013-07-11 15:02:26	2013-07-11 15:09:22	Complete				Spanish			1373569346_51df0142b05da3.64562090	Mozilla/5.0 (Windows NT 6.2; WOW64) AppleWebKit/537.36 (KHTML, like Gecko) Chrome/28.0.1500.71 Safar	Mozilla/5.0 (Windows NT 6.2; WOW64) AppleWebKit/537.36 (KHTML, like Gecko) Chrome/28.0.1500.71 Safari/537.36	2.137.113.176	-3.6922	40.4086	Spain	Madrid	29		Urban	1	0	Centre	Clínica Postas	28	Female	0	0	1	0	0	0	0	1	0	0	0
847	High	Medium	2	2	GENERAL LINK	GeneralLink	VetClinic	1	0	0	0	1538	2013-07-11 15:21:05	2013-07-11 15:27:11	Complete				Spanish			1373570465_51df05a1000793.11126140	Mozilla/5.0 (Windows NT 6.1; WOW64; rv:22.0) Gecko/20100101 Firefox/22.0	Mozilla/5.0 (Windows NT 6.1; WOW64; rv:22.0) Gecko/20100101 Firefox/22.0	95.22.53.220	-3.8125	40.3465	Spain	Alcorcón	29		Urban	1	0	Centre	HCV Postas	28	Male	1	1	0	0	0	0	0	1	0	0	0
848	High	High	2	3	GENERAL LINK	GeneralLink	VetClinic	1	0	0	0	1541	2013-07-11 15:44:00	2013-07-11 15:52:09	Complete				Spanish	http://www.avepa.org/pdf/2013_Fundacion_Affinity_propietario.pdf	http://www.avepa.org/pdf/2013_Fundacion_Affinity_propietario.pdf	1373571840_51df0b00bccc70.41089572	Mozilla/5.0 (iPhone; CPU iPhone OS 6_1_4 like Mac OS X) AppleWebKit/536.26 (KHTML, like Gecko) Mobil	Mozilla/5.0 (iPhone; CPU iPhone OS 6_1_4 like Mac OS X) AppleWebKit/536.26 (KHTML, like Gecko) Mobile/10B350 [FBAN/FBIOS;FBAV/6.3;FBBV/257209;FBDV/iPhone5,2;FBMD/iPhone;FBSN/iPhone OS;FBSV/6.1.4;FBSS/2; FBCR/Yoigo;FBID/phone;FBLC/es_ES;FBOP/1]	95.169.242.232	-4	40	Spain				Urban	1	0	NE	Vetersalud	56	Female	0	0	1	0	0	0	1	0	0	0	0
849	High	Medium	2	2	GENERAL LINK	GeneralLink	VetClinic	1	0	0	0	1542	2013-07-11 15:44:48	2013-07-11 15:55:26	Complete				English	http://www.avepa.org/pdf/2013_Fundacion_Affinity_propietario.pdf	http://www.avepa.org/pdf/2013_Fundacion_Affinity_propietario.pdf	1373571888_51df0b30db35b0.26786980	Mozilla/5.0 (iPhone; CPU iPhone OS 6_1_3 like Mac OS X) AppleWebKit/536.26 (KHTML, like Gecko) Mobil	Mozilla/5.0 (iPhone; CPU iPhone OS 6_1_3 like Mac OS X) AppleWebKit/536.26 (KHTML, like Gecko) Mobile/10B329 [FBAN/FBIOS;FBAV/6.2;FBBV/228172;FBDV/iPhone4,1;FBMD/iPhone;FBSN/iPhone OS;FBSV/6.1.3;FBSS/2; FBCR/O2;FBID/phone;FBLC/en_US;FBOP/1]	151.230.200.72	-0.0931	51.5142	Spain	Guadalajara	H9		Rural	0	1	Centre	LC	35	Female	0	0	1	0	0	0	0	1	0	0	0
850	High	High	2	3	GENERAL LINK	GeneralLink	VetClinic	1	0	0	0	1543	2013-07-11 15:47:40	2013-07-11 15:54:44	Complete				Spanish	http://www.avepa.org/pdf/2013_Fundacion_Affinity_propietario.pdf	http://www.avepa.org/pdf/2013_Fundacion_Affinity_propietario.pdf	1373572060_51df0bdc0ec9d3.96880183	Mozilla/5.0 (Windows NT 6.0) AppleWebKit/537.36 (KHTML, like Gecko) Chrome/28.0.1500.71 Safari/537.3	Mozilla/5.0 (Windows NT 6.0) AppleWebKit/537.36 (KHTML, like Gecko) Chrome/28.0.1500.71 Safari/537.36	87.217.243.201	-3.1618	40.6286	Spain	Guadalajara	54		Rural	0	1	Centre	lc	35	Female	0	0	1	1	0	0	0	1	0	0	0
851	High	High	2	3	GENERAL LINK	GeneralLink	VetClinic	1	0	0	0	1545	2013-07-11 16:19:17	2013-07-11 16:26:49	Complete				Spanish			1373573957_51df1345c2cb97.23937545	Mozilla/5.0 (Linux; U; Android 2.3.6; es-es; U8815 Build/HuaweiU8815) AppleWebKit/533.1 (KHTML, like	Mozilla/5.0 (Linux; U; Android 2.3.6; es-es; U8815 Build/HuaweiU8815) AppleWebKit/533.1 (KHTML, like Gecko) Version/4.0 Mobile Safari/533.1	46.222.87.24	-4	40	Spain				Rural	0	1	Levante	faycan	30	Female	0	0	1	0	0	0	0	1	0	0	0
853	High	High	2	3	GENERAL LINK	GeneralLink	VetClinic	1	0	0	0	1551	2013-07-11 17:42:59	2013-07-11 17:52:18	Complete				Spanish	http://www.avepa.org/pdf/2013_Fundacion_Affinity_propietario.pdf	http://www.avepa.org/pdf/2013_Fundacion_Affinity_propietario.pdf	1373578979_51df26e359f918.81601749	Mozilla/5.0 (Windows NT 5.1) AppleWebKit/537.36 (KHTML, like Gecko) Chrome/28.0.1500.71 Safari/537.3	Mozilla/5.0 (Windows NT 5.1) AppleWebKit/537.36 (KHTML, like Gecko) Chrome/28.0.1500.71 Safari/537.36	188.84.249.18	-3.6922	40.4086	Spain	Madrid	29		Urban	1	0	Centre	Vetersalud La Colina	43	Female	0	0	1	0	0	0	0	1	0	0	0
854	High	High	2	3	GENERAL LINK	GeneralLink	VetClinic	1	0	0	0	1552	2013-07-11 17:51:06	2013-07-11 17:59:35	Complete				Spanish			1373579466_51df28ca5780e9.47517942	Mozilla/5.0 (compatible; MSIE 10.0; Windows NT 6.1; WOW64; Trident/6.0; EIE10;ESESMSN)	Mozilla/5.0 (compatible; MSIE 10.0; Windows NT 6.1; WOW64; Trident/6.0; EIE10;ESESMSN)	84.123.144.218	-0.1816	38.9674	Spain	Gandía	60		Rural	0	1	Levante	tramuntana	40	Female	0	0	1	0	0	1	0	0	0	0	0
856	High	High	2	3	GENERAL LINK	GeneralLink	VetClinic	1	0	0	0	1554	2013-07-11 18:07:45	2013-07-11 18:16:43	Complete				Spanish	http://www.avepa.org/pdf/2013_Fundacion_Affinity_propietario.pdf	http://www.avepa.org/pdf/2013_Fundacion_Affinity_propietario.pdf	1373580465_51df2cb126e1d6.92187684	Mozilla/5.0 (iPad; CPU OS 6_1_3 like Mac OS X) AppleWebKit/536.26 (KHTML, like Gecko) Mobile/10B329	Mozilla/5.0 (iPad; CPU OS 6_1_3 like Mac OS X) AppleWebKit/536.26 (KHTML, like Gecko) Mobile/10B329 [FBAN/FBIOS;FBAV/6.2;FBBV/228172;FBDV/iPad2,1;FBMD/iPad;FBSN/iPhone OS;FBSV/6.1.3;FBSS/1; FBCR/;FBID/tablet;FBLC/es_ES;FBOP/1]	79.150.121.51	-0.3667	39.4667	Spain	Valencia	60		Urban	1	0	Levante	Clínica veterinaria Tramuntana	32	Female	0	0	1	1	0	0	0	0	0	0	0
858	High	Medium	2	2	GENERAL LINK	GeneralLink	VetClinic	1	0	0	0	1557	2013-07-11 18:36:24	2013-07-11 18:43:31	Complete				Spanish			1373582184_51df336864ec18.51858955	Mozilla/5.0 (Linux; U; Android 4.0.4; es-es; SonyEricssonLT22i Build/6.1.B.0.544) AppleWebKit/534.30	Mozilla/5.0 (Linux; U; Android 4.0.4; es-es; SonyEricssonLT22i Build/6.1.B.0.544) AppleWebKit/534.30 (KHTML, like Gecko) Version/4.0 Mobile Safari/534.30	95.169.240.152	-4	40	Spain				Urban	1	0	Centre	green can	25	Female	0	0	1	1	0	0	0	0	0	0	0
859	High	High	2	3	GENERAL LINK	GeneralLink	VetClinic	1	0	0	0	1559	2013-07-11 18:46:51	2013-07-11 18:52:22	Complete				Spanish	http://www.avepa.org/pdf/2013_Fundacion_Affinity_propietario.pdf	http://www.avepa.org/pdf/2013_Fundacion_Affinity_propietario.pdf	1373582811_51df35db5f3424.72975409	Mozilla/5.0 (iPad; CPU OS 6_1_3 like Mac OS X) AppleWebKit/536.26 (KHTML, like Gecko) Mobile/10B329	Mozilla/5.0 (iPad; CPU OS 6_1_3 like Mac OS X) AppleWebKit/536.26 (KHTML, like Gecko) Mobile/10B329 [FBAN/FBIOS;FBAV/6.3;FBBV/257209;FBDV/iPad2,1;FBMD/iPad;FBSN/iPhone OS;FBSV/6.1.3;FBSS/1; FBCR/;FBID/tablet;FBLC/es_ES;FBOP/1]	84.127.209.80	-0.2167	39.65	Spain	Puerto De Sagunto	60		Rural	0	1	Levante	Avda puerto	66	Female	0	0	1	0	0	0	0	1	0	0	0
863	High	Medium	2	2	GENERAL LINK	GeneralLink	VetClinic	1	0	0	0	1567	2013-07-12 01:06:54	2013-07-12 01:15:10	Complete				Spanish			1373605614_51df8eee0bf060.94743032	Mozilla/5.0 (Macintosh; U; Intel Mac OS X 10_6_3; en-us) AppleWebKit/533.16 (KHTML, like Gecko) Vers	Mozilla/5.0 (Macintosh; U; Intel Mac OS X 10_6_3; en-us) AppleWebKit/533.16 (KHTML, like Gecko) Version/5.0 Safari/533.16	213.143.49.75	2.033	41.4923	Spain	Rubí	56		Urban	1	0	NE	clinica tramuntana	32	Male	1	1	0	0	0	0	0	1	0	0	0
864	High	Medium	2	2	GENERAL LINK	GeneralLink	VetClinic	1	0	0	0	1568	2013-07-12 01:27:35	2013-07-12 01:33:45	Complete				Spanish	http://www.avepa.org/pdf/2013_Fundacion_Affinity_propietario.pdf	http://www.avepa.org/pdf/2013_Fundacion_Affinity_propietario.pdf	1373606855_51df93c7bfd6f4.94175042	Mozilla/5.0 (Windows NT 6.1; WOW64; rv:22.0) Gecko/20100101 Firefox/22.0	Mozilla/5.0 (Windows NT 6.1; WOW64; rv:22.0) Gecko/20100101 Firefox/22.0	79.108.215.2	-0.1816	38.9674	Spain	Gandía	60		Rural	0	1	Levante	Tramuntana	28	Female	0	0	1	0	0	0	0	1	0	0	0
865	High	Medium	2	2	GENERAL LINK	GeneralLink	VetClinic	1	0	0	0	1570	2013-07-12 01:57:28	2013-07-12 02:04:27	Complete				Spanish			1373608648_51df9ac89dbfb5.30439568	Mozilla/4.0 (compatible; MSIE 8.0; Windows NT 6.1; Trident/4.0; SLCC2; .NET CLR 2.0.50727; .NET CLR	Mozilla/4.0 (compatible; MSIE 8.0; Windows NT 6.1; Trident/4.0; SLCC2; .NET CLR 2.0.50727; .NET CLR 3.5.30729; .NET CLR 3.0.30729; .NET4.0E; .NET4.0C)	213.164.164.164	-3.6922	40.4086	Spain	Madrid	29		Urban	1	0	Centre	clinica veterinaria Postas	50	Female	0	0	1	0	0	0	0	0	0	1	0
866	High	High	2	3	GENERAL LINK	GeneralLink	VetClinic	1	0	0	0	1573	2013-07-12 02:43:19	2013-07-12 02:47:42	Complete				Spanish			1373611399_51dfa587b23f72.60091009	Mozilla/4.0 (compatible; MSIE 8.0; Windows NT 5.1; Trident/4.0; BTRS100671; GTB7.5; .NET CLR 2.0.507	Mozilla/4.0 (compatible; MSIE 8.0; Windows NT 5.1; Trident/4.0; BTRS100671; GTB7.5; .NET CLR 2.0.50727; .NET CLR 3.0.4506.2152; .NET CLR 3.5.30729; InfoPath.2; .NET4.0C; .NET4.0E)	2.137.135.22	-3.6922	40.4086	Spain	Madrid	29		Urban	1	0	Centre	clinica postas	35	Male	1	1	1	0	0	0	0	1	0	0	0
867	High	High	2	3	GENERAL LINK	GeneralLink	VetClinic	1	0	0	0	1576	2013-07-12 03:25:50	2013-07-12 03:42:17	Complete				Spanish			1373613950_51dfaf7ec7d126.80078348	Mozilla/4.0 (compatible; MSIE 6.0; Windows NT 5.1; SV1; .NET CLR 2.0.50727; .NET CLR 3.0.04506.648;	Mozilla/4.0 (compatible; MSIE 6.0; Windows NT 5.1; SV1; .NET CLR 2.0.50727; .NET CLR 3.0.04506.648; .NET CLR 3.5.21022)	10.8.40.49, 62.81.165.108			Spain	Aranjuez			Urban	1	0	Centre	Postas	58	Female	0	0	1	0	0	0	1	0	0	0	0
868	Low	Low	1	1	GENERAL LINK	GeneralLink	VetClinic	1	0	0	0	1577	2013-07-12 03:25:46	2013-07-12 03:43:46	Complete				Spanish			1373613946_51dfaf7a931737.14834430	Mozilla/5.0 (compatible; MSIE 10.0; Windows NT 6.1; WOW64; Trident/6.0)	Mozilla/5.0 (compatible; MSIE 10.0; Windows NT 6.1; WOW64; Trident/6.0)	84.126.26.219	-0.45	39.45	Spain	Alacuás	60		Rural	0	1	Levante	torrenatura	39	Female	0	0	1	0	0	0	0	1	0	0	0
870	Low	Low	1	1	GENERAL LINK	GeneralLink	VetClinic	1	0	0	0	1582	2013-07-12 05:11:01	2013-07-12 05:25:48	Complete				Spanish	http://www.avepa.org/pdf/2013_Fundacion_Affinity_propietario.pdf	http://www.avepa.org/pdf/2013_Fundacion_Affinity_propietario.pdf	1373620261_51dfc825af4d36.74535366	Mozilla/5.0 (Windows NT 5.1; rv:22.0) Gecko/20100101 Firefox/22.0	Mozilla/5.0 (Windows NT 5.1; rv:22.0) Gecko/20100101 Firefox/22.0	81.34.113.245	-0.3667	39.4667	Spain	Valencia	60		Urban	1	0	Levante	Centre Veterinari d'ontinyent	35	Female	0	0	1	0	0	0	0	1	0	0	0
871	High	High	2	3	GENERAL LINK	GeneralLink	VetClinic	1	0	0	0	1586	2013-07-12 05:49:37	2013-07-12 05:55:38	Complete				Spanish	http://www.avepa.org/pdf/2013_Fundacion_Affinity_propietario.pdf	http://www.avepa.org/pdf/2013_Fundacion_Affinity_propietario.pdf	1373622577_51dfd131b19b00.02988318	Mozilla/5.0 (Windows NT 6.1; WOW64) AppleWebKit/537.36 (KHTML, like Gecko) Chrome/28.0.1500.71 Safar	Mozilla/5.0 (Windows NT 6.1; WOW64) AppleWebKit/537.36 (KHTML, like Gecko) Chrome/28.0.1500.71 Safari/537.36	46.24.72.199	-8.6096	42.2834	Spain	Redondela	58		Rural	0	1	NW	C.V.VILANOVA	54	Male	1	1	0	0	0	1	0	0	0	0	0
872	Low	Low	1	1	GENERAL LINK	GeneralLink	VetClinic	1	0	0	0	1587	2013-07-12 06:20:49	2013-07-12 06:28:20	Complete				Spanish			1373624449_51dfd881ae6381.85453987	Mozilla/5.0 (iPhone; CPU iPhone OS 6_1_3 like Mac OS X) AppleWebKit/536.26 (KHTML, like Gecko) Versi	Mozilla/5.0 (iPhone; CPU iPhone OS 6_1_3 like Mac OS X) AppleWebKit/536.26 (KHTML, like Gecko) Version/6.0 Mobile/10B329 Safari/8536.25	80.26.160.239	-4.0298	39.8673	Spain	Toledo	54		Urban	1	0	Centre	Clínica postas	43	Female	0	0	1	0	0	0	0	1	0	0	0
873	High	High	2	3	GENERAL LINK	GeneralLink	VetClinic	1	0	0	0	1588	2013-07-12 06:51:08	2013-07-12 06:57:40	Complete				Spanish			1373626268_51dfdf9c099d26.55878153	Mozilla/5.0 (Windows NT 6.1; WOW64) AppleWebKit/537.36 (KHTML, like Gecko) Chrome/27.0.1453.116 Safa	Mozilla/5.0 (Windows NT 6.1; WOW64) AppleWebKit/537.36 (KHTML, like Gecko) Chrome/27.0.1453.116 Safari/537.36	80.30.122.25	-3.6922	40.4086	Spain	Madrid	29		Urban	1	0	Centre	Hospital Veterinario Postas	25	Female	0	0	1	0	0	0	0	1	0	0	0
874	Low	Low	1	1	GENERAL LINK	GeneralLink	VetClinic	1	0	0	0	1589	2013-07-12 07:25:23	2013-07-12 07:33:03	Complete				Spanish			1373628323_51dfe7a34a0405.54429079	Mozilla/5.0 (Windows NT 6.1; WOW64) AppleWebKit/537.36 (KHTML, like Gecko) Chrome/27.0.1453.116 Safa	Mozilla/5.0 (Windows NT 6.1; WOW64) AppleWebKit/537.36 (KHTML, like Gecko) Chrome/27.0.1453.116 Safari/537.36	94.107.250.149	4	50.8333	Spain	Aranjuez			Urban	1	0	Centre	CLINICA VETERINARIA POSTAS	47	Male	1	1	0	0	0	1	0	0	0	0	0
876	High	High	2	3	GENERAL LINK	GeneralLink	VetClinic	1	0	0	0	1593	2013-07-12 09:10:59	2013-07-12 09:20:01	Complete				Spanish	https://m.facebook.com	https://m.facebook.com	1373634659_51e000631df018.41105600	Mozilla/5.0 (iPad; CPU OS 6_1_3 like Mac OS X) AppleWebKit/536.26 (KHTML, like Gecko) Mobile/10B329	Mozilla/5.0 (iPad; CPU OS 6_1_3 like Mac OS X) AppleWebKit/536.26 (KHTML, like Gecko) Mobile/10B329 [FBAN/FBIOS;FBAV/6.3;FBBV/257209;FBDV/iPad3,1;FBMD/iPad;FBSN/iPhone OS;FBSV/6.1.3;FBSS/2; FBCR/;FBID/tablet;FBLC/es_ES;FBOP/1]	95.19.67.140	-0.3667	39.4667	Spain	Valencia	60		Urban	1	0	Levante	Clínica veterinaria Jaime pallares	43	Female	0	0	1	0	0	1	0	0	0	0	0
878	High	Medium	2	2	GENERAL LINK	GeneralLink	VetClinic	1	0	0	0	1598	2013-07-12 10:05:14	2013-07-12 10:11:38	Complete				Spanish			1373637914_51e00d1adfdd82.28662356	Mozilla/5.0 (iPhone; CPU iPhone OS 6_1_4 like Mac OS X) AppleWebKit/536.26 (KHTML, like Gecko) Versi	Mozilla/5.0 (iPhone; CPU iPhone OS 6_1_4 like Mac OS X) AppleWebKit/536.26 (KHTML, like Gecko) Version/6.0 Mobile/10B350 Safari/8536.25	81.45.52.57	-3.6922	40.4086	Spain	Madrid	29		Urban	1	0	Centre	Hospital veterinario postas	38	Female	0	0	1	0	0	0	0	1	0	0	0
880	Low	Low	1	1	GENERAL LINK	GeneralLink	VetClinic	1	0	0	0	1601	2013-07-12 11:10:42	2013-07-12 11:22:18	Complete				Spanish			1373641842_51e01c72b91e78.06567699	Mozilla/5.0 (Windows NT 6.1) AppleWebKit/537.36 (KHTML, like Gecko) Chrome/28.0.1500.71 Safari/537.3	Mozilla/5.0 (Windows NT 6.1) AppleWebKit/537.36 (KHTML, like Gecko) Chrome/28.0.1500.71 Safari/537.36	79.155.80.52	-16.558	28.0762	Spain	San Isidro	53		Rural	0	1	Canarias	clínica veterinaria sur	25	Female	0	0	1	1	0	0	0	0	0	0	0
881	High	High	2	3	GENERAL LINK	GeneralLink	VetClinic	1	0	0	0	1603	2013-07-12 11:46:50	2013-07-12 11:54:34	Complete				Spanish	http://www.avepa.org/pdf/2013_Fundacion_Affinity_propietario.pdf	http://www.avepa.org/pdf/2013_Fundacion_Affinity_propietario.pdf	1373644010_51e024eaafd564.40467682	Mozilla/5.0 (Windows NT 6.1) AppleWebKit/537.36 (KHTML, like Gecko) Chrome/28.0.1500.71 Safari/537.3	Mozilla/5.0 (Windows NT 6.1) AppleWebKit/537.36 (KHTML, like Gecko) Chrome/28.0.1500.71 Safari/537.36	85.54.143.7	-3.6922	40.4086	Spain	Madrid	29		Urban	1	0	Centre	Centro Clínico Felino Gattos	35	Female	0	0	1	0	0	0	0	1	0	0	0
882	Low	Low	1	1	GENERAL LINK	GeneralLink	VetClinic	1	0	0	0	1605	2013-07-12 12:51:01	2013-07-12 12:56:19	Complete				Spanish			1373647861_51e033f5d08494.82145610	Mozilla/5.0 (compatible; MSIE 9.0; Windows NT 6.1; WOW64; Trident/5.0)	Mozilla/5.0 (compatible; MSIE 9.0; Windows NT 6.1; WOW64; Trident/5.0)	83.39.201.225	-4.4348	36.7267	Spain	Málaga	51		Rural	0	1	South	centro veterinario churriana	29	Male	1	1	0	0	0	0	0	0	0	1	0
883	Low	Low	1	1	GENERAL LINK	GeneralLink	VetClinic	1	0	0	0	1606	2013-07-12 14:21:51	2013-07-12 14:26:56	Complete				Spanish	http://www.avepa.org/pdf/2013_Fundacion_Affinity_propietario.pdf	http://www.avepa.org/pdf/2013_Fundacion_Affinity_propietario.pdf	1373653311_51e0493f1cca10.96726572	Mozilla/5.0 (Windows NT 5.1) AppleWebKit/537.36 (KHTML, like Gecko) Chrome/28.0.1500.71 Safari/537.3	Mozilla/5.0 (Windows NT 5.1) AppleWebKit/537.36 (KHTML, like Gecko) Chrome/28.0.1500.71 Safari/537.36	77.27.203.99	-8.7226	42.2328	Spain	Vigo	58		Urban	1	0	NW	aranea	38	Female	0	0	1	0	0	1	0	0	0	0	0
884	High	High	2	3	GENERAL LINK	GeneralLink	VetClinic	1	0	0	0	1607	2013-07-12 15:31:39	2013-07-12 15:38:17	Complete				Spanish			1373657499_51e0599bbf14f6.30152652	Mozilla/5.0 (Windows NT 5.1; rv:22.0) Gecko/20100101 Firefox/22.0	Mozilla/5.0 (Windows NT 5.1; rv:22.0) Gecko/20100101 Firefox/22.0	90.162.31.165	-3.7941	40.2842	Spain	Fuenlabrada	29		Urban	1	0	Centre	Postas	49	Male	1	1	0	0	0	0	0	0	0	1	0
885	High	High	2	3	GENERAL LINK	GeneralLink	VetClinic	1	0	0	0	1608	2013-07-12 16:12:06	2013-07-12 16:22:59	Complete				Spanish			1373659926_51e0631686d158.25053376	Mozilla/5.0 (Windows NT 5.1; rv:22.0) Gecko/20100101 Firefox/22.0	Mozilla/5.0 (Windows NT 5.1; rv:22.0) Gecko/20100101 Firefox/22.0	79.153.28.4	-3.6922	40.4086	Spain	Madrid	29		Urban	1	0	Centre	Hospital-Clínica veterinaria Postas	58	Male	1	1	0	0	0	1	0	0	0	0	0
886	Low	Low	1	1	GENERAL LINK	GeneralLink	VetClinic	1	0	0	0	1611	2013-07-12 17:24:09	2013-07-12 17:30:48	Complete				Spanish			1373664249_51e073f967c1e5.13153053	Mozilla/5.0 (Windows NT 6.1) AppleWebKit/537.36 (KHTML, like Gecko) Chrome/28.0.1500.71 Safari/537.3	Mozilla/5.0 (Windows NT 6.1) AppleWebKit/537.36 (KHTML, like Gecko) Chrome/28.0.1500.71 Safari/537.36	2.137.150.108	-3.6922	40.4086	Spain	Madrid	29		Urban	1	0	Centre	postas	31	Male	1	1	0	0	0	0	0	1	0	0	0
887	High	High	2	3	GENERAL LINK	GeneralLink	VetClinic	1	0	0	0	1617	2013-07-12 17:54:14	2013-07-12 17:58:34	Complete				Spanish			1373666054_51e07b0670aec4.98183539	Mozilla/5.0 (compatible; MSIE 10.0; Windows NT 6.1; Trident/6.0)	Mozilla/5.0 (compatible; MSIE 10.0; Windows NT 6.1; Trident/6.0)	172.17.17.125, 213.0.43.1			Spain	Aranjuez			Urban	1	0	Centre	Hospital Veterinario Postas	31	Male	1	1	0	0	0	0	0	1	0	0	0
888	High	Medium	2	2	GENERAL LINK	GeneralLink	VetClinic	1	0	0	0	1619	2013-07-12 18:14:54	2013-07-12 18:23:25	Complete				Spanish			1373667294_51e07fde73f799.82607389	Mozilla/5.0 (iPhone; CPU iPhone OS 6_1_4 like Mac OS X) AppleWebKit/536.26 (KHTML, like Gecko) Versi	Mozilla/5.0 (iPhone; CPU iPhone OS 6_1_4 like Mac OS X) AppleWebKit/536.26 (KHTML, like Gecko) Version/6.0 Mobile/10B350 Safari/8536.25	78.146.188.236	-2.1	57.1333	Spain	Aranjuez	T5		Rural	0	1	Centre	Hospital Veterinario Postas	35	Female	0	0	1	0	0	0	0	1	0	0	0
889	High	High	2	3	GENERAL LINK	GeneralLink	VetClinic	1	0	0	0	1620	2013-07-12 18:19:55	2013-07-12 18:27:15	Complete				Spanish			1373667595_51e0810b649391.48521565	Mozilla/5.0 (iPhone; CPU iPhone OS 6_1_3 like Mac OS X) AppleWebKit/536.26 (KHTML, like Gecko) Versi	Mozilla/5.0 (iPhone; CPU iPhone OS 6_1_3 like Mac OS X) AppleWebKit/536.26 (KHTML, like Gecko) Version/6.0 Mobile/10B329 Safari/8536.25	80.31.173.202	-4.0298	39.8673	Spain	Toledo	54		Urban	1	0	Centre	Clinica Marañon	27	Female	0	0	1	0	0	1	0	0	0	0	0
890	High	High	2	3	GENERAL LINK	GeneralLink	VetClinic	1	0	0	0	1621	2013-07-12 18:21:28	2013-07-12 18:35:27	Complete				Spanish			1373667688_51e08168828fb0.97880527	Mozilla/5.0 (iPhone; CPU iPhone OS 6_1_3 like Mac OS X) AppleWebKit/536.26 (KHTML, like Gecko) Versi	Mozilla/5.0 (iPhone; CPU iPhone OS 6_1_3 like Mac OS X) AppleWebKit/536.26 (KHTML, like Gecko) Version/6.0 Mobile/10B329 Safari/8536.25	2.136.183.1	-3.6922	40.4086	Spain	Madrid	29		Urban	1	0	Centre	Hospital veterinario Aranjuez	27	Female	0	0	1	0	0	0	0	1	0	0	0
891	High	High	2	3	GENERAL LINK	GeneralLink	VetClinic	1	0	0	0	1622	2013-07-12 18:27:48	2013-07-12 18:37:40	Complete				Spanish			1373668068_51e082e469f767.34863021	Mozilla/5.0 (iPhone; CPU iPhone OS 6_1_3 like Mac OS X) AppleWebKit/536.26 (KHTML, like Gecko) Versi	Mozilla/5.0 (iPhone; CPU iPhone OS 6_1_3 like Mac OS X) AppleWebKit/536.26 (KHTML, like Gecko) Version/6.0 Mobile/10B329 Safari/8536.25	80.31.173.202	-4.0298	39.8673	Spain	Toledo	54		Urban	1	0	Centre	Clinica marañon	27	Male	1	1	0	0	0	0	1	0	0	0	0
892	High	High	2	3	GENERAL LINK	GeneralLink	VetClinic	1	0	0	0	1623	2013-07-12 18:35:58	2013-07-12 18:45:50	Complete				Spanish			1373668558_51e084cec172a8.13810796	Mozilla/5.0 (iPhone; CPU iPhone OS 6_1_3 like Mac OS X) AppleWebKit/536.26 (KHTML, like Gecko) Versi	Mozilla/5.0 (iPhone; CPU iPhone OS 6_1_3 like Mac OS X) AppleWebKit/536.26 (KHTML, like Gecko) Version/6.0 Mobile/10B329 Safari/8536.25	2.136.183.1	-3.6922	40.4086	Spain	Madrid	29		Urban	1	0	Centre	Hospital veterinario Aranjuez	31	Male	1	1	0	0	0	0	0	1	0	0	0
893	High	High	2	3	GENERAL LINK	GeneralLink	VetClinic	1	0	0	0	1625	2013-07-12 19:18:01	2013-07-12 19:24:24	Complete				Spanish			1373671081_51e08ea9e2e098.97733869	Mozilla/4.0 (compatible; MSIE 8.0; Windows NT 5.1; Trident/4.0)	Mozilla/4.0 (compatible; MSIE 8.0; Windows NT 5.1; Trident/4.0)	81.39.87.179	-3.9316	39.9614	Spain	Magán	54		Rural	0	1	Centre	Postas Aranjuez y Scooby Doo Illescas	38	Female	0	0	1	1	0	0	0	0	0	0	0
894	Low	Low	1	1	GENERAL LINK	GeneralLink	VetClinic	1	0	0	0	1626	2013-07-12 19:51:22	2013-07-12 20:02:31	Complete				Spanish			1373673082_51e0967a812a38.07942365	Mozilla/5.0 (Linux; U; Android 4.1.2; es-es; SAMSUNG GT-I8190N/I8190NXXAMD3 Build/JZO54K) AppleWebKi	Mozilla/5.0 (Linux; U; Android 4.1.2; es-es; SAMSUNG GT-I8190N/I8190NXXAMD3 Build/JZO54K) AppleWebKit/534.30 (KHTML, like Gecko) Version/4.0 Mobile Safari/534.30	62.99.51.145	-2.0513	43.2707	Spain	Usúrbil	59		Rural	0	1	North	katu horia	35	Male	1	1	0	0	0	1	0	0	0	0	0
895	High	High	2	3	GENERAL LINK	GeneralLink	VetClinic	1	0	0	0	1630	2013-07-13 04:34:01	2013-07-13 04:41:04	Complete				Spanish			1373704441_51e110f94b4a16.62140196	Mozilla/5.0 (iPhone; CPU iPhone OS 6_1 like Mac OS X) AppleWebKit/536.26 (KHTML, like Gecko) Version	Mozilla/5.0 (iPhone; CPU iPhone OS 6_1 like Mac OS X) AppleWebKit/536.26 (KHTML, like Gecko) Version/6.0 Mobile/10B144 Safari/8536.25	2.137.188.36	-3.6922	40.4086	Spain	Madrid	29		Urban	1	0	Centre	Mosqueperros	26	Female	0	0	1	1	0	0	0	0	0	0	0
896	High	High	2	3	GENERAL LINK	GeneralLink	VetClinic	1	0	0	0	1631	2013-07-13 04:35:06	2013-07-13 05:13:17	Complete				Spanish			1373704506_51e1113abb97b4.83611948	Mozilla/5.0 (iPhone; CPU iPhone OS 6_1_2 like Mac OS X) AppleWebKit/536.26 (KHTML, like Gecko) Versi	Mozilla/5.0 (iPhone; CPU iPhone OS 6_1_2 like Mac OS X) AppleWebKit/536.26 (KHTML, like Gecko) Version/6.0 Mobile/10B146 Safari/8536.25	88.9.164.104	-3.6922	40.4086	Spain	Madrid	29		Urban	1	0	Centre	Postas	26	Female	0	0	1	0	0	0	0	1	0	0	0
897	Low	Low	1	1	GENERAL LINK	GeneralLink	VetClinic	1	0	0	0	1635	2013-07-13 06:34:54	2013-07-13 06:49:13	Complete				Spanish			1373711694_51e12d4e3f5695.35422406	Mozilla/5.0 (Linux; U; Android 4.2.2; es-es; C6603 Build/10.3.A.0.407) AppleWebKit/534.30 (KHTML, li	Mozilla/5.0 (Linux; U; Android 4.2.2; es-es; C6603 Build/10.3.A.0.407) AppleWebKit/534.30 (KHTML, like Gecko) Version/4.0 Mobile Safari/534.30	31.4.214.84	-4	40	Spain				Urban	1	0	Centre	hcv postas	33	Female	0	0	1	0	0	0	0	1	0	0	0
898	High	High	2	3	GENERAL LINK	GeneralLink	VetClinic	1	0	0	0	1636	2013-07-13 06:37:43	2013-07-13 06:56:17	Complete				Spanish			1373711863_51e12df7062b04.86456729	Mozilla/5.0 (Windows NT 6.0) AppleWebKit/537.36 (KHTML, like Gecko) Chrome/28.0.1500.72 Safari/537.3	Mozilla/5.0 (Windows NT 6.0) AppleWebKit/537.36 (KHTML, like Gecko) Chrome/28.0.1500.72 Safari/537.36	217.127.232.33	-3.6922	40.4086	Spain	Madrid	29		Urban	1	0	Centre	POSTAS	26	Female	0	0	1	1	0	0	0	0	0	0	0
899	High	High	2	3	GENERAL LINK	GeneralLink	VetClinic	1	0	0	0	1637	2013-07-13 06:56:34	2013-07-13 07:01:38	Complete				Spanish			1373712994_51e132622a2bb4.51476200	Mozilla/5.0 (Windows NT 6.1; WOW64) AppleWebKit/537.36 (KHTML, like Gecko) Chrome/28.0.1500.71 Safar	Mozilla/5.0 (Windows NT 6.1; WOW64) AppleWebKit/537.36 (KHTML, like Gecko) Chrome/28.0.1500.71 Safari/537.36	188.76.249.111	-3.7941	40.2842	Spain	Fuenlabrada	29		Urban	1	0	Centre	CLINICA VETERINARIA POSTAS	49	Male	1	1	0	0	0	1	0	0	0	0	0
900	Low	Low	1	1	GENERAL LINK	GeneralLink	VetClinic	1	0	0	0	1638	2013-07-13 07:16:11	2013-07-13 07:20:18	Complete				Spanish			1373714171_51e136fb187cd0.91336040	Mozilla/5.0 (Macintosh; Intel Mac OS X 10_6_8) AppleWebKit/537.36 (KHTML, like Gecko) Chrome/27.0.14	Mozilla/5.0 (Macintosh; Intel Mac OS X 10_6_8) AppleWebKit/537.36 (KHTML, like Gecko) Chrome/27.0.1453.116 Safari/537.36	85.56.237.11	-8.7226	42.2328	Spain	Vigo	58		Urban	1	0	NW	clinica veterinaria Postas Aranjuez	42	Female	0	0	1	0	0	0	1	0	0	0	0
901	High	Medium	2	2	GENERAL LINK	GeneralLink	VetClinic	1	0	0	0	1639	2013-07-13 07:46:55	2013-07-13 07:53:51	Complete				Spanish	http://www.avepa.org/pdf/2013_Fundacion_Affinity_propietario.pdf	http://www.avepa.org/pdf/2013_Fundacion_Affinity_propietario.pdf	1373716015_51e13e2fdbf542.43740014	Mozilla/5.0 (Macintosh; Intel Mac OS X 10_7_5) AppleWebKit/537.36 (KHTML, like Gecko) Chrome/28.0.15	Mozilla/5.0 (Macintosh; Intel Mac OS X 10_7_5) AppleWebKit/537.36 (KHTML, like Gecko) Chrome/28.0.1500.71 Safari/537.36	95.23.130.173	-0.3667	39.4667	Spain	Valencia	60		Urban	1	0	Levante	El Faro	25	Male	1	1	0	1	0	0	0	0	0	0	0
902	High	High	2	3	GENERAL LINK	GeneralLink	VetClinic	1	0	0	0	1640	2013-07-13 08:07:50	2013-07-13 08:14:31	Complete				Spanish			1373717270_51e14316740953.96616909	Mozilla/5.0 (Windows NT 6.0) AppleWebKit/537.36 (KHTML, like Gecko) Chrome/28.0.1500.71 Safari/537.3	Mozilla/5.0 (Windows NT 6.0) AppleWebKit/537.36 (KHTML, like Gecko) Chrome/28.0.1500.71 Safari/537.36	88.14.144.169	-3.6922	40.4086	Spain	Madrid	29		Urban	1	0	Centre	c.Postas	59	Female	0	0	1	0	0	1	0	0	0	0	0
903	High	High	2	3	GENERAL LINK	GeneralLink	VetClinic	1	0	0	0	1642	2013-07-13 08:43:34	2013-07-13 12:27:33	Complete				Spanish			1373719414_51e14b76760cf4.70254514	Mozilla/5.0 (Windows NT 6.1; WOW64) AppleWebKit/537.36 (KHTML, like Gecko) Chrome/28.0.1500.72 Safar	Mozilla/5.0 (Windows NT 6.1; WOW64) AppleWebKit/537.36 (KHTML, like Gecko) Chrome/28.0.1500.72 Safari/537.36	79.150.97.29	-3.6922	40.4086	Spain	Madrid	29		Urban	1	0	Centre	Postas	31	Female	0	0	1	0	0	0	0	1	0	0	0
904	Low	Low	1	1	GENERAL LINK	GeneralLink	VetClinic	1	0	0	0	1644	2013-07-13 11:34:43	2013-07-13 11:39:55	Complete				Spanish			1373729683_51e1739305d7b0.06569045	Mozilla/5.0 (Macintosh; Intel Mac OS X 10_7_5) AppleWebKit/536.30.1 (KHTML, like Gecko) Version/6.0.	Mozilla/5.0 (Macintosh; Intel Mac OS X 10_7_5) AppleWebKit/536.30.1 (KHTML, like Gecko) Version/6.0.5 Safari/536.30.1	79.151.156.122	-6.9706	38.8779	Spain	Badajoz	57		Rural	0	1	South	HOSPITAL VETERINARIO POSTAS	35	Male	1	1	0	0	0	1	0	0	0	0	0
906	High	High	2	3	GENERAL LINK	GeneralLink	VetClinic	1	0	0	0	1651	2013-07-14 01:07:01	2013-07-14 01:22:26	Complete				Spanish			1373778421_51e231f5ad2ca9.44504531	Mozilla/5.0 (compatible; MSIE 10.0; Windows NT 6.1; WOW64; Trident/6.0)	Mozilla/5.0 (compatible; MSIE 10.0; Windows NT 6.1; WOW64; Trident/6.0)	80.29.76.161	-4.0298	39.8673	Spain	Toledo	54		Urban	1	0	Centre	postas	45	Male	1	1	0	0	0	0	0	1	0	0	0
907	High	High	2	3	GENERAL LINK	GeneralLink	VetClinic	1	0	0	0	1652	2013-07-14 01:22:59	2013-07-14 01:37:56	Complete				Spanish			1373779379_51e235b31db826.80463858	Mozilla/5.0 (compatible; MSIE 10.0; Windows NT 6.1; WOW64; Trident/6.0)	Mozilla/5.0 (compatible; MSIE 10.0; Windows NT 6.1; WOW64; Trident/6.0)	80.29.76.161	-4.0298	39.8673	Spain	Toledo	54		Urban	1	0	Centre	postas	45	Female	0	0	1	0	0	0	0	1	0	0	0
909	High	High	2	3	GENERAL LINK	GeneralLink	VetClinic	1	0	0	0	1661	2013-07-14 10:00:39	2013-07-14 10:07:05	Complete				Spanish			1373810439_51e2af07d29fd8.89419444	Mozilla/5.0 (Windows NT 6.1; rv:22.0) Gecko/20100101 Firefox/22.0	Mozilla/5.0 (Windows NT 6.1; rv:22.0) Gecko/20100101 Firefox/22.0	89.129.7.22	-3.6025	40.0311	Spain	Aranjuez	29		Urban	1	0	Centre	HOSPITAL VETERINARIO POSTAS	33	Female	0	0	1	0	0	0	0	1	0	0	0
910	Low	Low	1	1	GENERAL LINK	GeneralLink	VetClinic	1	0	0	0	1662	2013-07-14 10:19:32	2013-07-14 10:28:04	Complete				Spanish	http://us1.campaign-archive1.com/?u=d7dd509137996bb2971506b81&id=d83216be33&e=940221f9c9	http://us1.campaign-archive1.com/?u=d7dd509137996bb2971506b81&id=d83216be33&e=940221f9c9	1373811572_51e2b3741720f0.37565413	Mozilla/5.0 (compatible; MSIE 10.0; Windows NT 6.1; WOW64; Trident/6.0)	Mozilla/5.0 (compatible; MSIE 10.0; Windows NT 6.1; WOW64; Trident/6.0)	217.216.137.225	-4.7727	37.8916	Spain	Córdoba	51		Rural	0	1	South	Clínica Veterinaria Aeropuerto	40	Female	0	0	1	0	0	0	0	1	0	0	0
911	High	High	2	3	GENERAL LINK	GeneralLink	VetClinic	1	0	0	0	1663	2013-07-14 10:42:01	2013-07-14 10:47:30	Complete				Spanish			1373812920_51e2b8b8f2be16.24669638	Mozilla/5.0 (Windows NT 6.1) AppleWebKit/537.36 (KHTML, like Gecko) Chrome/28.0.1500.72 Safari/537.3	Mozilla/5.0 (Windows NT 6.1) AppleWebKit/537.36 (KHTML, like Gecko) Chrome/28.0.1500.72 Safari/537.36	2.136.217.5	-3.6922	40.4086	Spain	Madrid	29		Urban	1	0	Centre	postas	41	Female	0	0	1	0	0	1	0	0	0	0	0
913	High	High	2	3	GENERAL LINK	GeneralLink	VetClinic	1	0	0	0	1667	2013-07-14 13:22:27	2013-07-14 13:28:22	Complete				Spanish			1373822547_51e2de537758d0.30634128	Mozilla/5.0 (Windows NT 6.1; WOW64; rv:22.0) Gecko/20100101 Firefox/22.0	Mozilla/5.0 (Windows NT 6.1; WOW64; rv:22.0) Gecko/20100101 Firefox/22.0	62.151.131.86	-3.7941	40.2842	Spain	Fuenlabrada	29		Urban	1	0	Centre	hospital veterinario Postas	47	Female	0	0	1	0	0	1	0	0	0	0	0
914	High	High	2	3	GENERAL LINK	GeneralLink	VetClinic	1	0	0	0	1672	2013-07-14 19:11:25	2013-07-14 19:18:38	Complete				Spanish			1373843485_51e3301d2d0e03.79432228	Mozilla/5.0 (X11; Linux x86_64) AppleWebKit/534.24 (KHTML, like Gecko) Chrome/11.0.696.34 Safari/534	Mozilla/5.0 (X11; Linux x86_64) AppleWebKit/534.24 (KHTML, like Gecko) Chrome/11.0.696.34 Safari/534.24	85.51.17.46	-3.6025	40.0311	Spain	Aranjuez	29		Urban	1	0	Centre	postas	27	Female	0	0	1	0	0	0	0	1	0	0	0
915	High	High	2	3	GENERAL LINK	GeneralLink	VetClinic	1	0	0	0	1674	2013-07-15 01:52:48	2013-07-15 02:09:26	Complete				Spanish			1373867567_51e38e2ff06b23.73763619	Mozilla/5.0 (Windows NT 6.1; rv:22.0) Gecko/20100101 Firefox/22.0	Mozilla/5.0 (Windows NT 6.1; rv:22.0) Gecko/20100101 Firefox/22.0	83.46.197.47	-3.6922	40.4086	Spain	Madrid	29		Urban	1	0	Centre	HCV Postas	32	Male	1	1	0	0	0	0	0	1	0	0	0
916	High	High	2	3	GENERAL LINK	GeneralLink	VetClinic	1	0	0	0	1675	2013-07-15 01:59:34	2013-07-15 02:05:04	Complete				Spanish			1373867974_51e38fc6ed0434.94810030	Mozilla/5.0 (compatible; MSIE 9.0; Windows NT 6.1; WOW64; Trident/5.0)	Mozilla/5.0 (compatible; MSIE 9.0; Windows NT 6.1; WOW64; Trident/5.0)	94.126.240.3	-3.6922	40.4086	Spain	Madrid	29		Urban	1	0	Centre	HCV POSTAS	32	Female	0	0	1	0	0	0	0	1	0	0	0
917	Low	Low	1	1	GENERAL LINK	GeneralLink	VetClinic	1	0	0	0	1676	2013-07-15 02:06:04	2013-07-15 02:10:46	Complete				Spanish	http://www.avepa.org/pdf/2013_Fundacion_Affinity_propietario.pdf	http://www.avepa.org/pdf/2013_Fundacion_Affinity_propietario.pdf	1373868364_51e3914c0ce0a2.12499848	Mozilla/5.0 (Windows NT 6.2; WOW64) AppleWebKit/537.36 (KHTML, like Gecko) Chrome/27.0.1453.116 Safa	Mozilla/5.0 (Windows NT 6.2; WOW64) AppleWebKit/537.36 (KHTML, like Gecko) Chrome/27.0.1453.116 Safari/537.36	87.217.133.208	-5.8531	43.3632	Spain	Oviedo	34		Urban	1	0	North	centro veterinario la villa	44	Female	0	0	1	0	0	1	0	0	0	0	0
918	High	Medium	2	2	GENERAL LINK	GeneralLink	VetClinic	1	0	0	0	1677	2013-07-15 02:44:38	2013-07-15 02:52:06	Complete				Spanish			1373870678_51e39a56a80177.67597751	Mozilla/4.0 (compatible; MSIE 8.0; Windows NT 6.0; Trident/4.0; FBSMTWB; GTB7.5; Mozilla/4.0 (compat	Mozilla/4.0 (compatible; MSIE 8.0; Windows NT 6.0; Trident/4.0; FBSMTWB; GTB7.5; Mozilla/4.0 (compatible; MSIE 6.0; Windows NT 5.1; SV1) ; SLCC1; .NET CLR 2.0.50727; Media Center PC 5.0; .NET CLR 3.5.30729; .NET CLR 3.0.30618; .NET4.0C)	79.144.238.87	-0.4877	38.3462	Spain	Alicante	60		Urban	1	0	Levante	clinica capaces	56	Female	0	0	1	0	0	1	0	0	0	0	0
919	High	High	2	3	GENERAL LINK	GeneralLink	VetClinic	1	0	0	0	1679	2013-07-15 04:19:50	2013-07-15 04:32:03	Complete				Spanish	http://www.avepa.org/pdf/2013_Fundacion_Affinity_propietario.pdf	http://www.avepa.org/pdf/2013_Fundacion_Affinity_propietario.pdf	1373876390_51e3b0a66a3859.12804548	Mozilla/5.0 (Windows NT 6.2; WOW64) AppleWebKit/537.36 (KHTML, like Gecko) Chrome/28.0.1500.72 Safar	Mozilla/5.0 (Windows NT 6.2; WOW64) AppleWebKit/537.36 (KHTML, like Gecko) Chrome/28.0.1500.72 Safari/537.36	83.58.200.19	2.1741	41.3984	Spain	Barcelona	56		Urban	1	0	NE	San&Vet	36	Female	0	0	1	0	0	1	0	0	0	0	0
921	High	High	2	3	GENERAL LINK	GeneralLink	VetClinic	1	0	0	0	1684	2013-07-15 07:26:31	2013-07-15 07:36:36	Complete				Spanish			1373887591_51e3dc67b2a9a9.60904490	Mozilla/4.0 (compatible; MSIE 8.0; Windows NT 5.1; Trident/4.0; BTRS100287; GTB7.5)	Mozilla/4.0 (compatible; MSIE 8.0; Windows NT 5.1; Trident/4.0; BTRS100287; GTB7.5)	90.162.12.38	-3.6922	40.4086	Spain	Madrid	29		Urban	1	0	Centre	postas	60	Male	1	1	0	0	0	1	0	0	0	0	0
922	High	Medium	2	2	GENERAL LINK	GeneralLink	VetClinic	1	0	0	0	1685	2013-07-15 08:05:55	2013-07-15 08:15:45	Complete				Spanish			1373889955_51e3e5a3ba8d96.98057338	Mozilla/5.0 (Windows NT 5.1; rv:22.0) Gecko/20100101 Firefox/22.0	Mozilla/5.0 (Windows NT 5.1; rv:22.0) Gecko/20100101 Firefox/22.0	87.221.13.136	-3.6922	40.4086	Spain	Madrid	29		Urban	1	0	Centre	Clinica Veterinaria Postas	64	Male	1	1	0	0	0	1	0	0	0	0	0
923	Low	Low	1	1	GENERAL LINK	GeneralLink	VetClinic	1	0	0	0	1688	2013-07-15 08:44:24	2013-07-15 08:49:38	Complete				Spanish			1373892264_51e3eea87fd399.01707658	Mozilla/5.0 (compatible; MSIE 10.0; Windows NT 6.1; Trident/6.0)	Mozilla/5.0 (compatible; MSIE 10.0; Windows NT 6.1; Trident/6.0)	83.44.11.63	-4	40	Spain				Rural	0	1	Centre	Bazar de la Mascota	28	Female	0	0	1	1	0	0	0	0	0	0	0
924	Low	Low	1	1	GENERAL LINK	GeneralLink	VetClinic	1	0	0	0	1689	2013-07-15 09:58:33	2013-07-15 10:11:22	Complete				English			1373896713_51e40009cc0732.16769728	Mozilla/5.0 (Windows NT 6.1; WOW64) AppleWebKit/537.36 (KHTML, like Gecko) Chrome/27.0.1453.116 Safa	Mozilla/5.0 (Windows NT 6.1; WOW64) AppleWebKit/537.36 (KHTML, like Gecko) Chrome/27.0.1453.116 Safari/537.36	62.41.160.34	5.75	52.5	Spain	Aranjuez			Urban	1	0	Centre	Calle del Rey en Aranjuez	38	Male	1	1	0	0	0	0	0	1	0	0	0
928	High	High	2	3	GENERAL LINK	GeneralLink	VetClinic	1	0	0	0	1695	2013-07-15 17:40:45	2013-07-15 17:49:34	Complete				Spanish			1373924445_51e46c5d7d49f0.21279905	Mozilla/5.0 (iPhone; CPU iPhone OS 6_1_3 like Mac OS X) AppleWebKit/536.26 (KHTML, like Gecko) Versi	Mozilla/5.0 (iPhone; CPU iPhone OS 6_1_3 like Mac OS X) AppleWebKit/536.26 (KHTML, like Gecko) Version/6.0 Mobile/10B329 Safari/8536.25	37.132.7.27	-4	40	Spain				Urban	1	0	Centre	Hospital veterinario postas	32	Male	1	1	0	0	0	1	0	0	0	0	0
929	High	Medium	2	2	GENERAL LINK	GeneralLink	VetClinic	1	0	0	0	1697	2013-07-15 19:02:42	2013-07-15 19:12:23	Complete				Spanish			1373929362_51e47f924d61f6.62848391	Mozilla/5.0 (iPhone; CPU iPhone OS 6_1_3 like Mac OS X) AppleWebKit/536.26 (KHTML, like Gecko) Versi	Mozilla/5.0 (iPhone; CPU iPhone OS 6_1_3 like Mac OS X) AppleWebKit/536.26 (KHTML, like Gecko) Version/6.0 Mobile/10B329 Safari/8536.25	81.45.52.164	-3.6922	40.4086	Spain	Madrid	29		Urban	1	0	Centre	Postas	56	Female	0	0	1	0	0	0	0	1	0	0	0
930	High	Medium	2	2	GENERAL LINK	GeneralLink	VetClinic	1	0	0	0	1699	2013-07-16 04:21:18	2013-07-16 04:27:07	Complete				Spanish			1373962878_51e5027ea47c48.19455705	Mozilla/5.0 (compatible; MSIE 10.0; Windows NT 6.1; WOW64; Trident/6.0)	Mozilla/5.0 (compatible; MSIE 10.0; Windows NT 6.1; WOW64; Trident/6.0)	2.137.126.209	-3.6922	40.4086	Spain	Madrid	29		Urban	1	0	Centre	hospital postas	32	Female	0	0	1	0	0	0	0	0	0	1	0
932	High	High	2	3	GENERAL LINK	GeneralLink	VetClinic	1	0	0	0	1702	2013-07-16 07:28:11	2013-07-16 07:34:33	Complete				Spanish			1373974091_51e52e4bb3d9c8.58450930	Mozilla/5.0 (Windows NT 6.1; WOW64; rv:22.0) Gecko/20100101 Firefox/22.0	Mozilla/5.0 (Windows NT 6.1; WOW64; rv:22.0) Gecko/20100101 Firefox/22.0	85.48.129.183	-3.6025	40.0311	Spain	Aranjuez	29		Urban	1	0	Centre	Hospital Veterinario Postas	27	Female	0	0	1	0	0	0	0	0	0	1	0
933	Low	Low	1	1	GENERAL LINK	GeneralLink	VetClinic	1	0	0	0	1703	2013-07-16 08:26:55	2013-07-17 07:37:06	Complete				Spanish			1373977614_51e53c0ed51d96.57401081	Mozilla/4.0 (compatible; MSIE 8.0; Windows NT 5.1; Trident/4.0; GTB7.0; .NET CLR 1.1.4322; .NET CLR	Mozilla/4.0 (compatible; MSIE 8.0; Windows NT 5.1; Trident/4.0; GTB7.0; .NET CLR 1.1.4322; .NET CLR 2.0.50727; .NET CLR 3.0.04506.30; .NET CLR 3.0.4506.2152; .NET CLR 3.5.30729; InfoPath.2)	10.0.175.55, 213.144.36.8			Spain	Aranjuez			Urban	1	0	Centre	postas	45	Female	0	0	1	0	0	1	0	0	0	0	0
934	High	High	2	3	GENERAL LINK	GeneralLink	VetClinic	1	0	0	0	1704	2013-07-16 08:59:54	2013-07-16 09:08:13	Complete				Spanish			1373979594_51e543cad125f3.23056071	Mozilla/5.0 (Windows NT 5.1; rv:22.0) Gecko/20100101 Firefox/22.0	Mozilla/5.0 (Windows NT 5.1; rv:22.0) Gecko/20100101 Firefox/22.0	195.76.155.169	-3.6922	40.4086	Spain	Madrid	29		Urban	1	0	Centre	Postas	39	Female	0	0	1	0	0	0	0	0	0	1	0
935	High	Medium	2	2	GENERAL LINK	GeneralLink	VetClinic	1	0	0	0	1705	2013-07-16 10:17:55	2013-07-16 10:27:11	Complete				Spanish			1373984275_51e55613ab1a28.66060522	Mozilla/5.0 (iPhone; CPU iPhone OS 6_1_3 like Mac OS X) AppleWebKit/536.26 (KHTML, like Gecko) Versi	Mozilla/5.0 (iPhone; CPU iPhone OS 6_1_3 like Mac OS X) AppleWebKit/536.26 (KHTML, like Gecko) Version/6.0 Mobile/10B329 Safari/8536.25	31.4.213.172	-3.6922	40.4086	Spain	Madrid	29		Urban	1	0	Centre	Hospital veterinario Postas	31	Male	1	1	0	0	0	0	0	1	0	0	0
936	High	High	2	3	GENERAL LINK	GeneralLink	VetClinic	1	0	0	0	1707	2013-07-16 10:25:31	2013-07-16 10:33:36	Complete				Spanish			1373984731_51e557dbbe1026.28723800	Mozilla/5.0 (iPhone; CPU iPhone OS 6_1_3 like Mac OS X) AppleWebKit/536.26 (KHTML, like Gecko) Versi	Mozilla/5.0 (iPhone; CPU iPhone OS 6_1_3 like Mac OS X) AppleWebKit/536.26 (KHTML, like Gecko) Version/6.0 Mobile/10B329 Safari/8536.25	80.30.22.141	-3.847	40.1221	Spain	Illescas	54		Rural	0	1	Centre	HCV Postas	42	Female	0	0	1	0	0	0	0	1	0	0	0
937	Low	Low	1	1	GENERAL LINK	GeneralLink	VetClinic	1	0	0	0	1709	2013-07-16 10:35:58	2013-07-16 10:44:29	Complete				Spanish			1373985358_51e55a4edb0702.65543192	Mozilla/5.0 (iPhone; CPU iPhone OS 6_1_4 like Mac OS X) AppleWebKit/536.26 (KHTML, like Gecko) Versi	Mozilla/5.0 (iPhone; CPU iPhone OS 6_1_4 like Mac OS X) AppleWebKit/536.26 (KHTML, like Gecko) Version/6.0 Mobile/10B350 Safari/8536.25	81.45.52.237	-3.6922	40.4086	Spain	Madrid	29		Urban	1	0	Centre	Clinica Postas	34	Female	0	0	1	0	0	0	0	0	0	1	0
938	High	High	2	3	GENERAL LINK	GeneralLink	VetClinic	1	0	0	0	1710	2013-07-16 10:41:52	2013-07-16 10:55:11	Complete				Spanish			1373985712_51e55bb0b26164.00680249	Mozilla/5.0 (Linux; U; Android 2.3.6; es-es; GT-S6802 Build/GINGERBREAD) AppleWebKit/533.1 (KHTML, l	Mozilla/5.0 (Linux; U; Android 2.3.6; es-es; GT-S6802 Build/GINGERBREAD) AppleWebKit/533.1 (KHTML, like Gecko) Version/4.0 Mobile Safari/533.1	95.169.240.185	-4	40	Spain				Urban	1	0	Centre	postas	40	Female	0	0	1	0	0	0	0	1	0	0	0
939	High	High	2	3	GENERAL LINK	GeneralLink	VetClinic	1	0	0	0	1711	2013-07-16 10:42:34	2013-07-16 10:49:38	Complete				Spanish			1373985754_51e55bda9b12a9.03175667	Mozilla/5.0 (Windows NT 6.1; WOW64) AppleWebKit/537.36 (KHTML, like Gecko) Chrome/28.0.1500.72 Safar	Mozilla/5.0 (Windows NT 6.1; WOW64) AppleWebKit/537.36 (KHTML, like Gecko) Chrome/28.0.1500.72 Safari/537.36	83.41.225.37	-4.0298	39.8673	Spain	Toledo	54		Urban	1	0	Centre	CLINICA VETERINARUIA POSTAS	42	Male	1	1	0	0	0	1	0	0	0	0	0
940	High	High	2	3	GENERAL LINK	GeneralLink	VetClinic	1	0	0	0	1712	2013-07-16 10:48:38	2013-07-16 10:58:30	Complete				Spanish			1373986118_51e55d461958a3.81575809	Mozilla/5.0 (iPhone; CPU iPhone OS 6_1_3 like Mac OS X) AppleWebKit/536.26 (KHTML, like Gecko) Versi	Mozilla/5.0 (iPhone; CPU iPhone OS 6_1_3 like Mac OS X) AppleWebKit/536.26 (KHTML, like Gecko) Version/6.0 Mobile/10B329 Safari/8536.25	83.61.14.101	-3.706	40.3084	Spain	Getafe	29		Urban	1	0	Centre	Hospital postas	32	Male	1	1	0	0	0	0	0	0	0	1	0
942	Low	Low	1	1	GENERAL LINK	GeneralLink	VetClinic	1	0	0	0	1714	2013-07-16 11:01:56	2013-07-16 11:11:14	Complete				Spanish			1373986916_51e560640350b3.04628777	Mozilla/5.0 (Windows NT 6.1; WOW64; rv:22.0) Gecko/20100101 Firefox/22.0	Mozilla/5.0 (Windows NT 6.1; WOW64; rv:22.0) Gecko/20100101 Firefox/22.0	80.103.134.75	-3.6922	40.4086	Spain	Madrid	29		Urban	1	0	Centre	H.V. POSTAS	36	Female	0	0	1	0	0	1	0	0	0	0	0
943	Low	Low	1	1	GENERAL LINK	GeneralLink	VetClinic	1	0	0	0	1717	2013-07-16 11:10:22	2013-07-16 11:30:02	Complete				Spanish			1373987422_51e5625edb5983.46508637	Mozilla/5.0 (compatible; MSIE 9.0; Windows NT 6.1; WOW64; Trident/5.0; MAAU)	Mozilla/5.0 (compatible; MSIE 9.0; Windows NT 6.1; WOW64; Trident/5.0; MAAU)	83.45.63.216	-3.6922	40.4086	Spain	Madrid	29		Urban	1	0	Centre	Hospital veterinario postas	53	Male	1	1	0	0	0	0	0	0	0	1	0
944	Low	Low	1	1	GENERAL LINK	GeneralLink	VetClinic	1	0	0	0	1718	2013-07-16 11:17:00	2013-07-16 11:25:45	Complete				Spanish			1373987820_51e563ec1ae934.27224488	Mozilla/5.0 (Windows NT 6.1) AppleWebKit/537.36 (KHTML, like Gecko) Chrome/28.0.1500.72 Safari/537.3	Mozilla/5.0 (Windows NT 6.1) AppleWebKit/537.36 (KHTML, like Gecko) Chrome/28.0.1500.72 Safari/537.36	85.48.25.107	-3.6922	40.4086	Spain	Madrid	29		Urban	1	0	Centre	Hospital Veterinario Postas	43	Female	0	0	1	0	0	1	0	0	0	0	0
947	High	Medium	2	2	GENERAL LINK	GeneralLink	VetClinic	1	0	0	0	1722	2013-07-16 11:41:32	2013-07-16 11:48:33	Complete				Spanish			1373989292_51e569acb1ed30.95352664	Mozilla/5.0 (iPhone; CPU iPhone OS 6_1_3 like Mac OS X) AppleWebKit/536.26 (KHTML, like Gecko) Versi	Mozilla/5.0 (iPhone; CPU iPhone OS 6_1_3 like Mac OS X) AppleWebKit/536.26 (KHTML, like Gecko) Version/6.0 Mobile/10B329 Safari/8536.25	81.45.52.89	-3.6922	40.4086	Spain	Madrid	29		Urban	1	0	Centre	Hospital Veterinario Postas	41	Male	1	1	0	0	0	1	0	0	0	0	0
948	High	High	2	3	GENERAL LINK	GeneralLink	VetClinic	1	0	0	0	1723	2013-07-16 11:46:47	2013-07-16 11:53:18	Complete				Spanish			1373989607_51e56ae7540391.26859301	Mozilla/5.0 (compatible; MSIE 10.0; Windows NT 6.1; WOW64; Trident/6.0)	Mozilla/5.0 (compatible; MSIE 10.0; Windows NT 6.1; WOW64; Trident/6.0)	83.35.230.254	-3.6922	40.4086	Spain	Madrid	29		Urban	1	0	Centre	Hospital Postas	56	Female	0	0	1	0	0	1	0	0	0	0	0
950	High	High	2	3	GENERAL LINK	GeneralLink	VetClinic	1	0	0	0	1727	2013-07-16 12:19:28	2013-07-16 12:23:32	Complete				Spanish			1373991568_51e572903fd2e4.95510928	Mozilla/5.0 (Windows NT 6.1) AppleWebKit/537.36 (KHTML, like Gecko) Chrome/28.0.1500.72 Safari/537.3	Mozilla/5.0 (Windows NT 6.1) AppleWebKit/537.36 (KHTML, like Gecko) Chrome/28.0.1500.72 Safari/537.36	92.58.26.11	-3.6922	40.4086	Spain	Madrid	29	28023	Urban	1	0	Centre	HOSPITAL VETERINARIO POSTAS	36	Male	1	1	0	1	0	1	0	0	0	0	0
951	High	Medium	2	2	GENERAL LINK	GeneralLink	VetClinic	1	0	0	0	1728	2013-07-16 13:03:13	2013-07-16 13:10:35	Complete				Spanish			1373994193_51e57cd13aa9b1.46822081	Mozilla/4.0 (compatible; MSIE 8.0; Windows NT 5.1; Trident/4.0; BTRS125471; FDM; .NET CLR 1.1.4322;	Mozilla/4.0 (compatible; MSIE 8.0; Windows NT 5.1; Trident/4.0; BTRS125471; FDM; .NET CLR 1.1.4322; .NET CLR 2.0.50727; .NET CLR 3.0.4506.2152; .NET CLR 3.5.30729; OfficeLiveConnector.1.3; OfficeLivePatch.0.0; yie8)	213.143.60.98	-3.6922	40.4086	Spain	Madrid	29		Urban	1	0	Centre	Mosqueperros	37	Female	0	0	1	0	0	0	0	1	0	0	0
952	High	Medium	2	2	GENERAL LINK	GeneralLink	VetClinic	1	0	0	0	1730	2013-07-16 13:16:49	2013-07-16 13:25:41	Complete				Spanish	http://surveys.ethometrix.com/s3/estudioconvivencia2013	http://surveys.ethometrix.com/s3/estudioconvivencia2013	1373995009_51e58001e43db6.53476071	Mozilla/5.0 (Linux; U; Android 2.3.6; es-es; SAMSUNG GT-S5839i/S5839iBULL1 Build/GINGERBREAD) AppleW	Mozilla/5.0 (Linux; U; Android 2.3.6; es-es; SAMSUNG GT-S5839i/S5839iBULL1 Build/GINGERBREAD) AppleWebKit/533.1 (KHTML, like Gecko) Version/4.0 Mobile Safari/533.1	31.4.215.117	-4	40	Spain				Urban	1	0	Centre	Hospital Veterinario Postas	31	Male	1	1	0	0	0	0	0	1	0	0	0
953	High	Medium	2	2	GENERAL LINK	GeneralLink	VetClinic	1	0	0	0	1733	2013-07-16 14:12:59	2013-07-16 14:20:41	Complete				Spanish			1373998379_51e58d2b9f9e33.99843938	Mozilla/5.0 (Windows NT 6.1) AppleWebKit/537.36 (KHTML, like Gecko) Chrome/28.0.1500.72 Safari/537.3	Mozilla/5.0 (Windows NT 6.1) AppleWebKit/537.36 (KHTML, like Gecko) Chrome/28.0.1500.72 Safari/537.36	83.35.185.23	-3.6922	40.4086	Spain	Madrid	29		Urban	1	0	Centre	Postas	47	Female	0	0	1	0	0	0	0	0	0	0	1
954	High	High	2	3	GENERAL LINK	GeneralLink	VetClinic	1	0	0	0	1734	2013-07-16 14:13:38	2013-07-16 14:31:00	Complete				Spanish			1373998417_51e58d51e49484.77266039	Mozilla/5.0 (Windows NT 5.1; rv:22.0) Gecko/20100101 Firefox/22.0	Mozilla/5.0 (Windows NT 5.1; rv:22.0) Gecko/20100101 Firefox/22.0	83.42.175.97	-3.6922	40.4086	Spain	Madrid	29		Urban	1	0	Centre	Clinica Posta	38	Female	0	0	1	0	0	0	0	1	0	0	0
955	High	High	2	3	GENERAL LINK	GeneralLink	VetClinic	1	0	0	0	1738	2013-07-16 15:51:28	2013-07-16 16:02:03	Complete				Spanish			1374004288_51e5a4403c6439.71951493	Mozilla/5.0 (iPhone; CPU iPhone OS 6_1_3 like Mac OS X) AppleWebKit/536.26 (KHTML, like Gecko) Versi	Mozilla/5.0 (iPhone; CPU iPhone OS 6_1_3 like Mac OS X) AppleWebKit/536.26 (KHTML, like Gecko) Version/6.0 Mobile/10B329 Safari/8536.25	2.137.182.182	-3.6922	40.4086	Spain	Madrid	29		Urban	1	0	Centre	Hospital veterinario postas	28	Female	0	0	1	1	0	0	0	0	0	0	0
957	High	High	2	3	GENERAL LINK	GeneralLink	VetClinic	1	0	0	0	1740	2013-07-16 16:17:55	2013-07-16 16:27:53	Complete				Spanish			1374005875_51e5aa73784b00.23804203	Mozilla/5.0 (Windows NT 6.1) AppleWebKit/537.36 (KHTML, like Gecko) Chrome/28.0.1500.72 Safari/537.3	Mozilla/5.0 (Windows NT 6.1) AppleWebKit/537.36 (KHTML, like Gecko) Chrome/28.0.1500.72 Safari/537.36	83.35.231.134	-3.6922	40.4086	Spain	Madrid	29		Urban	1	0	Centre	Postas	43	Female	0	0	1	0	0	0	0	1	0	0	0
958	High	High	2	3	GENERAL LINK	GeneralLink	VetClinic	1	0	0	0	1741	2013-07-16 16:23:11	2013-07-16 16:33:01	Complete				Spanish			1374006191_51e5abaf23e0e9.73362964	Mozilla/4.0 (compatible; MSIE 8.0; Windows NT 6.0; Trident/4.0; GTB7.5; SLCC1; .NET CLR 2.0.50727; M	Mozilla/4.0 (compatible; MSIE 8.0; Windows NT 6.0; Trident/4.0; GTB7.5; SLCC1; .NET CLR 2.0.50727; Media Center PC 5.0; InfoPath.1; .NET CLR 3.5.30729; .NET CLR 3.0.30618; OfficeLiveConnector.1.3; OfficeLivePatch.0.0; BRI/2)	83.41.205.55	-3.6922	40.4086	Spain	Madrid	29		Urban	1	0	Centre	posta	55	Male	1	1	0	0	0	0	1	0	0	0	0
959	High	High	2	3	GENERAL LINK	GeneralLink	VetClinic	1	0	0	0	1742	2013-07-16 16:25:27	2013-07-16 17:38:25	Complete				Spanish			1374006327_51e5ac376f29b9.95826466	Mozilla/5.0 (compatible; MSIE 10.0; Windows NT 6.1; WOW64; Trident/6.0)	Mozilla/5.0 (compatible; MSIE 10.0; Windows NT 6.1; WOW64; Trident/6.0)	2.136.199.192	-3.6922	40.4086	Spain	Madrid	29		Urban	1	0	Centre	Postas.	34	Male	1	1	0	0	0	0	0	1	0	0	0
960	High	High	2	3	GENERAL LINK	GeneralLink	VetClinic	1	0	0	0	1743	2013-07-16 16:43:46	2013-07-16 16:49:22	Complete				Spanish			1374007426_51e5b082a803e7.63351147	Mozilla/5.0 (Windows NT 6.0; rv:22.0) Gecko/20100101 Firefox/22.0	Mozilla/5.0 (Windows NT 6.0; rv:22.0) Gecko/20100101 Firefox/22.0	87.223.178.124	-4	40	Spain				Urban	1	0	Centre	CLINICA VETERINARIA POSTAS	32	Female	0	0	1	0	0	0	0	0	0	1	0
961	High	High	2	3	GENERAL LINK	GeneralLink	VetClinic	1	0	0	0	1745	2013-07-16 16:55:11	2013-07-16 17:03:10	Complete				Spanish			1374008111_51e5b32f93b153.17797411	Mozilla/5.0 (iPhone; CPU iPhone OS 6_1_3 like Mac OS X) AppleWebKit/536.26 (KHTML, like Gecko) Versi	Mozilla/5.0 (iPhone; CPU iPhone OS 6_1_3 like Mac OS X) AppleWebKit/536.26 (KHTML, like Gecko) Version/6.0 Mobile/10B329 Safari/8536.25	85.56.255.172	-4	40	Spain				Urban	1	0	Centre	Clinica Postas	28	Male	1	1	0	0	0	0	0	1	0	0	0
962	Low	Low	1	1	GENERAL LINK	GeneralLink	VetClinic	1	0	0	0	1746	2013-07-16 17:34:32	2013-07-16 17:43:10	Complete				Spanish			1374010472_51e5bc684f15e8.11097965	Mozilla/5.0 (Windows NT 5.1; rv:22.0) Gecko/20100101 Firefox/22.0	Mozilla/5.0 (Windows NT 5.1; rv:22.0) Gecko/20100101 Firefox/22.0	62.83.93.175	-3.6965	40.2409	Spain	Pinto	29		Rural	0	1	Centre	HOSPITAL POSTAS	39	Male	1	1	0	0	0	0	0	1	0	0	0
963	Low	Low	1	1	GENERAL LINK	GeneralLink	VetClinic	1	0	0	0	1749	2013-07-16 18:12:19	2013-07-16 18:17:25	Complete				Spanish			1374012739_51e5c5430ad200.91137690	Mozilla/5.0 (iPad; CPU OS 6_1_3 like Mac OS X) AppleWebKit/536.26 (KHTML, like Gecko) Version/6.0 Mo	Mozilla/5.0 (iPad; CPU OS 6_1_3 like Mac OS X) AppleWebKit/536.26 (KHTML, like Gecko) Version/6.0 Mobile/10B329 Safari/8536.25	83.33.12.47	1.1074	41.1559	Spain	Reus	56		Urban	1	0	NE	Bofarull veterinaris	34	Female	0	0	1	0	0	0	0	1	0	0	0
965	Low	Low	1	1	GENERAL LINK	GeneralLink	VetClinic	1	0	0	0	1751	2013-07-16 18:45:52	2013-07-16 18:50:53	Complete				Spanish			1374014752_51e5cd2007eec1.91632087	Mozilla/5.0 (Windows NT 6.1; WOW64) AppleWebKit/537.36 (KHTML, like Gecko) Chrome/28.0.1500.72 Safar	Mozilla/5.0 (Windows NT 6.1; WOW64) AppleWebKit/537.36 (KHTML, like Gecko) Chrome/28.0.1500.72 Safari/537.36	77.227.124.60	-4	40	Spain				Urban	1	0	Centre	POSTAS	57	Male	1	1	0	0	0	1	0	0	0	0	0
966	High	High	2	3	GENERAL LINK	GeneralLink	VetClinic	1	0	0	0	1754	2013-07-17 01:59:48	2013-07-17 02:10:37	Complete				Spanish			1374040788_51e632d4e4aca6.78221694	Mozilla/5.0 (Windows NT 6.1; WOW64) AppleWebKit/537.36 (KHTML, like Gecko) Chrome/28.0.1500.72 Safar	Mozilla/5.0 (Windows NT 6.1; WOW64) AppleWebKit/537.36 (KHTML, like Gecko) Chrome/28.0.1500.72 Safari/537.36	213.99.45.105	-4	40	Spain				Urban	1	0	Centre	HOSPITAL VETERINARIO POSTAS	43	Female	0	0	1	0	0	0	0	1	0	0	0
967	High	Medium	2	2	GENERAL LINK	GeneralLink	VetClinic	1	0	0	0	1755	2013-07-17 03:20:07	2013-07-17 03:26:54	Complete				Spanish			1374045607_51e645a7d356a1.67314227	Mozilla/4.0 (compatible; MSIE 8.0; Windows NT 6.1; WOW64; Trident/4.0; SLCC2; .NET CLR 2.0.50727; .N	Mozilla/4.0 (compatible; MSIE 8.0; Windows NT 6.1; WOW64; Trident/4.0; SLCC2; .NET CLR 2.0.50727; .NET4.0C; .NET4.0E; .NET CLR 3.5.30729; .NET CLR 3.0.30729; InfoPath.3)	217.15.33.81	-3.8134	40.4329	Spain	Pozuelo De Alarcón	29		Rural	0	1	Centre	CLINICA VETERINARIA POSTAS	28	Female	0	0	1	0	0	0	0	1	0	0	0
969	High	High	2	3	GENERAL LINK	GeneralLink	VetClinic	1	0	0	0	1760	2013-07-17 04:48:12	2013-07-17 04:53:52	Complete				Spanish			1374050892_51e65a4cafa814.95916574	Mozilla/5.0 (iPhone; CPU iPhone OS 6_1_3 like Mac OS X) AppleWebKit/536.26 (KHTML, like Gecko) Versi	Mozilla/5.0 (iPhone; CPU iPhone OS 6_1_3 like Mac OS X) AppleWebKit/536.26 (KHTML, like Gecko) Version/6.0 Mobile/10B329 Safari/8536.25	95.63.213.24	-3.6025	40.0311	Spain	Aranjuez	29	28300	Urban	1	0	Centre	Hospital veterinario postas	33	Female	0	0	1	0	0	1	0	0	0	0	0
970	High	Medium	2	2	GENERAL LINK	GeneralLink	VetClinic	1	0	0	0	1761	2013-07-17 05:18:11	2013-07-17 05:23:32	Complete				Spanish			1374052691_51e661533e1928.39792223	Mozilla/5.0 (compatible; MSIE 9.0; Windows NT 6.0; Trident/5.0; BOIE9;ESES)	Mozilla/5.0 (compatible; MSIE 9.0; Windows NT 6.0; Trident/5.0; BOIE9;ESES)	95.16.14.186	-3.8628	40.3209	Spain	Móstoles	29		Urban	1	0	Centre	hospital veterinario postas	31	Female	0	0	1	0	0	0	0	1	0	0	0
971	High	High	2	3	GENERAL LINK	GeneralLink	VetClinic	1	0	0	0	1762	2013-07-17 05:35:10	2013-07-17 05:42:52	Complete				Spanish			1374053710_51e6654e8550b1.13140030	Mozilla/5.0 (Windows NT 5.1) AppleWebKit/537.36 (KHTML, like Gecko) Chrome/28.0.1500.72 Safari/537.3	Mozilla/5.0 (Windows NT 5.1) AppleWebKit/537.36 (KHTML, like Gecko) Chrome/28.0.1500.72 Safari/537.36	88.19.104.111	-3.6922	40.4086	Spain	Madrid	29		Urban	1	0	Centre	Clinica veterinaria postas	45	Female	0	0	1	0	0	0	0	1	0	0	0
972	High	High	2	3	GENERAL LINK	GeneralLink	VetClinic	1	0	0	0	1763	2013-07-17 05:36:49	2013-07-17 05:49:21	Complete				Spanish			1374053809_51e665b17eb6c6.81892952	Mozilla/5.0 (Windows NT 6.1; WOW64) AppleWebKit/537.36 (KHTML, like Gecko) Chrome/28.0.1500.72 Safar	Mozilla/5.0 (Windows NT 6.1; WOW64) AppleWebKit/537.36 (KHTML, like Gecko) Chrome/28.0.1500.72 Safari/537.36	188.76.92.39	-4	40	Spain				Urban	1	0	Centre	clinica postas	51	Female	0	0	1	0	0	0	1	0	0	0	0
973	High	High	2	3	GENERAL LINK	GeneralLink	VetClinic	1	0	0	0	1764	2013-07-17 05:49:49	2013-07-17 05:55:45	Complete				Spanish			1374054589_51e668bd395ba5.38023600	Mozilla/5.0 (Windows NT 6.1; WOW64) AppleWebKit/537.36 (KHTML, like Gecko) Chrome/28.0.1500.72 Safar	Mozilla/5.0 (Windows NT 6.1; WOW64) AppleWebKit/537.36 (KHTML, like Gecko) Chrome/28.0.1500.72 Safari/537.36	188.76.92.39	-4	40	Spain				Urban	1	0	Centre	clinica postas	51	Female	0	0	1	0	0	0	1	0	0	0	0
977	High	Medium	2	2	GENERAL LINK	GeneralLink	VetClinic	1	0	0	0	1775	2013-07-17 07:21:30	2013-07-17 07:30:14	Complete				Spanish			1374060090_51e67e3a86cb67.71095292	Mozilla/5.0 (Windows NT 5.1) AppleWebKit/537.36 (KHTML, like Gecko) Chrome/28.0.1500.72 Safari/537.3	Mozilla/5.0 (Windows NT 5.1) AppleWebKit/537.36 (KHTML, like Gecko) Chrome/28.0.1500.72 Safari/537.36	82.199.33.11	-4	40	Spain				Urban	1	0	Centre	CLINICA POSTAS	40	Male	1	1	0	0	0	0	0	0	0	0	1
978	High	High	2	3	GENERAL LINK	GeneralLink	VetClinic	1	0	0	0	1777	2013-07-17 07:32:34	2013-07-17 07:38:35	Complete				Spanish			1374060754_51e680d2d6a3c6.94546732	Mozilla/5.0 (Windows NT 6.0; rv:22.0) Gecko/20100101 Firefox/22.0	Mozilla/5.0 (Windows NT 6.0; rv:22.0) Gecko/20100101 Firefox/22.0	83.56.155.131	-4.0298	39.8673	Spain	Toledo	54		Urban	1	0	Centre	Hospital Clinica Veterinaria Postas	49	Male	1	1	0	0	0	1	0	0	0	0	0
979	Low	Low	1	1	GENERAL LINK	GeneralLink	VetClinic	1	0	0	0	1779	2013-07-17 07:47:04	2013-07-17 07:58:02	Complete				Spanish			1374061624_51e68438cf92e7.90948885	Mozilla/5.0 (compatible; MSIE 10.0; Windows NT 6.2; WOW64; Trident/6.0)	Mozilla/5.0 (compatible; MSIE 10.0; Windows NT 6.2; WOW64; Trident/6.0)	188.76.205.250	-3.6922	40.4086	Spain	Madrid	29		Urban	1	0	Centre	clinica postas	57	Female	0	0	1	0	0	1	0	0	0	0	0
980	High	High	2	3	GENERAL LINK	GeneralLink	VetClinic	1	0	0	0	1780	2013-07-17 07:48:48	2013-07-17 07:53:30	Complete				Spanish			1374061728_51e684a02c4588.15008472	Mozilla/5.0 (Windows NT 6.1; WOW64) AppleWebKit/537.36 (KHTML, like Gecko) Chrome/28.0.1500.72 Safar	Mozilla/5.0 (Windows NT 6.1; WOW64) AppleWebKit/537.36 (KHTML, like Gecko) Chrome/28.0.1500.72 Safari/537.36	83.36.88.61	-4.2724	39.7021	Spain	Gálvez	54		Rural	0	1	Centre	CLINICA VETERINARIA POSTAS	39	Male	1	1	0	0	0	0	0	1	0	0	0
983	High	High	2	3	GENERAL LINK	GeneralLink	VetClinic	1	0	0	0	1786	2013-07-17 08:50:01	2013-07-17 08:55:41	Complete				Spanish			1374065401_51e692f99f84a5.70319656	Mozilla/5.0 (compatible; MSIE 10.0; Windows NT 6.1; WOW64; Trident/6.0)	Mozilla/5.0 (compatible; MSIE 10.0; Windows NT 6.1; WOW64; Trident/6.0)	2.136.159.7	-3.6922	40.4086	Spain	Madrid	29		Urban	1	0	Centre	Clinica Postas	31	Female	0	0	1	0	0	0	0	1	0	0	0
985	High	Medium	2	2	GENERAL LINK	GeneralLink	VetClinic	1	0	0	0	1789	2013-07-17 09:37:05	2013-07-17 09:49:17	Complete				Spanish			1374068225_51e69e01c97a04.53137081	Mozilla/5.0 (Linux; U; Android 4.1.1; es-es; GT-I93000 Build/IMM76D) AppleWebKit/534.30 (KHTML, like	Mozilla/5.0 (Linux; U; Android 4.1.1; es-es; GT-I93000 Build/IMM76D) AppleWebKit/534.30 (KHTML, like Gecko) Version/4.0 Mobile Safari/534.30	2.140.153.14	-4	40	Spain				Urban	1	0	Centre	postas	37	Female	0	0	1	0	0	1	1	0	0	0	0
987	High	High	2	3	GENERAL LINK	GeneralLink	VetClinic	1	0	0	0	1792	2013-07-17 10:16:20	2013-07-17 10:32:23	Complete				Spanish			1374070580_51e6a734d7bff8.50850449	Mozilla/5.0 (Macintosh; Intel Mac OS X 10_7_5) AppleWebKit/536.30.1 (KHTML, like Gecko) Version/6.0.	Mozilla/5.0 (Macintosh; Intel Mac OS X 10_7_5) AppleWebKit/536.30.1 (KHTML, like Gecko) Version/6.0.5 Safari/536.30.1	188.76.242.241	-3.6922	40.4086	Spain	Madrid	29		Urban	1	0	Centre	Postas, Aranjuez	51	Female	0	0	1	0	0	1	0	0	0	0	0
988	High	High	2	3	GENERAL LINK	GeneralLink	VetClinic	1	0	0	0	1795	2013-07-17 11:02:20	2013-07-17 11:13:51	Complete				Spanish			1374073340_51e6b1fc34c6a2.76223211	Mozilla/5.0 (compatible; MSIE 10.0; Windows NT 6.1; Trident/6.0)	Mozilla/5.0 (compatible; MSIE 10.0; Windows NT 6.1; Trident/6.0)	188.87.207.144	-3.9101	40.0249	Spain	Villaluenga	54		Rural	0	1	Centre	CLINICA POSTAS	40	Female	0	0	1	0	0	1	0	0	0	0	0
989	High	High	2	3	GENERAL LINK	GeneralLink	VetClinic	1	0	0	0	1797	2013-07-17 11:37:41	2013-07-17 11:46:14	Complete				Spanish			1374075461_51e6ba454ea237.11874998	Mozilla/4.0 (compatible; MSIE 8.0; Windows NT 5.1; Trident/4.0)	Mozilla/4.0 (compatible; MSIE 8.0; Windows NT 5.1; Trident/4.0)	212.145.157.41	2.1741	41.3984	Spain	Barcelona	56		Urban	1	0	NE	HCV postas	33	Female	0	0	1	0	0	1	0	0	0	0	0
990	High	Medium	2	2	GENERAL LINK	GeneralLink	VetClinic	1	0	0	0	1799	2013-07-17 12:04:00	2013-07-17 12:16:27	Complete				Spanish			1374077040_51e6c070722a25.45721059	Mozilla/5.0 (iPhone; CPU iPhone OS 6_1_3 like Mac OS X) AppleWebKit/536.26 (KHTML, like Gecko) Mobil	Mozilla/5.0 (iPhone; CPU iPhone OS 6_1_3 like Mac OS X) AppleWebKit/536.26 (KHTML, like Gecko) Mobile/10B329	31.4.208.222	-3.6922	40.4086	Spain	Madrid	29		Urban	1	0	Centre	Postas	34	Male	1	1	0	0	0	1	0	0	0	0	0
991	High	High	2	3	GENERAL LINK	GeneralLink	VetClinic	1	0	0	0	1800	2013-07-17 12:06:01	2013-07-17 12:32:35	Complete				Spanish	http://www.avepa.org/pdf/2013_Fundacion_Affinity_propietario.pdf	http://www.avepa.org/pdf/2013_Fundacion_Affinity_propietario.pdf	1374077161_51e6c0e96021c3.94743685	Mozilla/5.0 (Windows NT 6.1; WOW64) AppleWebKit/537.36 (KHTML, like Gecko) Chrome/28.0.1500.72 Safar	Mozilla/5.0 (Windows NT 6.1; WOW64) AppleWebKit/537.36 (KHTML, like Gecko) Chrome/28.0.1500.72 Safari/537.36	89.6.150.92	-1.7017	37.6712	Spain	Lorca	31		Rural	0	1	Levante	Centro Veterinario Cartagena	34	Female	0	0	1	0	0	0	0	1	0	0	0
992	Low	Low	1	1	GENERAL LINK	GeneralLink	VetClinic	1	0	0	0	1801	2013-07-17 13:03:50	2013-07-17 13:13:48	Complete				Spanish			1374080630_51e6ce760a9632.43490880	Mozilla/5.0 (Windows NT 6.1; WOW64) AppleWebKit/537.36 (KHTML, like Gecko) Chrome/28.0.1500.72 Safar	Mozilla/5.0 (Windows NT 6.1; WOW64) AppleWebKit/537.36 (KHTML, like Gecko) Chrome/28.0.1500.72 Safari/537.36	79.154.146.4	-3.6922	40.4086	Spain	Madrid	29		Urban	1	0	Centre	postas	55	Female	0	0	1	0	0	1	0	0	0	0	0
993	Low	Low	1	1	GENERAL LINK	GeneralLink	VetClinic	1	0	0	0	1805	2013-07-17 13:17:57	2013-07-17 13:25:55	Complete				Spanish			1374081477_51e6d1c57ef0c5.48488206	Mozilla/5.0 (compatible; MSIE 10.0; Windows NT 6.1; WOW64; Trident/6.0)	Mozilla/5.0 (compatible; MSIE 10.0; Windows NT 6.1; WOW64; Trident/6.0)	2.137.123.126	-3.6922	40.4086	Spain	Madrid	29		Urban	1	0	Centre	postas	28	Female	0	0	1	0	0	0	0	1	0	0	0
995	Low	Low	1	1	GENERAL LINK	GeneralLink	VetClinic	1	0	0	0	1808	2013-07-17 14:21:03	2013-07-17 14:30:17	Complete				Spanish			1374085263_51e6e08fc92564.81078607	Mozilla/5.0 (Linux; U; Android 4.0.4; es-es; SonyEricssonLT22i-o Build/6.1.1.B.1.54) AppleWebKit/534	Mozilla/5.0 (Linux; U; Android 4.0.4; es-es; SonyEricssonLT22i-o Build/6.1.1.B.1.54) AppleWebKit/534.30 (KHTML, like Gecko) Version/4.0 Mobile Safari/534.30	90.162.22.165	-3.6922	40.4086	Spain	Madrid	29		Urban	1	0	Centre	hospital veterinario postas	33	Male	1	1	0	1	0	0	0	1	0	1	0
996	High	High	2	3	GENERAL LINK	GeneralLink	VetClinic	1	0	0	0	1810	2013-07-17 15:09:58	2013-07-17 15:15:41	Complete				Spanish			1374088198_51e6ec069d7758.26531233	Mozilla/5.0 (Windows NT 6.1) AppleWebKit/537.36 (KHTML, like Gecko) Chrome/28.0.1500.72 Safari/537.3	Mozilla/5.0 (Windows NT 6.1) AppleWebKit/537.36 (KHTML, like Gecko) Chrome/28.0.1500.72 Safari/537.36	89.129.206.144	-3.6025	40.0311	Spain	Aranjuez	29		Urban	1	0	Centre	clinica veterinaria postas	37	Female	0	0	1	1	0	0	0	0	0	0	0
997	High	High	2	3	GENERAL LINK	GeneralLink	VetClinic	1	0	0	0	1812	2013-07-17 15:52:12	2013-07-17 16:01:25	Complete				Spanish			1374090732_51e6f5ec912f71.09677669	Mozilla/5.0 (iPhone; CPU iPhone OS 6_1_3 like Mac OS X) AppleWebKit/536.26 (KHTML, like Gecko) Versi	Mozilla/5.0 (iPhone; CPU iPhone OS 6_1_3 like Mac OS X) AppleWebKit/536.26 (KHTML, like Gecko) Version/6.0 Mobile/10B329 Safari/8536.25	95.63.40.53	-3.7604	40.3269	Spain	Leganés	29		Urban	1	0	Centre	Postas	42	Female	0	0	1	0	0	1	0	0	0	0	0
998	High	High	2	3	GENERAL LINK	GeneralLink	VetClinic	1	0	0	0	1813	2013-07-17 16:09:04	2013-07-17 16:18:18	Complete				Spanish			1374091744_51e6f9e0a993d9.28859013	Mozilla/5.0 (Linux; U; Android 4.1.2; es-es; GT-N8010 Build/JZO54K) AppleWebKit/534.30 (KHTML, like	Mozilla/5.0 (Linux; U; Android 4.1.2; es-es; GT-N8010 Build/JZO54K) AppleWebKit/534.30 (KHTML, like Gecko) Version/4.0 Safari/534.30	95.19.162.248	-1.2076	38.0546	Spain	Molina De Segura	31		Rural	0	1	Levante	cartagena	27	Female	0	0	1	0	0	0	0	1	0	0	0
999	High	High	2	3	GENERAL LINK	GeneralLink	VetClinic	1	0	0	0	1814	2013-07-17 16:20:26	2013-07-17 16:27:54	Complete				Spanish			1374092426_51e6fc8aa97c16.01368431	Mozilla/5.0 (Windows NT 6.1; WOW64) AppleWebKit/537.36 (KHTML, like Gecko) Chrome/28.0.1500.72 Safar	Mozilla/5.0 (Windows NT 6.1; WOW64) AppleWebKit/537.36 (KHTML, like Gecko) Chrome/28.0.1500.72 Safari/537.36	90.162.18.50	-3.6025	40.0311	Spain	Aranjuez	29		Urban	1	0	Centre	Hospital veterinario Postas	50	Female	0	0	1	0	0	1	0	0	0	0	0
1000	High	High	2	3	GENERAL LINK	GeneralLink	VetClinic	1	0	0	0	1816	2013-07-17 17:10:57	2013-07-17 17:18:28	Complete				Spanish			1374095457_51e70861334f28.68833163	Mozilla/5.0 (Linux; U; Android 4.1.2; es-es; GT-N8000 Build/JZO54K) AppleWebKit/534.30 (KHTML, like	Mozilla/5.0 (Linux; U; Android 4.1.2; es-es; GT-N8000 Build/JZO54K) AppleWebKit/534.30 (KHTML, like Gecko) Version/4.0 Safari/534.30	188.85.73.2	-4	40	Spain				Urban	1	0	Centre	clinica postas	41	Male	1	1	0	0	0	0	0	1	0	0	0
1001	High	High	2	3	GENERAL LINK	GeneralLink	VetClinic	1	0	0	0	1817	2013-07-17 21:44:22	2013-07-17 21:52:32	Complete				Spanish			1374111862_51e748762a1c22.78582174	Mozilla/5.0 (compatible; MSIE 10.0; Windows NT 6.1; WOW64; Trident/6.0)	Mozilla/5.0 (compatible; MSIE 10.0; Windows NT 6.1; WOW64; Trident/6.0)	87.221.16.184	-3.6922	40.4086	Spain	Madrid	29		Urban	1	0	Centre	Clinica Veterinaria Postas	31	Female	0	0	1	1	0	0	0	0	0	0	0
1002	High	High	2	3	GENERAL LINK	GeneralLink	VetClinic	1	0	0	0	1818	2013-07-18 02:39:13	2013-07-18 02:43:54	Complete				Spanish			1374129553_51e78d91d64491.35884567	Mozilla/4.0 (compatible; MSIE 8.0; Windows NT 5.1; Trident/4.0; .NET CLR 1.1.4322; .NET CLR 2.0.5072	Mozilla/4.0 (compatible; MSIE 8.0; Windows NT 5.1; Trident/4.0; .NET CLR 1.1.4322; .NET CLR 2.0.50727; .NET CLR 3.0.4506.2152; .NET CLR 3.5.30729; .NET4.0C; .NET4.0E)	195.77.230.8	2.1741	41.3984	Spain	Barcelona	56		Urban	1	0	NE	Clinica Postas	36	Female	0	0	1	0	0	1	0	0	0	0	0
1004	High	Medium	2	2	GENERAL LINK	GeneralLink	VetClinic	1	0	0	0	1822	2013-07-18 06:19:52	2013-07-18 06:25:02	Complete				Spanish			1374142792_51e7c148041796.39744971	Mozilla/5.0 (compatible; MSIE 10.0; Windows NT 6.1; WOW64; Trident/6.0)	Mozilla/5.0 (compatible; MSIE 10.0; Windows NT 6.1; WOW64; Trident/6.0)	87.221.4.206	-3.6922	40.4086	Spain	Madrid	29		Urban	1	0	Centre	CLINICA POSTAS	40	Female	0	0	1	0	0	1	0	0	0	0	0
1005	High	High	2	3	GENERAL LINK	GeneralLink	VetClinic	1	0	0	0	1824	2013-07-18 07:36:30	2013-07-18 07:43:41	Complete				Spanish			1374147390_51e7d33e683de6.33717797	Mozilla/5.0 (Windows NT 6.0; rv:22.0) Gecko/20100101 Firefox/22.0	Mozilla/5.0 (Windows NT 6.0; rv:22.0) Gecko/20100101 Firefox/22.0	90.162.26.201	-3.6922	40.4086	Spain	Madrid	29		Urban	1	0	Centre	Clinica Veterinaria Postas	40	Male	1	1	0	0	0	1	0	0	0	0	0
1006	High	High	2	3	GENERAL LINK	GeneralLink	VetClinic	1	0	0	0	1825	2013-07-18 07:49:23	2013-07-18 07:56:14	Complete				Spanish			1374148163_51e7d643e3d343.19273347	Mozilla/4.0 (compatible; MSIE 8.0; Windows NT 5.1; Trident/4.0; .NET CLR 1.1.4322; InfoPath.1; .NET	Mozilla/4.0 (compatible; MSIE 8.0; Windows NT 5.1; Trident/4.0; .NET CLR 1.1.4322; InfoPath.1; .NET CLR 2.0.50727; InfoPath.2; AskTbORJ/5.15.25.36191)	10.128.39.29, 89.107.243.			Spain	Aranjuez			Urban	1	0	Centre	HOSPITAL VETERINARIO POSTAS ARANJUEZ	37	Female	0	0	1	0	0	1	0	0	0	0	0
1007	High	Medium	2	2	GENERAL LINK	GeneralLink	VetClinic	1	0	0	0	1826	2013-07-18 07:49:37	2013-07-18 07:56:43	Complete				Spanish			1374148177_51e7d65183ba29.60154886	Mozilla/5.0 (Windows NT 6.2; WOW64) AppleWebKit/537.36 (KHTML, like Gecko) Chrome/28.0.1500.72 Safar	Mozilla/5.0 (Windows NT 6.2; WOW64) AppleWebKit/537.36 (KHTML, like Gecko) Chrome/28.0.1500.72 Safari/537.36	2.137.113.176	-3.6922	40.4086	Spain	Madrid	29		Urban	1	0	Centre	Clinica Postas	29	Male	1	1	0	0	0	0	0	1	0	0	0
1008	High	High	2	3	GENERAL LINK	GeneralLink	VetClinic	1	0	0	0	1827	2013-07-18 09:34:38	2013-07-18 09:52:34	Complete				Spanish			1374154478_51e7eeeee5cc30.21271120	Mozilla/5.0 (Windows NT 6.1; WOW64) AppleWebKit/537.36 (KHTML, like Gecko) Chrome/28.0.1500.72 Safar	Mozilla/5.0 (Windows NT 6.1; WOW64) AppleWebKit/537.36 (KHTML, like Gecko) Chrome/28.0.1500.72 Safari/537.36	188.85.73.2	-4	40	Spain				Urban	1	0	Centre	Clinica Veterinaria Postas	37	Female	0	0	1	0	0	0	0	1	0	0	0
1009	High	Medium	2	2	GENERAL LINK	GeneralLink	VetClinic	1	0	0	0	1829	2013-07-18 10:09:15	2013-07-18 10:19:37	Complete				Spanish			1374156555_51e7f70b681e51.93278148	Mozilla/5.0 (Linux; U; Android 4.1.2; es-es; GT-N7100 Build/JZO54K) AppleWebKit/534.30 (KHTML, like	Mozilla/5.0 (Linux; U; Android 4.1.2; es-es; GT-N7100 Build/JZO54K) AppleWebKit/534.30 (KHTML, like Gecko) Version/4.0 Mobile Safari/534.30	81.45.53.118	-4	40	Spain				Urban	1	0	Centre	HCV Postas	27	Female	0	0	1	0	0	0	0	1	0	0	0
1010	High	Medium	2	2	GENERAL LINK	GeneralLink	VetClinic	1	0	0	0	1830	2013-07-18 10:23:47	2013-07-18 10:38:28	Complete				Spanish			1374157427_51e7fa734d6316.80662618	Mozilla/5.0 (compatible; MSIE 9.0; Windows NT 6.1; Trident/5.0; BOIE9;ESES)	Mozilla/5.0 (compatible; MSIE 9.0; Windows NT 6.1; Trident/5.0; BOIE9;ESES)	80.26.167.181	-3.7346	39.8178	Spain	Villamuelas	54		Rural	0	1	Centre	clinica postas	44	Female	0	0	1	0	0	1	0	0	0	0	0
1011	High	High	2	3	GENERAL LINK	GeneralLink	VetClinic	1	0	0	0	1832	2013-07-18 11:04:45	2013-07-18 11:10:42	Complete				Spanish			1374159885_51e8040d0a4c39.76817058	Mozilla/5.0 (Windows NT 6.1; WOW64; rv:22.0) Gecko/20100101 Firefox/22.0	Mozilla/5.0 (Windows NT 6.1; WOW64; rv:22.0) Gecko/20100101 Firefox/22.0	79.146.79.13	-4.0206	39.9394	Spain	Bargas	54		Rural	0	1	Centre	Clinica Postas	29	Male	1	1	0	0	0	0	0	1	0	0	0
[truncated: 2,145 more rows]
[truncated: 58 more columns]

## Sheet: VetClinic only
CASE ID	Relationship quality group (2 group solution)	Relationship quality group (3 group solution)	Relationship quality class (2 group solution)	Relationship quality class (3 group solution)	SOURCE	Source type	Origin (Corrected)	Response ID	Time Started	Date Submitted	Status	Contact ID	Legacy Comments	Comments	Language	Referer	Extended Referer	SessionID	User Agent	Extended User Agent	Country	City	Region	type of area	Type of area Urban	Type of area Rural	area of Spain	Name of your vet center	Your age	Owner sex	Owner sex (male=1)	Man: Gender	Woman: gender	Son /Daughter: family role	grandma/grandpa: family role	Member of a couple with children: family role	Mother/father alone (monoparental): family role	Member of a couple without children:	Flat mate: family role	I live alone: family role	Other (specify please): family role	Comments (Other)	Código postal	Maximum level of education	Maximum level of education (coded 1=basic to univeristy=4)	Educational attainment: Basic	Educational attainment: High school	Educational attainment: University	Educational attainment: Vocational
[truncated: 1,388 more rows]
[truncated: 49 more columns]

[truncated: 1 more sheets: Vet clinic descriptive stats]
